# Supplementary material for: Discovery of numerous novel small genes in the intergenic regions of the Escherichia coli O157:H7 Sakai genome
Source: PLoS One. 2017 Sep 13;12(9):e0184119. doi: 10.1371/journal.pone.0184119 (PMC5597208; doi:10.1371/journal.pone.0184119)
Supplement: S5 Table — Summary of ORF conservation as represented in Fig 5. (XLSX) [file pone.0184119.s007.xlsx]

## Sheet: Sheet1
Supplementary Table S5: Conservation of the novel genes. Summary of ORF conservation as represented in Fig. 5.
Notes for interpretation:
1) upstream and downstream sequences were not removed if they contained stops - hence distance conserved appears greater, but 'conservation' is typically with low similarity
2) some novel genes without BLASTp hits also have no tBLASTn hits in the refseq_genomic BLAST database and may be unique to this strain - XECs075, XECs295, XECs306, and XECs316 - note that these are all relatively short sequences, and so similar sequences may exist but not be picked up with the BLAST e-value threshold used.
3) some novel genes have BLASTp but not tBLASTn homologs -XECs107, XECs177, XECs193, XECs347, XECs187, XECs459 - this is due to differences in size between the refseq_genomic and refseq_protein database meaning some hits will not be picked up when the same e-value threshold is used for both
Putative Novel Genes Without BLASTp Hits
															Upstream Sequences - Negative Control								Downstream Sequences - Negative Control
						In E. coli		Outside Escherichia & Shigella		Furthest distance					In E. coli		Outside Escherichia & Shigella		Furthest distance					In E. coli		Outside Escherichia & Shigella
gene name	sequence	first	last	length	strand	% similarity	number of intact homologs	% similarity	number of intact homologs	Furthest distance intact homolog	% similarity	distance on SILVA SSU tree		seq name	% similarity	number of homologs	% similarity	number of homologs	Furthest distance homolog	% similarity	distance on SILVA SSU tree		seq name	% similarity	number of homologs	% similarity	number of homologs	Furthest distance homolog	% similarity	distance on SILVA SSU tree
XECs045	507510-93_1	507510	507602	93	+	99.9229	5366	84.9333	3	Klebsiella	88.7	0.67186		507397-113_1	99.4973	5371	87.7333	3	Klebsiella	100	0.67186		507603-1502_1	93.4554	5381	62.2931	12617	Diachasma	51.2	1.36262
XECs047	521053-93_1	521053	521145	93	+	99.9821	5365	84.6045	132	Mycobacterium	100	1.1663		520843-210_1	99.7312	5368	72.9065	10187	Pedobacter	67.1	1.08941		-	-	-	-	-	-	-
XECs075	855717-93_1	855717	855809	93	+	75.9825	-	-	-	-	-	-		855159-558_1	75.98	2484	97.8	1	Klebsiella	97.8	0.67186		0.74309
XECs110	93-1210044_1	1210044	1210136	93	-	99.9803	492	-	-	Escherichia	99.9803	0.358875		323-1210137_1	91.2335	1258	-	-	Escherichia	91.2454	0.358875		-	-	-	-	-	-	-
XECs115	93-1266493_1	1266493	1266585	93	-	99.8957	464	100	5 [phages]	Escherichia	99.8957	0.358875		380-1266586_1	37.1528	19354	24.927	8364	Methanosarcina	28.25	1.365		311-1266182_1	75.0382	2092	92.11	10 [phages]	Escherichia	75.0266	0.358875
XECs198	93-2113764_1	2113764	2113856	93	-	93.6775	3911	93.5	1	Klebsiella	93.5	0.67186		-	-	-	-	-	-	-			261-2113503_1	86.8698	4113	76.3	1	Klebsiella	76.3	0.67186
XECs250	2738728-93_1	2738728	2738820	93	+	99.9575	3625	100	2	Mycobacterium	100	1.1663		-	-	-	-	-	-	-			2738821-536_1	78.2645	3522	99.4	1	Klebsiella	99.4	0.67186
XECs283	93-3307074_1	3307074	3307166	93	-	94.9908	5323	90.3	2	Mycobacterium	87.1	1.1663		205-3307167_1	96.696	5302	97.1	1	Klebsiella	97.1	0.67186		241-3306833_1	95.7609	5385	37.0779	5640	Pedobacter	45.7	1.08941
XECs288	93-3382798_1	3382798	3382890	93	-	99.9075	5439	91.95	2	Klebsiella	100	0.67186		197-3382891_1	94.6422	1759	-	-	Escherichia	94.6418	0.358875		-	-	-	-	-	-	-
XECs292	93-3420627_1	3420627	3420719	93	-	95.8335	5289	96.75	2	Mycobacterium	93.5	1.1663		283-3420720_1	66.7377	8600	74.5	1	Klebsiella	74.5	0.67186		320-3420307_1	92.2309	5354	41.3182	11	Mycobacterium	36.4	1.1663
XECs335	93-3901529_1	3901529	3901621	93	-	97.5992	3996	96.8	1	Ixodes	96.8	1.39287		1474-3901622_1	72.6021	10806	52.754	48124	Trichoderma	21.7	1.47776		-	-	-	-	-	-	-
XECs460	93-5473718_1	5473718	5473810	93	-	98.7638	4084	100	2	Stenotrophomonas	100	0.85685		-	-	-	-	-	-	-			331-5473387_1	89.3792	5420	82.0085	10433	Ceratosolen	86	1.47776
XECs020	241037-96_1	241037	241132	96	+	97.322	3239	96.9	1	Klebsiella	96.9	0.67186		-	-	-	-	-	-	-			-	-	-	-	-	-	-
XECs034	402291-96_1	402291	402386	96	+	98.9393	5225	96.9	1	Klebsiella	96.9	0.67186		401688-603_1	77.0788	6526	63.4333	3	Rhodococcus	95	1.13169		402387-797_1	96.8642	5307	61.215	7340	Rhodococcus	55.15	1.13169
XECs072	96-831189_1	831189	831284	96	-	99.5578	4073	79.8875	40	Klebsiella	100	0.67186		-	-	-	-	-	-	-			-	-	-	-	-	-	-
XECs086	1036840-96_1	1036840	1036935	96	+	97.6086	1188	-	-	Escherichia	97.3032	0.358875		1036029-811_1	95.4315	5377	54.5874	10459	Pedobacter	50.2	1.08941		1036936-1029_1	90.0752	6074	64.6769	11883	Pedobacter	69.2	1.08941
XECs159	1704990-96_1	1704990	1705085	96	+	96.2691	5368	93.8	1	Klebsiella	93.8	0.67186		-	-	-	-	-	-	-			1705086-1725_1	96.2707	5391	56.8095	10844	Diachasma	39.9	1.36262
XECs410	4928782-96_1	4928782	4928877	96	+	99.9653	2500	100	2	Mycobacterium	100	1.1663		4928718-64_1	95.5	3	95.5	1	Mycobacterium	95.5	1.1663		4928878-4475_1	27.1013	24478	33.6171	1051	Rhodococcus	0	1.13169
XECs038	481393-99_1	481393	481491	99	+	99.2833	5238	79.724	6961	Klebsiella	97	0.67186		481166-227_1	97.1363	5377	73.5065	8294	Pedobacter	60.5	1.08941		-	-	-	-	-	-	-
XECs039	481436-99_1	481436	481534	99	+	99.8445	5368	100	1	Klebsiella	100	0.67186		-	-	-	-	-	-	-			-	-	-	-	-	-	-
XECs041	99-496268_1	496268	496366	99	-	99.8641	5376	89.14	5	Mycobacterium	100	1.1663		201-496367_1	94.1339	5378	60.0347	124	Mycobacterium	95.5	1.1663		-	-	-	-	-	-	-
XECs169	1774140-99_1	1774140	1774238	99	+	96.2652	1115	-	-	Escherichia	96.2652	0.358875		-	-	-	-	-	-	-			1774239-460_1	44.2526	4396	34.2577	26	Xanthomonas	33.2	0.85685
XECs217	2277916-99_1	2277916	2278014	99	+	99.0509	5321	100	1	Klebsiella	100	0.67186		2277705-211_1	98.1957	5375	47.1143	28	Vibrio	56	0.74309		2278015-214_1	95.0179	5442	30.3158	7251	Achromobacter	44.8	0.85685
XECs256	2872220-99_1	2872220	2872318	99	+	84.9943	5727	84.5	20	Mycobacterium	84.8	1.1663		2872064-156_1	97.0144	5361	97.4667	3	Klebsiella	96.2	0.67186		2872319-6703_1	26.518	22801	24.2932	3076	Mycobacterium	28.2458	1.1663
XECs271	3066056-99_1	3066056	3066154	99	+	97.5135	832	100	1	Klebsiella	100	0.67186		3065191-865_1	93.3155	5383	46.7088	16313	Lipotes	29.6	1.47776		-	-	-	-	-	-	-
XECs293	99-3424517_1	3424517	3424615	99	-	97.3668	4351	97	2	Bacillus	97	1.13169		105-3424616_1	98.5342	5370	77.0472	36	Bacillus	97.1	1.13169		69-3424448_1	99.2177	5288	88.35	16	Vibrio	87	0.74309
XECs298	99-3476662_1	3476662	3476760	99	-	83.123	2122	75.0745	51	Streptomyces	75	1.13169		223-3476761_1	55.8371	5847	33.85	4	Rhodococcus	50.6	1.13169		180-3476482_1	70.1188	2048	51.5958	24	Klebsiella	52.2	0.67186
XECs307	3549968-99_1	3549968	3550066	99	+	98.5714	3981	85.3533	30	Mycobacterium	97	1.1663		-	-	-	-	-	-	-			-	-	-	-	-	-	-
XECs336	99-3929536_1	3929536	3929634	99	-	99.0895	4166	96.95	2	Komagataeibacter	100	1.01721		273-3929635_1	94.4305	4239	33.1987	6821	Mycobacterium	27.1	1.1663		118-3929418_1	91.7896	4170	95	2	Mycobacterium	95	1.1663
XECs370	99-4374958_1	4374958	4375056	99	-	93.3438	4077	93.9	2	Staphylococcus	93.9	1.13169		118-4375057_1	96.5951	5366	58.15	2	Staphylococcus	18.8	1.13169		100-4374858_1	93.618	1453	-	-	Escherichia	93.6122	0.358875
XECs372	99-4405867_1	4405867	4405965	99	-	99.8883	4889	100	2	Cobetia	100	0.77978		-	-	-	-	-	-	-			204-4405663_1	98.4673	5356	89	2	Mycobacterium	82.4	1.1663
XECs373	99-4424147_1	4424147	4424245	99	-	99.9673	5363	79.583	47	Mycobacterium	100	1.1663		-	-	-	-	-	-	-			-	-	-	-	-	-	-
XECs385	99-4585224_1	4585224	4585322	99	-	83.2579	2256	79.05	24	Obesumbacterium	78.8	0.68476		737-4585323_1	31.3606	16157	29.131	271	Obesumbacterium	28.6	0.68476		346-4584878_1	68.2385	8755	68.0865	178	Obesumbacterium	87.1	0.68476
XECs386	99-4613400_1	4613400	4613498	99	-	95.4653	1453	-	-	Escherichia	95.3264	0.358875		269-4613499_1	87.0797	1450	-	-	Escherichia	86.7971	0.358875		-	-	-	-	-	-	-
XECs432	5136349-99_1	5136349	5136447	99	+	94.113	3904	-	-	Escherichia	94.1159	0.358875		5136221-128_1	95.7353	3977	-	-	Escherichia	95.7282	0.358875		5136448-1600_1	92.0887	5384	63.5037	12498	Lipotes	47.6	1.47776
XECs438	99-5216838_1	5216838	5216936	99	-	95.2295	5077	97	1	Klebsiella	97	0.67186		248-5216937_1	75.046	10696	46.8961	22766	Lipotes	46.5	1.47776		-	-	-	-	-	-	-
XECs445	5295279-99_1	5295279	5295377	99	+	88.0863	1549	78.8	1	Bacillus	78.8	1.13169		-	-	-	-	-	-	-			5295378-1641_1	37.6827	25492	53.796	11733	Rattus	12.6	1.47776
XECs009	148822-102_1	148822	148923	102	+	99.3947	5365	91.2	1	Klebsiella	91.2	0.67186		148078-744_1	96.3831	5385	56.8342	11294	Diachasma	49.4	1.36262		-	-	-	-	-	-	-
XECs074	831692-102_1	831692	831793	102	+	99.9596	5381	100	2	Rhodococcus	100	1.13169		831114-578_1	97.1844	5464	67.3659	10707	Pedobacter	63.9	1.08941		-	-	-	-	-	-	-
XECs085	1015250-102_1	1015250	1015351	102	+	99.9751	5360	100	1	Klebsiella	100	0.67186		1015107-143_1	91.6337	5708	97.9	1	Klebsiella	97.9	0.67186		-	-	-	-	-	-	-
XECs137	1440648-102_1	1440648	1440749	102	+	99.9833	867	-	-	Escherichia	99.9833	0.358875		1440006-642_1	93.9204	1576	89.3	2	Salmonella	89.3	0.626188		1440750-685_1	28.392	20474	24.9431	1924	Lipotes	17.4667	1.47776
XECs158	1704965-102_1	1704965	1705066	102	+	99.7936	5348	97.1	1	Klebsiella	97.1	0.67186		-	-	-	-	-	-	-			-	-	-	-	-	-	-
XECs179	102-1824008_1	1824008	1824109	102	-	99.7484	5368	100	2	Acinetobacter	100	0.81833		131-1824110_1	95.0743	5382	59.2889	18	Methanosarcina	57.4	1.365		-	-	-	-	-	-	-
XECs190	1941866-102_1	1941866	1941967	102	+	94.2418	98	-	-	Escherichia	94.2418	0.358875		1941586-280_1	46.095	8046	46.4286	7	Klebsiella	40.3	0.67186		-	-	-	-	-	-	-
XECs277	3182567-102_1	3182567	3182668	102	+	98.179	628	-	-	Escherichia	98.179	0.358875		3182097-470_1	51.6172	2815	-	-	Escherichia	51.6023	0.358875		3182669-74_1	94.8785	642	-	-	Escherichia	94.8768	0.358875
XECs295	3442511-102_1	3442511	3442612	102	+	-	-	-	-	-	-	-		3440120-2391_1	49.729	3440120-2391_1	35.3648	25090	Diachasma	33.45	1.36262		1.1663
XECs384	4580964-102_1	4580964	4581065	102	+	99.2677	539	80.9412	34	Vibrio	77.8	0.74309		-	-	-	-	-	-	-			4581066-1274_1	62.669	2805	39.9729	1886	Aeromonas	34.7	0.75062
XECs392	4670275-102_1	4670275	4670376	102	+	98.5899	5363	97.1	1	Klebsiella	97.1	0.67186		4669963-312_1	98.1891	5373	41.7297	9829	Mycobacterium	0	1.1663		4670377-193_1	98.0342	5371	58.1942	550	Paenibacillus	0	1.13169
XECs403	4795776-102_1	4795776	4795877	102	+	99.9256	5443	88.1521	9490	Achromobacter	82.4	0.85685		4795598-178_1	95.2226	5467	59.1971	9592	Vibrio	56.9	0.74309		4795878-90_1	99.938	5453	97.4045	1571	Pedobacter	96.7	1.08941
XECs021	241139-105_1	241139	241243	105	+	99.8229	3365	100	1	Klebsiella	100	0.67186		-	-	-	-	-	-	-			-	-	-	-	-	-	-
XECs022	241146-105_1	241146	241250	105	+	99.6122	3388	100	1	Klebsiella	100	0.67186		-	-	-	-	-	-	-			241251-621_1	55.29	4197	34.0407	1289	Vibrio	31.5	0.74309
XECs069	105-799046_1	799046	799150	105	-	99.4823	3924	-	-	Escherichia	99.348	0.358875		333-799151_1	93.098	3890	36.737	46	Enterobacter	39.7	0.65235		252-798794_1	75.948	5503	39.8632	19	Klebsiella	37.6	0.67186
XECs081	105-977117_1	977117	977221	105	-	99.6403	2335	100	1	Klebsiella	100	0.67186		268-977222_1	97.9028	5426	49.0532	19993	Pedobacter	37.5	1.08941		213-976904_1	97.6257	5378	51.859	1069	Pedobacter	57	1.08941
XECs148	1561141-105_1	1561141	1561245	105	+	98.7648	1328	-	-	Escherichia	98.7636	0.358875		-	-	-	-	-	-	-			1561246-223_1	67.656	3835	59.675	4	Salmonella	62	0.626188
XECs150	105-1587711_1	1587711	1587815	105	-	97.0477	730	-	-	Escherichia	97.0253	0.358875		333-1587816_1	83.167	1029	54.5136	6598	Salmonella	54.5136	0.626188		126-1587585_1	95.0224	693	-	-	Escherichia	94.6765	0.358875
XECs239	105-2590291_1	2590291	2590395	105	-	92.5733	2303	-	-	Escherichia	92.5706	0.358875		-	-	-	-	-	-	-			593-2589698_1	96.9775	5361	50.6304	14608	Aedes	45	1.43171
XECs263	105-2924348_1	2924348	2924452	105	-	99.5715	614	100	3 [phages]	Escherichia	99.5722	0.358875		-	-	-	-	-	-	-			368-2923980_1	48.1596	6452	49.275	12	Xanthomonas	47.6	0.85685
XECs286	105-3377018_1	3377018	3377122	105	-	97.2508	3350	77.2235	1449	Enterobacter	81.8079	0.65235		69-3377123_1	100	3313	-	-	Escherichia	100	0.358875		-	-	-	-	-	-	-
XECs296	3475616-105_1	3475616	3475720	105	+	99.9841	5378	70.6062	12272	Pedobacter	46.3	1.08941		3475388-228_1	83.6559	5660	92.1	2	Acinetobacter	93.4	0.81833		3475721-513_1	59.2673	5480	34.5768	20663	Bombus	40.1	1.39331
XECs324	105-3823205_1	3823205	3823309	105	-	91.1058	4592	74.8333	3	Bacillus	77.1	1.13169		179-3823310_1	86.0935	4298	44.6	1	Vibrio	44.6	0.74309		958-3822247_1	64.9381	10764	44.7148	23143	Bombus	30.8	1.39331
XECs382	105-4580806_1	4580806	4580910	105	-	82.1996	3480	81.1021	341	Aedes	71.4	1.43171		149-4580911_1	83.68	771	51.2136	66	Vibrio	52.8	0.74309		329-4580477_1	98.0522	5381	40.2732	12567	Mycobacterium	61.8	1.1663
XECs419	4990025-105_1	4990025	4990129	105	+	99.9591	5371	86.2965	1162	Pedobacter	85.7	1.08941		4989822-203_1	98.2768	5387	69.3709	14286	Diachasma	60.3	1.36262		-	-	-	-	-	-	-
XECs017	240840-108_1	240840	240947	108	+	99.6161	2289	97.2	1	Klebsiella	97.2	0.67186		240349-491_1	38.0999	15156	24.8229	64860	Manis	30.6	1.47776		-	-	-	-	-	-	-
XECs077	942222-108_1	942222	942329	108	+	96.4328	5379	93.0167	6	Ixodes	94.4	1.39287		942113-109_1	95.8244	5371	82.7286	7	Ixodes	97.3	1.39287		942330-831_1	61.7633	7725	40.1082	11013	Ixodes	51	1.39287
XECs094	1093345-108_1	1093345	1093452	108	+	99.9839	5220	87.6091	11	Komagataeibacter	100	1.01721		-	-	-	-	-	-	-			-	-	-	-	-	-	-
XECs153	1602366-108_1	1602366	1602473	108	+	95.533	615	-	-	Escherichia	95.533	0.358875		1602256-110_1	92.3963	623	-	-	Escherichia	92.3884	0.358875		1602474-75_1	99.7183	213	-	-	Escherichia	99.7183	0.358875
XECs222	108-2358436_1	2358436	2358543	108	-	97.2389	5056	94.4	1	Klebsiella	94.4	0.67186		-	-	-	-	-	-	-			1066-2357370_1	93.8852	5393	45.3449	10345	Pedobacter	43.6	1.08941
XECs226	108-2421162_1	2421162	2421269	108	-	99.1532	5314	30.6	1	Mycobacterium	30.6	1.1663		162-2421270_1	54.7651	9702	66.3216	74	Klebsiella	50.9	0.67186		-	-	-	-	-	-	-
XECs235	108-2526833_1	2526833	2526940	108	-	98.6283	5365	100	1	Klebsiella	100	0.67186		331-2526941_1	96.5674	5371	55.0087	10477	Ceratosolen	53.5	1.47776		-	-	-	-	-	-	-
XECs264	2932278-108_1	2932278	2932385	108	+	97.0178	421	98.6	4	Salmonella	97.2	0.626188		2931980-298_1	81.1698	2919	69.1225	271	Diachasma	40.55	1.36262		-	-	-	-	-	-	-
XECs068	111-790769_1	790769	790879	111	-	97.2865	5365	97.3	2	Rhodococcus	97.3	1.13169		80-790880_1	96.3	5330	96.3	1	Klebsiella	96.3	0.67186		98-790671_1	99.6578	5373	81.5875	40	Bacillus	93.9	1.13169
XECs071	111-831178_1	831178	831288	111	-	99.6112	5381	100	1	Klebsiella	100	0.67186		-	-	-	-	-	-	-			-	-	-	-	-	-	-
XECs112	1229624-111_1	1229624	1229734	111	+	99.9226	545	-	-	Escherichia	99.9226	0.358875		1229530-94_1	96.5969	5321	90.65	2	Burkholderia	84.4	0.85685		1229735-81_1	99.9688	5340	100	1	Klebsiella	100	0.67186
XECs122	1396976-111_1	1396976	1397086	111	+	98.9615	1105	-	-	Escherichia	98.9615	0.358875		-	-	-	-	-	-	-			1397087-73_1	96	5	-	-	Escherichia	96	0.358875
XECs136	1436583-111_1	1436583	1436693	111	+	99.7946	1170	87.175	4	Serratia	78.4	0.67736		1434381-2202_1	60.4676	2073	28.0745	466	Beta	27.95	1.30499		1436694-1109_1	84.8247	1340	39.7238	21	Carnobacterium	31.1	1.13169
XECs156	1668452-111_1	1668452	1668562	111	+	94.7619	5362	97.3	1	Klebsiella	97.3	0.67186		1667568-884_1	96.3287	5472	31.5553	3274	Synechococcus	24.8	1.13169		1668563-426_1	96.4881	5389	48.7836	1535	Phage	48.3	0.68854
XECs175	1812783-111_1	1812783	1812893	111	+	99.7041	885	78.4	1	Salmonella	78.4	0.626188		-	-	-	-	-	-	-			1812894-2845_1	15.4691	16098	13.592	12886	Macaca	11	1.47776
XECs306	3549889-111_1	3549889	3549999	111	+	-	-	-	-	-	-	-		-	-	-	-	-	-	-
XECs327	111-3827627_1	3827627	3827737	111	-	99.2567	5365	89.2	2	Klebsiella	100	0.67186		148-3827738_1	97.3308	5377	65.0132	7192	Flavobacterium	54	1.08941		89-3827538_1	96.6701	5369	96.7	4	Streptobacillus	96.7	1.07392
XECs358	111-4213608_1	4213608	4213718	111	-	98.1661	2179	97.3	1	Burkholderia	97.3	0.85685		199-4213719_1	97.5196	5368	71.8467	10129	Pedobacter	62.7	1.08941		1404-4212204_1	92.5954	5733	63.9683	11854	Brassica	38.5	1.47776
XECs452	5351801-111_1	5351801	5351911	111	+	98.8517	522	80.4864	22	Serratia	73	0.67736		5351551-250_1	87.6823	776	51.1671	70	Serratia	41.45	0.67736		5351912-203_1	88.6562	793	58.9152	66	Yersinia	46.6	0.67729
XECs010	152257-114_1	152257	152370	114	+	98.7986	644	-	-	Escherichia	97.1412	0.358875		-	-	-	-	-	-	-			152371-165_1	85.4083	985	56.6568	1941	Vibrio	56.3768	0.74309
XECs037	472088-114_1	472088	472201	114	+	99.7644	5361	68.2204	270	Vibrio	62.8	0.74309		471110-978_1	92.611	5874	55.4565	18400	Diachasma	45	1.36262		-	-	-	-	-	-	-
XECs042	114-499801_1	499801	499914	114	-	98.0975	5348	75.7534	118	Vibrio	71.1	0.74309		930-499915_1	99.0789	5375	62.2184	27781	Lipotes	30.9	1.47776		428-499373_1	97.6933	5377	68.5991	11573	Diachasma	49.7	1.36262
XECs057	657224-114_1	657224	657337	114	+	97.6008	3901	52.6	1	Klebsiella	52.6	0.67186		-	-	-	-	-	-	-			657338-911_1	66.8168	9371	47.6376	7102	Vibrio	45	0.74309
XECs109	114-1210036_1	1210036	1210149	114	-	73.6597	1032	-	-	Escherichia	73.5662	0.358875		-	-	-	-	-	-	-			-	-	-	-	-	-	-
XECs165	1757510-114_1	1757510	1757623	114	+	97.8591	2700	79.0429	7	Klebsiella	100	0.67186		-	-	-	-	-	-	-			1757624-1034_1	73.519	4546	42.7113	1604	Diachasma	43.3	1.36262
XECs172	1812519-114_1	1812519	1812632	114	+	99.9142	874	-	-	Escherichia	99.9142	0.358875		1812268-251_1	94.4036	915	-	-	Escherichia	94.3988	0.358875		-	-	-	-	-	-	-
XECs215	2257331-114_1	2257331	2257444	114	+	99.9035	546	-	-	Escherichia	99.8892	0.358875		2257261-70_1	95.7931	592	91.7	1	Acinetobacter	91.7	0.81833		2257445-428_1	94.7673	5372	54.6667	3	Acinetobacter	35.7	0.81833
XECs230	2507310-114_1	2507310	2507423	114	+	97.7379	5363	70.0994	5082	Serratia	68.3	0.67736		2507089-221_1	95.9075	5342	97.3	1	Klebsiella	97.3	0.67186		-	-	-	-	-	-	-
XECs234	2525029-114_1	2525029	2525142	114	+	97.6564	3396	100	1	Klebsiella	100	0.67186		2524801-228_1	94.7381	5716	47.4539	10377	Pedobacter	49.4	1.08941		-	-	-	-	-	-	-
XECs383	4580962-114_1	4580962	4581075	114	+	96.8065	682	83.8477	44	Photorhabdus	81.6	0.67729		4580477-485_1	83.1714	5494	41.5151	12785	Ceratosolen	34.6	1.47776		-	-	-	-	-	-	-
XECs396	114-4719231_1	4719231	4719344	114	-	98.8668	5289	75.0798	6900	Mycobacterium	94.7	1.1663		112-4719345_1	94.7245	5374	81.4297	8878	Vibrio	84.2	0.74309		153-4719078_1	99.5622	5382	67.126	12607	Pedobacter	43.25	1.08941
XECs416	4972795-114_1	4972795	4972908	114	+	99.9572	4964	75.5	3	Vibrio	58.1	0.74309		-	-	-	-	-	-	-			4972909-1785_1	86.4224	5813	55.3344	9850	Staphylococcus	0	1.13169
XECs417	4987337-114_1	4987337	4987450	114	+	97.3281	2571	71.0079	38	Klebsiella	86.8667	0.67186		-	-	-	-	-	-	-			-	-	-	-	-	-	-
XECs425	114-5040725_1	5040725	5040838	114	-	96.5628	2941	92.1	1	Klebsiella	92.1	0.67186		255-5040839_1	69.9775	559	61.7	3	Citrobacter	61.7	0.640422		569-5040156_1	88.4367	3276	40.5966	10610	Enterococcus	38.75	1.13169
XECs437	114-5216828_1	5216828	5216941	114	-	90.5606	5049	94.7	1	Klebsiella	94.7	0.67186		-	-	-	-	-	-	-			442-5216386_1	92.7705	5329	42.6	3	Mycobacterium	0	1.1663
XECs461	114-5473866_1	5473866	5473979	114	-	97.3403	5340	100	1	Klebsiella	100	0.67186		-	-	-	-	-	-	-			-	-	-	-	-	-	-
XECs051	557871-117_1	557871	557987	117	+	98.5722	5345	100	1	Klebsiella	100	0.67186		-	-	-	-	-	-	-			557988-1984_1	95.6202	5416	50.9265	22343	Lipotes	28.6	1.47776
XECs160	117-1707771_1	1707771	1707887	117	-	99.9279	5371	92.5557	149	Vibrio	87.2	0.74309		-	-	-	-	-	-	-			-	-	-	-	-	-	-
XECs270	3004814-117_1	3004814	3004930	117	+	99.8931	533	83.9787	7169	Serratia	66.7408	0.67736		3004497-317_1	95.2907	5373	36.1585	7042	Vibrio	54.8	0.74309		3004931-726_1	98.6651	5373	47.3503	11011	Ceratosolen	53.5	1.47776
XECs284	3312923-117_1	3312923	3313039	117	+	96.9577	2972	92.3	1	Mycobacterium	92.3	1.1663		3312833-90_1	96.1974	5366	96.7	1	Klebsiella	96.7	0.67186		3313040-887_1	97.7996	5440	66.1064	18174	Lipotes	51.8	1.47776
XECs321	3706677-117_1	3706677	3706793	117	+	97.7924	3483	-	-	Escherichia	97.7922	0.358875		3706526-151_1	93.8459	5380	92.2	1	Klebsiella	92.2	0.67186		-	-	-	-	-	-	-
XECs328	3828045-117_1	3828045	3828161	117	+	99.9718	5073	82.1497	151	Klebsiella	100	0.67186		3827889-156_1	99.1356	5373	66.5369	664	Vibrio	64.8	0.74309		-	-	-	-	-	-	-
XECs073	120-831200_1	831200	831319	120	-	99.3063	5384	100	1	Klebsiella	100	0.67186		503-831320_1	97.6231	5449	65.9833	10411	Rhodococcus	39.3	1.13169		-	-	-	-	-	-	-
XECs144	1539498-120_1	1539498	1539617	120	+	98.4471	859	-	-	Escherichia	98.4431	0.358875		-	-	-	-	-	-	-			-	-	-	-	-	-	-
XECs189	1940786-120_1	1940786	1940905	120	+	77.653	2736	49	7 [phages]	Escherichia	77.6112	0.358875		1940429-357_1	44.5738	14652	31.7529	157	Buchnera	28.6	0.67729		1940906-85_1	94.7841	2288	-	-	Escherichia	94.7818	0.358875
XECs206	120-2189430_1	2189430	2189549	120	-	73.3985	3501	57.8	7 [phages]	Escherichia	73.3807	0.358875		247-2189550_1	58.4849	10721	56.368	25	Klebsiella	85.1	0.67186		84-2189346_1	97.9651	2298	-	-	Escherichia	97.9629	0.358875
XECs290	3416203-120_1	3416203	3416322	120	+	99.8634	5373	100	1	Klebsiella	100	0.67186		3415928-275_1	87.8945	5378	60.0826	10293	Ceratosolen	54.2	1.47776		3416323-1415_1	97.1881	5393	50.0849	11773	Diachasma	42.2	1.36262
XECs400	120-4753259_1	4753259	4753378	120	-	97.1609	3413	-	-	Escherichia	97.1603	0.358875		-	-	-	-	-	-	-			-	-	-	-	-	-	-
XECs453	120-5352365_1	5352365	5352484	120	-	99.9858	705	99.5238	21	Yersinia	100	0.67729		70-5352485_1	95.8	4	-	-	Escherichia	95.8	0.358875		74-5352291_1	96	1	-	-	-	-	-
XECs005	64466-123_1	64466	64588	123	+	98.8011	1541	68.3	1	Klebsiella	68.3	0.67186		64202-264_1	55.8297	5674	43.455	222	Klebsiella	44.54	0.67186		-	-	-	-	-	-	-
XECs061	720232-123_1	720232	720354	123	+	99.8262	5290	100	2	Komagataeibacter	100	1.01721		-	-	-	-	-	-	-			-	-	-	-	-	-	-
XECs116	1268318-123_1	1268318	1268440	123	+	99.6347	525	100	8	Xanthomonas	100	0.85685		-	-	-	-	-	-	-			1268441-252_1	57.708	2926	91.1222	9	Xanthomonas	100	0.85685
XECs214	2255489-123_1	2255489	2255611	123	+	96.0543	5319	97.6	1	Klebsiella	97.6	0.67186		-	-	-	-	-	-	-			2255612-376_1	96.0018	5333	48.0284	10038	Pedobacter	38.3	1.08941
XECs231	123-2508912_1	2508912	2509034	123	-	98.0481	5358	95.1	1	Klebsiella	95.1	0.67186		-	-	-	-	-	-	-			-	-	-	-	-	-	-
XECs260	123-2883905_1	2883905	2884027	123	-	86.2694	4642	-	-	Escherichia	86.2649	0.358875		243-2884028_1	70.7162	7863	95.1	1	Klebsiella	95.1	0.67186		-	-	-	-	-	-	-
XECs320	3665572-123_1	3665572	3665694	123	+	99.8499	5342	100	2	Burkholderia	100	0.85685		-	-	-	-	-	-	-			-	-	-	-	-	-	-
XECs376	123-4449728_1	4449728	4449850	123	-	99.8934	5372	99.2	3	Klebsiella	97.6	0.67186		757-4449851_1	57.9924	8901	28.1067	22899	Bacillus	16.5	1.13169		-	-	-	-	-	-	-
XECs389	4654580-123_1	4654580	4654702	123	+	99.9262	4011	100	2	Mycobacterium	100	1.1663		4652972-1608_1	58.7299	10975	42.3118	40316	Rattus	14.1	1.47776		4654703-181_1	90.7752	4178	75.4	2	Mycobacterium	55.7	1.1663
XECs451	123-5341530_1	5341530	5341652	123	-	99.9803	5376	87.5548	1402	Pedobacter	85.4	1.08941		157-5341653_1	98.0061	5377	71.637	8066	Pedobacter	77.4	1.08941		1852-5339678_1	77.1281	6281	48.7527	17843	Lipotes	27.2	1.47776
XECs026	126-303307_1	303307	303432	126	-	97.2763	1095	99.7852	54	Trypanosoma	100	1.47776		1196-303433_1	42.1881	7798	34.1689	1942	Methanobrevibacter	35.4	1.365		353-302954_1	89.145	1372	77.2844	64	Trypanosoma	83.1	1.47776
XECs052	126-572265_1	572265	572390	126	-	95.5736	5342	66.5704	27	Brucella	100	1.01721		-	-	-	-	-	-	-			1778-570487_1	91.2378	5460	38.0446	17223	Aedes	39.7	1.43171
XECs092	126-1080678_1	1080678	1080803	126	-	99.9682	5000	54.3922	1675	Serratia	54.3	0.67736		112-1080804_1	94.2313	5395	79	2	Rhodococcus	65.9	1.13169		904-1079774_1	60.8136	8362	53.6739	12941	Ceratosolen	23.2	1.47776
XECs124	126-1404328_1	1404328	1404453	126	-	95.6932	1084	77.1667	3	Pantoea	66.7	0.661286		1004-1404454_1	59.832	2593	29.657	258	Serratia	23.3	0.67736		731-1403597_1	80.9021	1662	41.3661	59	Serratia	47.4	0.67736
XECs143	1516843-126_1	1516843	1516968	126	+	98.6744	5353	75.1444	9	Klebsiella	90.5	0.67186		1516670-173_1	95.9184	5368	93.95	2	Mycobacterium	94.8	1.1663		1516969-1489_1	98.1932	5386	64.4293	14430	Brassica	32.2	1.47776
XECs152	1596460-126_1	1596460	1596585	126	+	99.8402	1073	-	-	Escherichia	99.8403	0.358875		1595981-479_1	67.5284	2037	41.45	2	Salmonella	41.45	0.626188		-	-	-	-	-	-	-
XECs180	1831619-126_1	1831619	1831744	126	+	99.9343	5369	78.8	26	Chlamydomonas	100	1.47776		1831376-243_1	98.4205	5377	63.8188	9151	Chlamydomonas	98.8	1.47776		-	-	-	-	-	-	-
XECs224	126-2402387_1	2402387	2402512	126	-	98.7544	5363	92.9	1	Klebsiella	92.9	0.67186		294-2402513_1	62.7216	8544	78.55	2	Streptococcus	60.2	1.13169		103-2402284_1	96.6728	5367	85.7	2	Mangrovibacter	74.3	0.701213
XECs225	2404908-126_1	2404908	2405033	126	+	99.6976	5334	98.8	2	Acinetobacter	100	0.81833		2404705-203_1	86.4114	5343	85.75	2	Acinetobacter	88.2	0.81833		-	-	-	-	-	-	-
XECs316	126-3628920_1	3628920	3629045	126	-	97.6	1	-	-	Escherichia	97.6	0.358875		1383-3629046_1	98.5385	5382	56.0595	35483	Manis	26.2	1.47776		848-3628072_1	52.8026	4045	28.0478	1125	Inquilinus	21.2	1.01721
XECs391	126-4670014_1	4670014	4670139	126	-	99.1969	5367	96.4	2	Mycobacterium	95.2	1.1663		430-4670140_1	97.1232	5378	40.4018	17202	Paenibacillus	39.6	1.13169		-	-	-	-	-	-	-
XECs455	126-5390006_1	5390006	5390131	126	-	98.7983	705	-	-	Escherichia	98.7126	0.358875		662-5390132_1	48.4581	2695	22.7708	692	Rhodococcus	30.5	1.13169		2088-5387918_1	98.2576	717	63.4874	381	Aeromonas	44.3375	0.75062
XECs462	126-5474208_1	5474208	5474333	126	-	98.4711	4986	70.8333	6	Klebsiella	97.6	0.67186		-	-	-	-	-	-	-			-	-	-	-	-	-	-
XECs084	129-1013202_1	1013202	1013330	129	-	96.208	3298	59.1146	609	Klebsiella	63.784	0.67186		91-1013331_1	96.7781	4806	96.8	1	Klebsiella	96.8	0.67186		575-1012627_1	98.7643	5374	51.8355	10233	Streptomyces	40.3653	1.13169
XECs249	2738682-129_1	2738682	2738810	129	+	99.2411	3617	98.85	2	Mycobacterium	97.7	1.1663		2737909-773_1	64.0144	6685	22.1248	121	Rhodococcus	18.2	1.13169		-	-	-	-	-	-	-
XECs355	129-4197385_1	4197385	4197513	129	-	99.9957	5360	72.0339	6923	Klebsiella	100	0.67186		-	-	-	-	-	-	-			-	-	-	-	-	-	-
XECs368	129-4374032_1	4374032	4374160	129	-	99.6549	5359	100	1	Klebsiella	100	0.67186		263-4374161_1	99.2844	5368	52.7783	23	Klebsiella	98.9	0.67186		405-4373627_1	97.2162	5379	59.597	11364	Pedobacter	51.4	1.08941
XECs430	5127861-129_1	5127861	5127989	129	+	95.4831	2338	93	1	Klebsiella	93	0.67186		-	-	-	-	-	-	-			5127990-628_1	85.633	5496	36.8449	7138	Mycobacterium	0	1.1663
XECs463	129-5474604_1	5474604	5474732	129	-	98.9591	5363	66.5776	170	Vibrio	67.4	0.74309		433-5474733_1	94.3228	5621	60.7154	9844	Pedobacter	41.15	1.08941		-	-	-	-	-	-	-
XECs078	961855-132_1	961855	961986	132	+	97.9006	3640	-	-	Escherichia	97.8359	0.358875		960651-1204_1	88.7399	5881	37.5987	2365	Wasmannia	26.1	1.47776		961987-119_1	93.0782	4850	-	-	Escherichia	92.9954	0.358875
XECs111	132-1228889_1	1228889	1229020	132	-	97.9194	3546	-	-	Escherichia	97.7881	0.358875		297-1229021_1	88.8266	3793	-	-	Escherichia	88.4673	0.358875		-	-	-	-	-	-	-
XECs258	132-2883764_1	2883764	2883895	132	-	90.5667	6119	88.6667	3	Mycobacterium	86.4	1.1663		-	-	-	-	-	-	-			734-2883030_1	43.6475	13140	23.1109	312	Serratia	30.75	0.67736
XECs344	132-4060768_1	4060768	4060899	132	-	99.7754	5384	55.3867	2817	Pedobacter	57.1	1.08941		236-4060900_1	97.4855	5418	89.85	2	Klebsiella	98.7	0.67186		263-4060505_1	98.5743	5345	54.8308	21529	Diachasma	38.5	1.36262
XECs120	135-1396051_1	1396051	1396185	135	-	99.7613	901	-	-	Escherichia	99.7613	0.358875		409-1396186_1	93.5579	1060	-	-	Escherichia	93.5525	0.358875		-	-	-	-	-	-	-
XECs162	1717718-135_1	1717718	1717852	135	+	99.8611	543	-	-	Escherichia	99.8611	0.358875		-	-	-	-	-	-	-			1717853-739_1	95.5871	5459	47.4386	3831	Mycobacterium	26.3	1.1663
XECs272	135-3133048_1	3133048	3133182	135	-	99.6675	5329	100	2	Mycobacterium	100	1.1663		549-3133183_1	94.7213	5457	92.3	1	Klebsiella	92.3	0.67186		236-3132812_1	97.9503	5371	91.15	2	Mycobacterium	86.1	1.1663
XECs362	135-4289286_1	4289286	4289420	135	-	98.9702	5352	97.8	1	Klebsiella	97.8	0.67186		155-4289421_1	97.4915	5377	59.2441	118	Klebsiella	96.2	0.67186		2166-4287120_1	96.3195	5405	44.8212	28474	Populus	26.9	1.47776
XECs418	4988677-135_1	4988677	4988811	135	+	99.9675	5366	78.5112	9333	Komagataeibacter	100	1.01721		4988601-76_1	96.1644	2189	92.4569	174	Achromobacter	92.3	0.85685		-	-	-	-	-	-	-
XECs421	5008948-135_1	5008948	5009082	135	+	99.8685	5359	88.292	8371	Pedobacter	93.3	1.08941		-	-	-	-	-	-	-			-	-	-	-	-	-	-
XECs055	138-649039_1	649039	649176	138	-	98.799	5347	93.5	1	Klebsiella	93.5	0.67186		151-649177_1	95.4793	5325	96.1	1	Klebsiella	96.1	0.67186		-	-	-	-	-	-	-
XECs093	1087204-138_1	1087204	1087341	138	+	99.1526	5358	59.7733	15	Vibrio	56.6	0.74309		1087098-106_1	94.7792	5350	94.4	1	Klebsiella	94.4	0.67186		1087342-1114_1	94.0413	5383	49.5076	17619	Priapulus	33.7	1.47776
XECs121	1396908-138_1	1396908	1397045	138	+	99.8654	1037	-	-	Escherichia	99.8654	0.358875		-	-	-	-	-	-	-			-	-	-	-	-	-	-
XECs123	1399649-138_1	1399649	1399786	138	+	99.9195	1025	82.6	2	Salmonella	82.6	0.626188		1399201-448_1	87.6622	1245	38.3274	73	Salmonella	38.3274	0.626188		1399787-131_1	97.6245	1021	-	-	Escherichia	97.6244	0.358875
XECs135	1429421-138_1	1429421	1429558	138	+	99.522	1722	-	-	Escherichia	99.5218	0.358875		-	-	-	-	-	-	-			1429559-592_1	61.3705	5217	54.9446	56	Salmonella	54.9446	0.626188
XECs220	2346305-138_1	2346305	2346442	138	+	96.899	4395	-	-	Escherichia	96.8192	0.358875		2345839-466_1	88.8332	6124	32.1083	20850	Bombus	30.3	1.39331		2346443-400_1	95.4166	5413	61.7333	3	Klebsiella	97	0.67186
XECs242	2613791-141_1	2613791	2613931	141	+	97.0856	778	54.9	1	Salmonella	54.9	0.626188		2612027-1764_1	38.1598	6876	35.7068	497	Enterococcus	11.4	1.13169		2613932-609_1	37.5281	21641	29.4823	94790	Lipotes	29.0429	1.47776
XECs023	144-284624_1	284624	284767	144	-	95.3363	3327	94.8	2	Rhodococcus	93.8	1.13169		835-284768_1	48.9725	15760	32.2786	11970	Diachasma	24.4	1.36262		156-284468_1	94.2109	3317	94.25	2	Rhodococcus	92.3	1.13169
XECs030	144-385377_1	385377	385520	144	-	89.9268	5149	75.0143	7	Rhodococcus	89.6	1.13169		492-385521_1	91.6771	5248	46.9747	1347	Staphylococcus	0	1.13169		429-384948_1	90.7784	5291	47.8714	774	Rhodococcus	93.1	1.13169
XECs040	144-496201_1	496201	496344	144	-	99.8421	5346	37.5479	6280	Mycobacterium	77.1	1.1663		-	-	-	-	-	-	-			993-495208_1	30.427	72313	55.1928	10976	Mycobacterium	13.3	1.1663
XECs048	523342-144_1	523342	523485	144	+	99.9766	5210	67.56	5	Klebsiella	80.6	0.67186		522485-857_1	90.3212	5420	35.7894	35353	Priapulus	0	1.47776		523486-1455_1	95.9609	5461	52.1991	31065	Lipotes	33.3	1.47776
XECs422	144-5040127_1	5040127	5040270	144	-	98.6899	1147	89.6	1	Enterobacteriaceae	89.6	0.670847		-	-	-	-	-	-	-			1583-5038544_1	79.3675	3775	44.568	1613	Streptococcus	31.7	1.13169
XECs060	720171-147_1	720171	720317	147	+	94.0834	5199	93.9	3	Rhodococcus	93.9	1.13169		720044-127_1	97.5708	5380	97.7	2	Rhodococcus	97.7	1.13169		-	-	-	-	-	-	-
XECs312	3550319-147_1	3550319	3550465	147	+	70.963	2665	61.5	1	Klebsiella	61.5	0.67186		-	-	-	-	-	-	-			-	-	-	-	-	-	-
XECs345	147-4064405_1	4064405	4064551	147	-	97.7533	5049	62.5667	3	Mycobacterium	0	1.1663		120-4064552_1	96.9708	5371	83.384	9434	Diachasma	80.5	1.36262		293-4064112_1	72.963	6888	52.55	2	Klebsiella	52.55	0.67186
XECs454	5373639-147_1	5373639	5373785	147	+	99.8546	707	68.8917	338	Klebsiella	65.8733	0.67186		5373558-81_1	99.8373	705	96.3	4	Klebsiella	96.3	0.67186		-	-	-	-	-	-	-
XECs458	5470119-147_1	5470119	5470265	147	+	99.2074	5375	70.9925	186	Vibrio	61.4	0.74309		5470048-71_1	94.775	4	-	-	Escherichia	92.8714	0.358875		5470266-192_1	99.6799	5378	60.85	32	Klebsiella	70	0.67186
XECs184	1842478-150_1	1842478	1842627	150	+	92.4669	5319	61.8286	35	Klebsiella	84.3	0.67186		-	-	-	-	-	-	-			1842628-737_1	97.0011	5373	53.7927	11034	Bombus	35	1.39331
XECs196	1987225-150_1	1987225	1987374	150	+	99.3026	575	-	-	Escherichia	99.3026	0.358875		1987155-70_1	95.8	538	-	-	Escherichia	95.8	0.358875		-	-	-	-	-	-	-
XECs369	4374213-150_1	4374213	4374362	150	+	99.034	5350	98	1	Klebsiella	98	0.67186		4374033-180_1	99.6168	5365	44.0326	43	Vibrio	34.6	0.74309		-	-	-	-	-	-	-
XECs099	1178680-153_1	1178680	1178832	153	+	95.4691	2019	-	-	Escherichia	95.4685	0.358875		1178056-624_1	40.4938	11378	26.6758	298	Phage	22.0333	0.68854		1178833-1325_1	26.8386	19915	18.4954	65	Xanthomonas	0	0.85685
XECs305	3549704-153_1	3549704	3549856	153	+	98.1305	5148	72.3325	4684	Mycobacterium	100	1.1663		3549504-200_1	75.6116	5828	76.25	2	Mycobacterium	82.6	1.1663		-	-	-	-	-	-	-
XECs415	4972701-153_1	4972701	4972853	153	+	98.33	5377	67.8182	11	Klebsiella	81.4	0.67186		4972536-165_1	99.857	5381	36.9534	14015	Vibrio	49.25	0.74309		-	-	-	-	-	-	-
XECs168	1774126-156_1	1774126	1774281	156	+	95.0058	833	-	-	Escherichia	95.0058	0.358875		1773902-224_1	46.1496	16846	43.6712	59	Klebsiella	54.975	0.67186		-	-	-	-	-	-	-
XECs282	159-3306769_1	3306769	3306927	159	-	98.54	4431	-	-	Escherichia	98.5372	0.358875		-	-	-	-	-	-	-			-	-	-	-	-	-	-
XECs315	3551044-159_1	3551044	3551202	159	+	96.5117	5280	61.6253	379	Achromobacter	62.3	0.85685		-	-	-	-	-	-	-			3551203-82_1	95.8059	5137	96.4	1	Klebsiella	96.4	0.67186
XECs427	159-5086499_1	5086499	5086657	159	-	99.9429	5367	100	2	Proteus	100	0.67729		-	-	-	-	-	-	-			-	-	-	-	-	-	-
XECs097	162-1169201_1	1169201	1169362	162	-	99.9061	842	-	-	Escherichia	99.9061	0.358875		531-1169363_1	99.1842	842	46.8	8	Salmonella	46.8	0.626188		-	-	-	-	-	-	-
XECs319	162-3662413_1	3662413	3662574	162	-	96.1495	4651	94.4	1	Klebsiella	94.4	0.67186		1062-3662575_1	96.5548	5389	55.4438	15614	Bombus	43.4	1.39331		702-3661711_1	97.6302	5419	69.1713	10023	Pedobacter	50.2	1.08941
XECs346	162-4071182_1	4071182	4071343	162	-	98.2148	5082	69.6	3	Citrobacter	69.6	0.640422		118-4071344_1	97.4814	5367	80.9288	8942	Vibrio	87.5	0.74309		600-4070582_1	97.4961	5375	53.6895	14963	Ceratosolen	52.7	1.47776
XECs360	4256141-162_1	4256141	4256302	162	+	65.5047	4406	40.85	2	Klebsiella	61	0.67186		4255140-1001_1	54.7935	17597	38.2854	28697	Diachasma	32.3	1.36262		-	-	-	-	-	-	-
XECs141	1493706-165_1	1493706	1493870	165	+	95.7294	1824	-	-	Escherichia	95.7267	0.358875		-	-	-	-	-	-	-			1493871-801_1	96.7296	5385	60.3256	11549	Diachasma	49.5	1.36262
XECs195	1972617-165_1	1972617	1972781	165	+	99.3839	3274	-	-	Escherichia	99.3845	0.358875		1972128-489_1	40.1447	5602	25.7462	13	Klebsiella	36.3	0.67186		1972782-1981_1	29.7646	59378	25.6904	126896	Ceratosolen	26.6	1.47776
XECs377	4467911-165_1	4467911	4468075	165	+	96.7324	3943	92.7	1	Klebsiella	92.7	0.67186		4467836-75_1	99.9895	4172	-	-	Escherichia	99.9885	0.358875		4468076-423_1	69.8636	7024	34.2988	507	Rhodococcus	55.8	1.13169
XECs004	39110-168_1	39110	39277	168	+	92.5498	3246	100	2	Klebsiella	100	0.67186		-	-	-	-	-	-	-			39278-506_1	83.213	8428	59.873	20252	Medicago	45.4	1.25867
XECs056	657201-168_1	657201	657368	168	+	93.967	3893	54.2	1	Klebsiella	54.2	0.67186		656940-261_1	84.1654	5419	75.6571	7	Methanosarcina	77.1	1.365		-	-	-	-	-	-	-
XECs139	168-1442058_1	1442058	1442225	168	-	84.9248	1801	48.2691	621	Serratia	46.5667	0.67736		170-1442226_1	84.5064	1593	92.1	4	Klebsiella	94.7	0.67186		402-1441656_1	64.2677	10466	73.2926	325	Candidatus	45	1.00959
XECs157	1685334-168_1	1685334	1685501	168	+	81.4099	3958	-	-	Escherichia	81.4082	0.358875		-	-	-	-	-	-	-			-	-	-	-	-	-	-
XECs353	168-4166836_1	4166836	4167003	168	-	99.9081	4169	69.1037	80	Mycobacterium	100	1.1663		445-4167004_1	95.8239	5387	59.1175	12035	Diachasma	45	1.36262		98-4166738_1	97.9428	5376	96.9833	6	Mycobacterium	97	1.1663
XECs426	168-5077280_1	5077280	5077447	168	-	98.3092	218	-	-	Escherichia	98.3092	0.358875		-	-	-	-	-	-	-			2068-5075212_1	29.2403	6436	32.0314	35	Klebsiella	27.7	0.67186
XECs309	3550084-171_1	3550084	3550254	171	+	78.5679	5270	58.9668	7562	Achromobacter	63.3	0.85685		-	-	-	-	-	-	-			-	-	-	-	-	-	-
XECs428	171-5086524_1	5086524	5086694	171	-	99.6633	5363	67.15	14	Proteus	100	0.67729		324-5086695_1	99.4766	5377	24.0434	5042	Rattus	29.3	1.47776		-	-	-	-	-	-	-
XECs129	1417525-174_1	1417525	1417698	174	+	99.5294	1158	93.62	55	Enterobacter	94.0239	0.65235		1417277-248_1	94.0687	1352	58.088	793	Achromobacter	86.7	0.85685		1417699-214_1	69.0217	2219	48.169	58	Klebsiella	48.4	0.67186
XECs253	174-2775102_1	2775102	2775275	174	-	99.854	561	-	-	Escherichia	99.854	0.358875		-	-	-	-	-	-	-			510-2774592_1	50.8675	18820	40.6228	2460	Xenococcus	34.4	1.13169
XECs208	180-2211317_1	2211317	2211496	180	-	97.9846	681	-	-	Escherichia	97.9846	0.358875		59-2211497_1	100	1	-	-	Escherichia	100	0.358875		829-2210488_1	22.43	10581	18.8818	33	Phage	16.85	0.68854
XECs285	183-3374320_1	3374320	3374502	183	-	96.6719	733	73.75	2	Klebsiella	47.5	0.67186		309-3374503_1	88.6214	5447	66.853	7159	Vibrio	54.5333	0.74309		-	-	-	-	-	-	-
XECs420	5008943-183_1	5008943	5009125	183	+	99.8635	5352	90.6084	8347	Pedobacter	93.4	1.08941		-	-	-	-	-	-	-			-	-	-	-	-	-	-
XECs435	5184772-183_1	5184772	5184954	183	+	99.6762	5352	72.95	2	Staphylococcus	45.9	1.13169		5184688-84_1	94.7987	5345	96.4	2	Klebsiella	96.4	0.67186		5184955-1676_1	96.9492	5405	57.2957	11570	Lipotes	37.4	1.47776
XECs076	882228-186_1	882228	882413	186	+	98.6224	5363	57.1421	38	Klebsiella	98.4	0.67186		881486-742_1	95.7851	5460	62.7043	12700	Aedes	47.9	1.43171		-	-	-	-	-	-	-
XECs390	189-4669919_1	4669919	4670107	189	-	99.3161	5329	23.8597	5049	Mycobacterium	57.1	1.1663		-	-	-	-	-	-	-			1364-4668555_1	96.31	5385	56.0056	22200	Lipotes	34.05	1.47776
XECs012	193115-192_1	193115	193306	192	+	99.8735	3402	76.2138	6898	Komagataeibacter	84.4	1.01721		192993-122_1	99.4811	5377	55.15	2	Acinetobacter	10.3	0.81833		-	-	-	-	-	-	-
XECs361	4256145-192_1	4256145	4256336	192	+	59.8768	4779	58.9333	3	Klebsiella	54.8	0.67186		-	-	-	-	-	-	-			4256337-719_1	94.2675	5378	58.9468	12715	Diachasma	50	1.36262
XECs173	1812523-195_1	1812523	1812717	195	+	99.919	874	52.68	10	Yersinia	42.1	0.67729		-	-	-	-	-	-	-			-	-	-	-	-	-	-
XECs356	198-4205633_1	4205633	4205830	198	-	98.0109	5344	52.7	9	Mycobacterium	98.5	1.1663		196-4205831_1	97.8144	5384	41.7714	14578	Komagataeibacter	78.8	1.01721		367-4205266_1	96.3399	5373	55.3271	10971	Mycobacterium	20.3	1.1663
XECs348	4092849-201_1	4092849	4093049	201	+	98.5438	5352	53.15	276	Klebsiella	53.5098	0.67186		-	-	-	-	-	-	-			4093050-2425_1	96.5739	5401	53.1731	12583	Acyrthosiphon	0	1.47776
XECs161	1714965-207_1	1714965	1715171	207	+	88.8204	9614	57.3766	47	Klebsiella	55.1333	0.67186		-	-	-	-	-	-	-			1715172-920_1	34.7371	42506	27.1629	23365	Vibrio	25.85	0.74309
XECs236	207-2531652_1	2531652	2531858	207	-	95.9353	5266	65.9	1	Klebsiella	65.9	0.67186		-	-	-	-	-	-	-			113-2531539_1	96.8103	5356	92.1	1	Klebsiella	92.1	0.67186
XECs044	210-507354_1	507354	507563	210	-	98.9176	5366	60.8049	103	Klebsiella	83.8	0.67186		-	-	-	-	-	-	-			199-507155_1	96.78	5368	65.7539	7223	Streptococcus	64.2	1.13169
XECs254	213-2775197_1	2775197	2775409	213	-	99.627	556	-	-	Escherichia	99.627	0.358875		-	-	-	-	-	-	-			-	-	-	-	-	-	-
XECs431	258-5131100_1	5131100	5131357	258	-	98.3349	5215	70.275	4	Rhodococcus	96.5	1.13169		268-5131358_1	80.5813	6615	50.9636	4711	Vibrio	58.9	0.74309		-	-	-	-	-	-	-
Putative Novel Genes Without BLASTp Hits
XECs350	4139972-93_1	4139972	4140064	93	+	99.9378	5366	100	1	Klebsiella	100	0.67186
XECs087	1046003-93_1	1046003	1046095	93	+	99.0779	1725	100	1	Klebsiella	100	0.67186
XECs183	1836279-93_1	1836279	1836371	93	+	99.7003	5311	87.5913	23	Mycobacterium	11.8	1.1663
XECs408	4908564-93_1	4908564	4908656	93	+	91.8509	4109	81.5	11	Komagataeibacter	90.3	1.01721
XECs027	308434-93_1	308434	308526	93	+	86.0995	3703	83.8483	468	Rhodococcus	83.9	1.13169
XECs105	93-1183603_1	1183603	1183695	93	-	98.6464	1595	60.25	2	Salmonella	60.25	0.626188
XECs397	4734916-93_1	4734916	4735008	93	+	94.0768	16603	82.2543	16334	Ceratosolen	77.4	1.47776
XECs015	93-223357_1	223357	223449	93	-	99.1544	5355	77.4621	5484	Vibrio	79.5333	0.74309
XECs028	93-308435_1	308435	308527	93	-	87.1933	5451	80.6567	1516	Rhodococcus	87.1	1.13169
XECs203a	93-2158465_1	2158465	2158557	93	-	91.2736	2011	83.9	150	Klebsiella	83.9	0.67186
XECs203b	93-2205556_1	2205556	2205648	93	-	91.2736	2011	83.9	150	Klebsiella	83.9	0.67186
XECs185	1845035-93_1	1845035	1845127	93	+	98.5082	5071	100	1	Klebsiella	100	0.67186
XECs107	93-1186394_1	1186394	1186486	93	-	-	-	-	-	-	-	-
XECs064	96-756188_1	756188	756283	96	-	99.2212	5374	93.7333	3	Mycobacterium	100	1.1663
XECs339	3974212-96_1	3974212	3974307	96	+	37.6182	4076	27.7	1	Klebsiella	27.7	0.67186
XECs199	2148538-96_1	2148538	2148633	96	+	99.9762	5349	93.6507	7319	Vibrio	96.9	0.74309
XECs211	96-2237349_1	2237349	2237444	96	-	94.846	1582	100	3	Salmonella	100	0.626188
XECs013	194119-96_1	194119	194214	96	+	98.8312	3899	87.6858	4821	Mycobacterium	96.9	1.1663
XECs364	4310086-96_1	4310086	4310181	96	+	84.5983	4955	83.1	2	Aspergillus	81.8	1.47776
XECs002	96-25051_1	25051	25146	96	-	99.5865	815	100	1	Pseudomonas	100	0.83141
XECs177	96-1813101_1	1813101	1813196	96	-	-	-	-	-	-	-	-
XECs303	99-3538917_1	3538917	3539015	99	-	99.4373	5360	84.8202	7078	Vibrio	81.8	0.74309
XECs233	2524953-99_1	2524953	2525051	99	+	99.1651	5371	96.2802	867	Pedobacter	97	1.08941
XECs167	99-1768993_1	1768993	1769091	99	-	99.7702	1079	-	-	Escherichia	99.7702	0.358875
XECs273	99-3139310_1	3139310	3139408	99	-	99.9754	5366	88.6	4	Klebsiella	100	0.67186
XECs070	102-799107_1	799107	799208	102	-	99.2368	4990	92.7888	8690	Pyrus	70.6	1.47776
XECs337	102-3934135_1	3934135	3934236	102	-	92.8846	8976	90	5	Mycobacterium	91.2	1.1663
XECs171	102-1779408_1	1779408	1779509	102	-	87.3062	4266	100	4	Salmonella	100	0.626188
XECs317	102-3646617_1	3646617	3646718	102	-	97.2622	5152	93.56	5	Mycobacterium	97.1	1.1663
XECs200	2148636-102_1	2148636	2148737	102	+	98.2374	5290	100	3	Bifidobacterium	100	1.13169
XECs001	102-5580_1	5580	5681	102	-	74.8744	7738	64.7	5	Mycobacterium	59.75	1.1663
XECs381	4561412-102_1	4561412	4561513	102	+	95.2619	3285	100	1	Klebsiella	100	0.67186
XECs182	1836002-102_1	1836002	1836103	102	+	92.0981	5330	89.7	2	Klebsiella	88.2	0.67186
XECs207	102-2209407_1	2209407	2209508	102	-	87.0145	1209	91.2	2	Salmonella	100	0.626188
XECs449	5322904-102_1	5322904	5323005	102	+	99.7568	5341	98.55	2	Streptobacillus	97.1	1.07392
XECs201	102-2148657_1	2148657	2148758	102	-	97.3361	5271	100	3	Bifidobacterium	100	1.13169
XECs106	1184893-102_1	1184893	1184994	102	+	97.6921	1107	-	-	Escherichia	97.6941	0.358875
XECs193	1972321-102_1	1972321	1972422	102	+	-	-	-	-	-	-	-
XECs131	1418045-105_1	1418045	1418149	105	+	80.2006	19439	76.3263	2449	Mycobacterium	75.2333	1.1663
XECs062	740203-105_1	740203	740307	105	+	99.945	5366	80.0163	6927	Klebsiella	100	0.67186
XECs310	3550254-108_1	3550254	3550361	108	+	94.3449	5285	86.125	4	Klebsiella	97.2	0.67186
XECs276	108-3160269_1	3160269	3160376	108	-	99.9437	5372	75.0024	1006	Pedobacter	75	1.08941
XECs267	2944526-108_1	2944526	2944633	108	+	99.1039	5380	94.0788	8979	Vibrio	91.7	0.74309
XECs114	108-1255538_1	1255538	1255645	108	-	99.7798	367	97.9	8	Salmonella	94.4	0.626188
XECs287	108-3377073_1	3377073	3377180	108	-	99.95	2911	83.0792	24	Serratia	83.3	0.67736
XECs127	1417358-108_1	1417358	1417465	108	+	99.1775	1284	95.0033	210	Achromobacter	94.4	0.85685
XECs363	108-4294607_1	4294607	4294714	108	-	94.4365	1816	91.7	1	Klebsiella	91.7	0.67186
XECs255	108-2798333_1	2798333	2798440	108	-	92.6385	4706	-	-	Escherichia	92.569	0.358875
XECs302	3535478-108_1	3535478	3535585	108	+	98.5965	5073	98.6	2	Klebsiella	97.2	0.67186
XECs164	1742550-108_1	1742550	1742657	108	+	98.2501	4989	-	-	Escherichia	98.1984	0.358875
XECs268	2944587-108_1	2944587	2944694	108	+	99.9214	5365	97.2	1	Klebsiella	97.2	0.67186
XECs334	111-3879941_1	3879941	3880051	111	-	95.3466	3929	-	-	Escherichia	95.2912	0.358875
XECs388	4643918-111_1	4643918	4644028	111	+	99.9706	4036	65.4458	24	Klebsiella	100	0.67186
XECs406	111-4849561_1	4849561	4849671	111	-	99.9674	5352	99.6229	7222	Vibrio	97.3	0.74309
XECs342	111-4009283_1	4009283	4009393	111	-	80.3998	9721	73.3136	22	Burkholderia	78.23	0.85685
XECs378	111-4512752_1	4512752	4512862	111	-	99.9829	3444	90.1	3	Mycobacterium	100	1.1663
XECs089	1053586-111_1	1053586	1053696	111	+	99.9686	5337	79.8063	1213	Diachasma	78.4	1.36262
XECs347	4088813-111_1	4088813	4088923	111	+	-	-	-	-	-	-	-
XECs178	1815562-114_1	1815562	1815675	114	+	91.4726	8046	86.9453	12388	Acyrthosiphon	78.9	1.47776
XECs192	1972292-114_1	1972292	1972405	114	+	95.3635	572	-	-	Escherichia	95.3635	0.358875
XECs063	114-750505_1	750505	750618	114	-	98.2866	5341	71.5248	129	Vibrio	71.1	0.74309
XECs279	117-3237560_1	3237560	3237676	117	-	99.9582	5360	78.3438	16	Vibrio	76.9	0.74309
XECs301	3476877-117_1	3476877	3476993	117	+	99.1591	650	64.1667	3	Lysobacter	57.5	0.85685
XECs349	117-4136136_1	4136136	4136252	117	-	99.9729	5361	61.4759	6892	Oceanospirillum	100	0.79235
XECs278	3225006-117_1	3225006	3225122	117	+	97.524	5360	74.6114	35	Komagataeibacter	97.4	1.01721
XECs118	1390321-117_1	1390321	1390437	117	+	99.6996	1004	-	-	Escherichia	99.6996	0.358875
XECs398	4735086-117_1	4735086	4735202	117	+	93.2101	16447	88.4365	16594	Mycobacterium	97.4	1.1663
XECs154	117-1628272_1	1628272	1628388	117	-	99.8602	530	-	-	Escherichia	99.8602	0.358875
XECs218	117-2337170_1	2337170	2337286	117	-	99.9554	5346	78.6439	675	Achromobacter	79.5	0.85685
XECs394	4670437-117_1	4670437	4670553	117	+	99.9741	5370	70.5324	438	Paenibacillus	100	1.13169
XECs338	117-3942704_1	3942704	3942820	117	-	96.4444	1878	-	-	Escherichia	96.3722	0.358875
XECs090	1053770-117_1	1053770	1053886	117	+	99.9667	5376	78.2	24	Vibrio	76.9	0.74309
XECs465	117-5497286_1	5497286	5497402	117	-	99.3779	5365	97.3426	10148	Pedobacter	94.9	1.08941
XECs401	120-4757644_1	4757644	4757763	120	-	97.1966	5399	76.9714	6174	Mycobacterium	97.5	1.1663
XECs433	5140794-120_1	5140794	5140913	120	+	96.3285	4010	97.5	1	Klebsiella	97.5	0.67186
XECs359	4238544-120_1	4238544	4238663	120	+	99.1978	5357	82.4	5	Klebsiella	100	0.67186
XECs016	120-226647_1	226647	226766	120	-	93.7185	5353	77.6923	13	Klebsiella	92.5	0.67186
XECs299	123-3476684_1	3476684	3476806	123	-	98.0302	691	87.8	1	Salmonella	87.8	0.626188
XECs323	3804724-123_1	3804724	3804846	123	+	99.9417	4379	100	1	Klebsiella	100	0.67186
XECs340	3987091-123_1	3987091	3987213	123	+	99.1962	5361	72.3276	5907	Vibrio	70.7	0.74309
XECs035	123-435484_1	435484	435606	123	-	92.2455	2727	92.7	1	Klebsiella	92.7	0.67186
XECs399	4743477-123_1	4743477	4743599	123	+	98.6974	5231	73.7	3	Rhodococcus	69.8	1.13169
XECs228	2480428-123_1	2480428	2480550	123	+	99.779	5320	81.9173	6980	Acinetobacter	100	0.81833
XECs194	1972547-123_1	1972547	1972669	123	+	99.8912	3085	78.2362	116	Klebsiella	100	0.67186
XECs450	123-5325943_1	5325943	5326065	123	-	90.0972	4165	82.9	2	Streptobacillus	68.2	1.07392
XECs049	523349-123_1	523349	523471	123	+	99.8253	5363	47.519	116	Klebsiella	100	0.67186
XECs119	126-1396044_1	1396044	1396169	126	-	94.2516	4285	86.0348	3329	Mycobacterium	95.2	1.1663
XECs229	126-2480875_1	2480875	2481000	126	-	83.26	1343	71.7	1	Streptobacillus	71.7	1.07392
XECs429	5127815-126_1	5127815	5127940	126	+	98.8741	5264	100	1	Klebsiella	100	0.67186
XECs248	126-2727227_1	2727227	2727352	126	-	65.38	5233	59.6	1	Klebsiella	59.6	0.67186
XECs443	126-5269595_1	5269595	5269720	126	-	97.2422	3295	90.5	1	Klebsiella	90.5	0.67186
XECs102	129-1180030_1	1180030	1180158	129	-	93.2248	2742	89.7286	7	Xanthomonas	88.4	0.85685
XECs366	129-4365075_1	4365075	4365203	129	-	96.3721	5146	97.7	1	Klebsiella	97.7	0.67186
XECs025	291082-129_1	291082	291210	129	+	79.7529	5329	80.25	4	Staphylococcus	79.1	1.13169
XECs440	5230525-129_1	5230525	5230653	129	+	99.1287	5165	98.85	2	Mycobacterium	100	1.1663
XECs407	4908505-129_1	4908505	4908633	129	+	91.7211	5063	83.7	4	Mycobacterium	67.4	1.1663
XECs424	129-5040575_1	5040575	5040703	129	-	87.6322	2955	71.2053	228	Proteus	67.4	0.67729
XECs436	5186523-129_1	5186523	5186651	129	+	99.8654	5366	97.7	1	Klebsiella	97.7	0.67186
XECs140	132-1474524_1	1474524	1474655	132	-	99.8969	5358	70.2212	10279	Vagococcus	52.8	1.13169
XECs113	1230459-132_1	1230459	1230590	132	+	96.2705	7364	75.6477	7761	Mycobacterium	100	1.1663
XECs223	132-2398848_1	2398848	2398979	132	-	99.861	5362	70.3106	1844	Serratia	70.5	0.67736
XECs155	1659312-132_1	1659312	1659443	132	+	98.6596	1656	-	-	Escherichia	98.6417	0.358875
XECs227	2480342-132_1	2480342	2480473	132	+	99.9167	5355	71.6945	7818	Pedobacter	78.7	1.08941
XECs262	2896566-132_1	2896566	2896697	132	+	85.8706	1621	54.98	5	Citrobacter	63.6	0.640422
XECs008	135872-132_1	135872	136003	132	+	99.9936	5369	67.6548	241	Vibrio	67.4	0.74309
XECs274	132-3157141_1	3157141	3157272	132	-	82.8646	5043	-	-	Escherichia	82.8202	0.358875
XECs079	132-976913_1	976913	977044	132	-	96.8621	5370	64.3975	119	Serratia	65.9	0.67736
XECs202	135-2148704_1	2148704	2148838	135	-	99.2657	5345	100	2	Bifidobacterium	100	1.13169
XECs402	4776425-135_1	4776425	4776559	135	+	98.0335	5357	93.3	1	Klebsiella	93.3	0.67186
XECs241	135-2613302_1	2613302	2613436	135	-	98.9543	1139	94.45	2	Klebsiella	97.8	0.67186
XECs331	135-3853749_1	3853749	3853883	135	-	84.9124	7272	70.9458	1490	Vibrio	71.1	0.74309
XECs354	135-4196382_1	4196382	4196516	135	-	99.5138	5306	100	1	Klebsiella	100	0.67186
XECs341	135-4009263_1	4009263	4009397	135	-	78	2325	59.3455	11	Klebsiella	63.9	0.67186
XECs409	4918345-135_1	4918345	4918479	135	+	98.4675	5367	71.6805	118	Serratia	71.1	0.67736
XECs007	94094-135_1	94094	94228	135	+	99.5656	4972	82.9655	29	Vibrio	84.4	0.74309
XECs019	240890-135_1	240890	241024	135	+	99.5215	3211	-	-	Escherichia	99.5199	0.358875
XECs014	194233-135_1	194233	194367	135	+	99.9411	5367	74.9667	12	Komagataeibacter	100	1.01721
XECs330	138-3843241_1	3843241	3843378	138	-	89.2877	6317	94.6	2	Klebsiella	93.5	0.67186
XECs149	1576747-138_1	1576747	1576884	138	+	92.7792	749	88.54	15	Salmonella	88.54	0.626188
XECs404	4802031-138_1	4802031	4802168	138	+	95.5172	5305	85.7	1	Klebsiella	85.7	0.67186
XECs367	138-4365145_1	4365145	4365282	138	-	98.7076	5347	97.8	1	Klebsiella	97.8	0.67186
XECs066	138-783609_1	783609	783746	138	-	99.9074	5352	100	1	Klebsiella	100	0.67186
XECs024	286096-138_1	286096	286233	138	+	98.6803	532	-	-	Escherichia	98.6803	0.358875
XECs448	141-5318228_1	5318228	5318368	141	-	96.9893	531	-	-	Escherichia	96.9893	0.358875
XECs065	756819-141_1	756819	756959	141	+	99.7896	3853	-	-	Escherichia	99.6559	0.358875
XECs380	4561396-141_1	4561396	4561536	141	+	82.7463	4897	83.7	3	Rhodococcus	76.6	1.13169
XECs238	141-2580128_1	2580128	2580268	141	-	98.4704	4582	71.0333	3	Klebsiella	97.9	0.67186
XECs434	141-5180683_1	5180683	5180823	141	-	80.4374	6935	-	-	Escherichia	80.3778	0.358875
XECs142	1505005-141_1	1505005	1505145	141	+	96.882	584	87.2	1	Streptococcus	87.2	1.13169
XECs300	141-3476859_1	3476859	3476999	141	-	69.191	5660	62.3	3	Rhodococcus	63.3	1.13169
XECs130	1417820-144_1	1417820	1417963	144	+	97.6762	1909	93.8	1	Klebsiella	93.8	0.67186
XECs343	144-4060536_1	4060536	4060679	144	-	99.924	5364	84.0513	306	Proteus	85.4	0.67729
XECs006	93946-144_1	93946	94089	144	+	97.2717	5361	79.16	5	Klebsiella	97.9	0.67186
XECs050	144-541175_1	541175	541318	144	-	99.7447	5367	70.25	124	Mycobacterium	100	1.1663
XECs275	144-3157232_1	3157232	3157375	144	-	95.6378	1106	-	-	Escherichia	95.6307	0.358875
XECs132	1422400-144_1	1422400	1422543	144	+	78.1178	1262	-	-	Escherichia	78.0855	0.358875
XECs011	188466-144_1	188466	188609	144	+	89.9021	2828	-	-	Escherichia	89.9033	0.358875
XECs442	5262853-147_1	5262853	5262999	147	+	63.7374	62847	64.9192	26	Ixodes	55.4	1.39287
XECs444	5278683-147_1	5278683	5278829	147	+	89.9117	4351	61.957	1129	Pedobacter	61.2	1.08941
XECs352	4140224-147_1	4140224	4140370	147	+	98.1294	5355	98	2	Riemerella	98	1.08941
XECs191	1945984-147_1	1945984	1946130	147	+	88.1748	2701	98.5846	13	Salmonella	100	0.626188
XECs387	4643862-147_1	4643862	4644008	147	+	99.9531	4017	65.6249	233	Klebsiella	64.658	0.67186
XECs332	3867433-147_1	3867433	3867579	147	+	99.6407	1151	-	-	Escherichia	99.641	0.358875
XECs243	150-2667727_1	2667727	2667876	150	-	92.9789	4959	91	2	Rhodococcus	96	1.13169
XECs441	5230571-150_1	5230571	5230720	150	+	98.5642	5409	81.444	6718	Mycobacterium	100	1.1663
XECs059	713487-150_1	713487	713636	150	+	94.2773	3602	-	-	Escherichia	94.2755	0.358875
XECs269	2971507-150_1	2971507	2971656	150	+	80.6712	5806	68	1	Proteus	68	0.67729
XECs138	1440718-153_1	1440718	1440870	153	+	99.9549	872	-	-	Escherichia	99.955	0.358875
XECs210	2237296-153_1	2237296	2237448	153	+	93.2126	945	-	-	Escherichia	93.2198	0.358875
XECs091	153-1057652_1	1057652	1057804	153	-	99.6226	5395	31.5216	4895	Vibrio	50	0.74309
XECs188a	1940772-156_1	1940772	1940927	156	+	87.1003	1748	-	-	Escherichia	87.0132	0.358875
XECs188b	156-2189408_1	2189408	2189563	156	-	80.3982	2225	-	-	Escherichia	80.3435	0.358875
XECs439	156-5216845_1	5216845	5217000	156	-	88.2216	7590	78.4	47	Klebsiella	78.8774	0.67186
XECs082	156-977178_1	977178	977333	156	-	99.9643	5250	74.2535	835	Pedobacter	75.9	1.08941
XECs108	1186569-156_1	1186569	1186724	156	+	93.6014	278	-	-	Escherichia	93.6014	0.358875
XECs247	156-2697649_1	2697649	2697804	156	-	64.9857	2335	64.9	1	Escherichia	64.994	0.358875
XECs405	4802053-159_1	4802053	4802211	159	+	99.5485	5254	98.1	1	Klebsiella	98.1	0.67186
XECs456	159-5433143_1	5433143	5433301	159	-	87.9629	3194	-	-	Escherichia	87.9117	0.358875
XECs251	159-2774570_1	2774570	2774728	159	-	77.4255	776	-	-	Escherichia	77.1433	0.358875
XECs181	1835831-162_1	1835831	1835992	162	+	99.8483	5319	81.0846	9008	Serratia	61.1	0.67736
XECs145	1550761-162_1	1550761	1550922	162	+	98.4618	2033	-	-	Escherichia	98.4626	0.358875
XECs147	1561115-162_1	1561115	1561276	162	+	97.0782	1316	-	-	Escherichia	97.0749	0.358875
XECs096	162-1149708_1	1149708	1149869	162	-	97.7279	5358	97.2	2	Acinetobacter	100	0.81833
XECs457	162-5448991_1	5448991	5449152	162	-	87.3712	2965	64.5333	3	Bacillus	57.4	1.13169
XECs043	503155-162_1	503155	503316	162	+	97.8133	997	-	-	Escherichia	97.8103	0.358875
XECs280	162-3244732_1	3244732	3244893	162	-	70.709	10647	59.183	15977	Lipotes	37.5	1.47776
XECs186	165-1867113_1	1867113	1867277	165	-	98.1055	4074	91.85	2	Klebsiella	98.2	0.67186
XECs464	5485379-165_1	5485379	5485543	165	+	85.3068	4617	62.3821	624	Mycobacterium	98.2	1.1663
XECs205	165-2188753_1	2188753	2188917	165	-	96.1222	2090	100	1	Salmonella	100	0.626188
XECs325	165-3823278_1	3823278	3823442	165	-	94.2355	4212	-	-	Escherichia	94.1359	0.358875
XECs329	3835469-165_1	3835469	3835633	165	+	67.0211	8952	59.525	4	Klebsiella	49.2	0.67186
XECs036	435516-165_1	435516	435680	165	+	78.2968	4019	92.7	1	Klebsiella	92.7	0.67186
XECs326	165-3827548_1	3827548	3827712	165	-	99.6498	5366	42.6811	371	Lactobacillus	100	1.13169
XECs216	168-2273412_1	2273412	2273579	168	-	99.7251	5335	86.0372	7966	Rhodococcus	100	1.13169
XECs170	1774538-168_1	1774538	1774705	168	+	96.6652	620	-	-	Escherichia	96.5939	0.358875
XECs393	4670309-168_1	4670309	4670476	168	+	97.3399	5364	71.0769	7015	Paenibacillus	46.4	1.13169
XECs187	1918780-168_1	1918780	1918947	168	+	-	-	-	-	-	-	-
XECs117	1309075-171_1	1309075	1309245	171	+	74.841	5358	62.4333	9	Klebsiella	72.1	0.67186
XECs289	171-3409894_1	3409894	3410064	171	-	94.9898	4124	52.0556	4171	Aeromonas	60.8	0.75062
XECs053	171-608044_1	608044	608214	171	-	61.4368	4077	55.2	1	Proteus	55.2	0.67729
XECs375	171-4437989_1	4437989	4438159	171	-	99.2048	5092	100	1	Klebsiella	100	0.67186
XECs083	171-988556_1	988556	988726	171	-	65.9673	3765	66.25	2	Klebsiella	66.25	0.67186
XECs365	174-4348074_1	4348074	4348247	174	-	99.6361	5329	60.0083	12	Vibrio	56.1	0.74309
XECs414	174-4955248_1	4955248	4955421	174	-	98.3883	2203	-	-	Escherichia	98.338	0.358875
XECs221	174-2358393_1	2358393	2358566	174	-	96.384	5360	96.6	1	Klebsiella	96.6	0.67186
XECs446	5297713-177_1	5297713	5297889	177	+	98.1347	5360	66.4636	11	Staphylococcus	100	1.13169
XECs103	177-1183291_1	1183291	1183467	177	-	96.1105	1582	-	-	Escherichia	96.0886	0.358875
XECs146	1554306-177_1	1554306	1554482	177	+	88.1281	2674	98.3	1	Salmonella	98.3	0.626188
XECs304	3538925-177_1	3538925	3539101	177	+	96.2784	5364	48.9605	7011	Lactobacillus	48	1.13169
XECs032	402072-180_1	402072	402251	180	+	94.7177	4400	95	1	Rhodococcus	95	1.13169
XECs257	180-2883244_1	2883244	2883423	180	-	85.5052	6270	83.3	1	Klebsiella	83.3	0.67186
XECs281	183-3306749_1	3306749	3306931	183	-	99.4662	5209	64.63	10	Klebsiella	100	0.67186
XECs031	401948-183_1	401948	402130	183	+	97.6402	4763	100	1	Rhodococcus	100	1.13169
XECs151	1596342-189_1	1596342	1596530	189	+	76.74	3600	57.0557	2007	Diachasma	64.25	1.36262
XECs095	189-1149544_1	1149544	1149732	189	-	91.0717	5366	72.1064	1070	Pedobacter	76.2	1.08941
XECs232	189-2524904_1	2524904	2525092	189	-	98.5761	5069	70.4024	42	Klebsiella	98.4	0.67186
XECs459	5470144-189_1	5470144	5470332	189	+	-	-	-	-	-	-	-
XECs133	1424859-192_1	1424859	1425050	192	+	64.2101	3230	32.1063	16	Klebsiella	30.7	0.67186
XECs101	1180026-192_1	1180026	1180217	192	+	87.5827	2524	89.1	7	Xanthomonas	89.1	0.85685
XECs374	195-4437937_1	4437937	4438131	195	-	98.2266	5045	90.3638	10683	Diachasma	75.4	1.36262
XECs003	39073-195_1	39073	39267	195	+	79.6347	5060	78.1	2	Klebsiella	65.3	0.67186
XECs291	195-3420580_1	3420580	3420774	195	-	95.0946	5261	96.15	2	Mycobacterium	92.3	1.1663
XECs447	195-5312600_1	5312600	5312794	195	-	86.9307	3876	96.9	1	Klebsiella	96.9	0.67186
XECs261	2896556-198_1	2896556	2896753	198	+	96.1539	427	42.4	1	Salmonella	42.4	0.626188
XECs411	198-4933659_1	4933659	4933856	198	-	90.1126	3199	66.7444	9	Mycobacterium	37.9	1.1663
XECs176	1813050-198_1	1813050	1813247	198	+	91.3622	1446	82.0627	1512	Macaca	72.7	1.47776
XECs054	631719-198_1	631719	631916	198	+	96.9748	5124	57.0125	8	Corynebacterium	43.9	1.13169
XECs100	201-1179839_1	1179839	1180039	201	-	91.2662	1498	92.5	1	Escherichia	91.2662	0.358875
XECs058	204-690459_1	690459	690662	204	-	95.3546	2187	-	-	Escherichia	95.3482	0.358875
XECs259	204-2883853_1	2883853	2884056	204	-	94.9428	4386	98.5	1	Klebsiella	98.5	0.67186
XECs297	204-3476652_1	3476652	3476855	204	-	96.3564	658	-	-	Escherichia	96.1686	0.358875
XECs033	402139-207_1	402139	402345	207	+	94.5314	4677	79.7	2	Rhodococcus	62.3	1.13169
XECs311	3550309-207_1	3550309	3550515	207	+	59.7816	5290	51.4061	10510	Ceratosolen	51.4	1.47776
XECs252	207-2774938_1	2774938	2775144	207	-	62.3617	13176	60.8	4	Mycobacterium	49.3	1.1663
XECs098	210-1174303_1	1174303	1174512	210	-	99.8192	797	-	-	Escherichia	99.8106	0.358875
XECs412	213-4933666_1	4933666	4933878	213	-	69.9364	12852	59.2657	5952	Nematostella	59.2	1.47776
XECs379	213-4516986_1	4516986	4517198	213	-	98.1201	5760	80.2091	6826	Bacterium	78.9	0.87832
XECs318	213-3646763_1	3646763	3646975	213	-	99.814	5357	80.3109	8670	Komagataeibacter	73.2	1.01721
XECs246	213-2697570_1	2697570	2697782	213	-	65.3342	2187	37.85	2	Enterobacter	38.4	0.65235
XECs197	2050091-219_1	2050091	2050309	219	+	95.337	1913	-	-	Escherichia	95.3336	0.358875
XECs134	219-1425376_1	1425376	1425594	219	-	79.8521	2150	57.7455	11	Salmonella	57.7455	0.626188
XECs213	219-2240294_1	2240294	2240512	219	-	68.6024	2752	40.0286	7	Citrobacter	54.3	0.640422
XECs237	222-2531680_1	2531680	2531901	222	-	94.1241	4728	46.5	1	Klebsiella	46.5	0.67186
XECs244	222-2679320_1	2679320	2679541	222	-	73.0356	1757	65.97	10	Salmonella	65.97	0.626188
XECs219	2337340-225_1	2337340	2337564	225	+	99.3888	5370	100	1	Klebsiella	100	0.67186
XECs080	225-976954_1	976954	977178	225	-	97.7749	5313	96	1	Klebsiella	96	0.67186
XECs333	3872707-231_1	3872707	3872937	231	+	78.1667	8286	70.0075	651	Candidatus	58.8667	1.00959
XECs067	234-790666_1	790666	790899	234	-	98.4842	4952	58.0278	18	Rhodococcus	98.7	1.13169
XECs357	4205777-240_1	4205777	4206016	240	+	99.3781	5327	52.4051	157	Komagataeibacter	61.2	1.01721
XECs308	3550070-243_1	3550070	3550312	243	+	77.8254	5296	71.9895	10273	Propionispora	61	1.13169
XECs245	252-2697539_1	2697539	2697790	252	-	63.8491	1887	-	-	Escherichia	63.8431	0.358875
XECs395	4671046-258_1	4671046	4671303	258	+	99.9588	5373	68.3812	44363	Trichoplax	57.5	1.47776
XECs212	258-2240263_1	2240263	2240520	258	-	66.0889	1043	39.5	1	Escherichia	65.9748	0.358875
XECs046	520776-261_1	520776	521036	261	+	99.5811	5353	55.5333	9	Klebsiella	100	0.67186
XECs413	270-4933878_1	4933878	4934147	270	-	61.5188	29427	54.8812	16081	Nematostella	49.5	1.47776
XECs166	270-1768946_1	1768946	1769215	270	-	88.8417	1244	37.2	5	Escherichia	88.8417	0.358875
XECs204	276-2161106_1	2161106	2161381	276	-	90.5312	4749	70.455	40	Xanthomonas	100	0.85685
XECs351	4140142-279_1	4140142	4140420	279	+	99.8623	5292	59.9429	7	Riemerella	100	1.08941
XECs088	285-1046126_1	1046126	1046410	285	-	68.6302	3590	57.3533	13865	Bacillus	26.9	1.13169
XECs126	303-1404992_1	1404992	1405294	303	-	91.3852	1262	41.5333	3	Serratia	45.6	0.67736
XECs322	3792484-306_1	3792484	3792789	306	+	99.491	5362	49.8541	61	Komagataeibacter	50	1.01721
XECs104	312-1183367_1	1183367	1183678	312	-	90.125	1522	51.2667	48	Klebsiella	51.4745	0.67186
XECs128	1417455-321_1	1417455	1417775	321	+	67.6549	3994	49.9858	10445	Dendroctonus	50.8	1.47776
XECs265	2936766-324_1	2936766	2937089	324	+	92.7684	4506	80.4625	2595	Drosophila	96.3	1.47776
XECs125	327-1404870_1	1404870	1405196	327	-	94.1736	1474	62.2172	116	Serratia	70.0143	0.67736
XECs266	2936806-330_1	2936806	2937135	330	+	92.2087	3931	59.0841	2441	Drosophila	96.4	1.47776
XECs371	354-4405602_1	4405602	4405955	354	-	99.7705	5329	100	1	Klebsiella	100	0.67186
XECs209	2217275-378_1	2217275	2217652	378	+	85.3739	618	-	-	Escherichia	85.3739	0.358875
XECs314	3550907-378_1	3550907	3551284	378	+	97.0318	5010	55.1621	29	Cardiobacterium	53.18	0.85685
XECs163	381-1732157_1	1732157	1732537	381	-	87.0504	1525	68.5285	2875	Bacillus	41.8	1.13169
XECs240	402-2613270_1	2613270	2613671	402	-	97.5401	1149	43.6151	106	Sorangium	39.3	1.0567
XECs174	1812683-435_1	1812683	1813117	435	+	97.727	958	63.4785	191	Yersinia	68.2563	0.67729
XECs423	435-5040280_1	5040280	5040714	435	-	90.6144	1804	30.3667	3	Olsenella	50.3	1.13169
XECs029	768-385213_1	385213	385980	768	-	48.9809	9643	35.5469	83898	Lipotes	32.9167	1.47776
XECs018	240883-801_1	240883	241683	801	+	92.2484	3996	78.0321	1450	Hyalella	42.4	1.19824
XECs313	3550425-846_1	3550425	3551270	846	+	99.8115	5285	86.0479	15501	Ceratosolen	0	1.47776
XECs294	3441535-1275_1	3441535	3442809	1275	+	98.9999	5348	78.3962	13457	Cryptosporidium	46.7	1.47776
