# Supplementary material for: Discovery of numerous novel small genes in the intergenic regions of the Escherichia coli O157:H7 Sakai genome
Source: PLoS One. 2017 Sep 13;12(9):e0184119. doi: 10.1371/journal.pone.0184119 (PMC5597208; doi:10.1371/journal.pone.0184119)
Supplement: S8 Table — The first columns show the AA composition, followed by predicted cellular localization, number of transmembrane helices, disulfide bonds and binding motives. Additionally, secondary structures, disordered regions and domains are predicted. (XLSX) [file pone.0184119.s010.xlsx]

## Sheet: pp_result_novel_genes
gene	seqLength	prc_a	prc_r	prc_n	prc_d	prc_c	prc_e	prc_q	prc_g	prc_h	prc_i	prc_l	prc_k	prc_m	prc_f	prc_p	prc_s	prc_t	prc_w	prc_y	prc_v	prc_o	prc_u	prc_b	prc_z	prc_j	prc_x	BlastHits	Localization	N_TMH_TMSeg	N_DisBonds	N_DNA_bindSites	RNA_bindSites	XNA_bindSites	H_Prof	E_Prof	L_Prof	Buried_Prof	Exposed_Prof	Interm_Prof	H_ReProf	E_ReProf	L_ReProf	prc_Disorder_MD	prc_Disorder_Prof	prc_Disorder_Ucon	Disorder4,29_MD	Disorder4,29_Prof	Disorder4,29_Ucon
XECs001	34	2.94	35.29	5.88	2.94	2.94	2.94	5.88	0	0	8.82	5.88	5.88	2.94	2.94	5.88	2.94	5.88	0	0	0	0	0	0	0	0	0	yes	secreted	0	0	1	0	1	11.76	5.88	82.35	8.82	64.71	26.47	76.47	0	23.53	100	50	91.18	yes	yes	yes
XECs002	32	3.13	12.5	6.25	3.13	3.13	3.13	3.13	6.25	6.25	6.25	9.38	6.25	6.25	0	3.13	6.25	6.25	3.13	3.13	3.13	0	0	0	0	0	0	yes	secreted	0	0	0	0	0	12.5	9.38	78.13	15.63	65.63	18.75	75	0	25	100	31.25	3.13	yes	yes	no
XECs003	65	12.31	7.69	0	4.62	6.15	1.54	3.08	6.15	4.62	4.62	9.23	1.54	4.62	6.15	12.31	6.15	3.08	1.54	3.08	1.54	0	0	0	0	0	0	yes	secreted	0	2	1	1	1	23.08	0	76.92	20	60	20	16.92	7.69	75.38	93.85	36.92	0	yes	yes	no
XECs004	56	5.36	16.07	1.79	3.57	7.14	0	5.36	5.36	3.57	7.14	10.71	1.79	1.79	1.79	3.57	10.71	3.57	1.79	0	8.93	0	0	0	0	0	0	yes	secreted	0	2	1	0	0	23.21	30.36	46.43	19.64	53.57	26.79	53.57	5.36	41.07	91.07	19.64	0	yes	yes	no
XECs005	41	4.88	9.76	2.44	2.44	4.88	2.44	9.76	14.63	2.44	2.44	9.76	9.76	2.44	0	7.32	4.88	4.88	2.44	0	2.44	0	0	0	0	0	0	no	secreted	0	1	2	1	2	26.83	0	73.17	4.88	70.73	24.39	46.34	0	53.66	100	60.98	56.1	yes	yes	yes
XECs006	48	4.17	4.17	0	2.08	4.17	0	4.17	0	2.08	6.25	14.58	6.25	8.33	10.42	4.17	4.17	12.5	4.17	2.08	6.25	0	0	0	0	0	0	yes	secreted	1	1	0	0	0	68.75	0	31.25	39.58	37.5	22.92	72.92	0	27.08	66.67	25	6.25	yes	yes	no
XECs007	45	2.22	6.67	8.89	6.67	2.22	2.22	4.44	8.89	2.22	4.44	8.89	6.67	4.44	6.67	2.22	8.89	0	4.44	2.22	6.67	0	0	0	0	0	0	yes	secreted	0	0	2	0	0	20	26.67	53.33	24.44	48.89	26.67	26.67	22.22	51.11	73.33	31.11	13.33	yes	yes	no
XECs008	44	6.82	15.91	6.82	2.27	2.27	13.64	4.55	0	2.27	2.27	11.36	0	2.27	4.55	6.82	4.55	4.55	2.27	4.55	2.27	0	0	0	0	0	0	yes	secreted	0	0	0	0	0	50	0	50	4.55	72.73	22.73	61.36	0	38.64	100	47.73	38.64	no	yes	yes
XECs009	34	5.88	5.88	0	11.76	2.94	2.94	0	5.88	2.94	2.94	8.82	2.94	5.88	2.94	5.88	11.76	2.94	0	2.94	14.71	0	0	0	0	0	0	no	secreted	0	0	0	0	0	0	35.29	64.71	20.59	50	29.41	44.12	17.65	38.24	100	29.41	0	yes	no	no
XECs010	38	10.53	7.89	2.63	2.63	10.53	0	0	5.26	2.63	10.53	5.26	2.63	7.89	0	0	10.53	10.53	2.63	2.63	5.26	0	0	0	0	0	0	no	secreted	0	2	0	0	0	42.11	15.79	42.11	44.74	34.21	21.05	65.79	15.79	18.42	76.32	15.79	0	yes	no	no
XECs011	48	8.33	10.42	8.33	0	6.25	4.17	0	6.25	0	0	4.17	10.42	8.33	4.17	4.17	8.33	4.17	0	10.42	2.08	0	0	0	0	0	0	yes	secreted	0	0	1	0	0	41.67	4.17	54.17	20.83	60.42	18.75	41.67	4.17	54.17	100	54.17	35.42	no	yes	yes
XECs012	64	7.81	9.38	4.69	3.13	4.69	3.13	0	6.25	6.25	9.38	4.69	1.56	1.56	3.13	3.13	6.25	10.94	4.69	4.69	4.69	0	0	0	0	0	0	no	secreted	0	0	0	0	0	10.94	28.13	60.94	26.56	46.88	26.56	21.88	25	53.13	50	15.63	0	yes	yes	no
XECs013	32	3.13	15.63	3.13	6.25	0	12.5	3.13	6.25	3.13	3.13	9.38	9.38	6.25	0	0	9.38	6.25	0	0	3.13	0	0	0	0	0	0	no	secreted	0	0	0	0	0	37.5	6.25	56.25	3.13	75	21.88	87.5	0	12.5	100	68.75	87.5	yes	yes	yes
XECs014	45	4.44	4.44	2.22	2.22	0	2.22	4.44	6.67	6.67	6.67	11.11	2.22	4.44	8.89	8.89	4.44	4.44	6.67	0	8.89	0	0	0	0	0	0	yes	secreted	1	0	0	0	0	17.78	33.33	48.89	37.78	35.56	26.67	55.56	4.44	40	51.11	20	0	yes	no	no
XECs015	31	3.23	6.45	0	0	6.45	0	6.45	3.23	3.23	9.68	9.68	3.23	3.23	16.13	6.45	6.45	3.23	0	6.45	6.45	0	0	0	0	0	0	no	secreted	0	1	0	0	0	29.03	32.26	38.71	29.03	45.16	25.81	74.19	0	25.81	77.42	16.13	3.23	yes	no	no
XECs016	40	15	2.5	2.5	0	0	0	2.5	5	2.5	7.5	22.5	0	2.5	10	10	5	5	0	2.5	5	0	0	0	0	0	0	yes	inner membrane	1	0	0	0	0	62.5	0	37.5	37.5	42.5	20	65	0	35	77.5	30	0	yes	no	no
XECs017	36	8.33	2.78	5.56	0	8.33	5.56	0	5.56	2.78	11.11	16.67	5.56	11.11	2.78	0	2.78	2.78	0	2.78	5.56	0	0	0	0	0	0	no	secreted	1	0	0	0	0	69.44	0	30.56	44.44	36.11	19.44	55.56	13.89	30.56	80.56	27.78	5.56	yes	no	no
XECs018	267	7.12	3.75	6.74	5.99	1.87	6.37	5.62	3.37	0.75	4.49	8.24	8.99	3	3.37	3.37	7.87	7.12	1.5	3	7.49	0	0	0	0	0	0	yes	secreted	0	0	0	0	0	30.71	17.6	51.69	40.45	40.82	18.73	25.09	15.73	59.18	25.09	51.69	38.95	yes	yes	yes
XECs019	45	2.22	6.67	4.44	2.22	4.44	0	4.44	0	2.22	4.44	17.78	15.56	4.44	2.22	4.44	8.89	2.22	0	4.44	8.89	0	0	0	0	0	0	yes	secreted	0	1	0	0	0	24.44	31.11	44.44	26.67	40	33.33	64.44	13.33	22.22	80	31.11	15.56	yes	yes	yes
XECs020	32	3.13	6.25	0	0	0	3.13	3.13	0	0	6.25	15.63	9.38	12.5	6.25	12.5	9.38	0	3.13	6.25	3.13	0	0	0	0	0	0	no	secreted	0	0	0	0	0	43.75	0	56.25	15.63	53.13	31.25	84.38	0	15.63	100	37.5	0	yes	yes	no
XECs021	35	5.71	14.29	5.71	0	5.71	2.86	0	2.86	5.71	5.71	11.43	5.71	2.86	5.71	8.57	8.57	5.71	0	0	2.86	0	0	0	0	0	0	no	secreted	0	1	1	0	0	11.43	11.43	77.14	17.14	71.43	11.43	77.14	0	22.86	94.29	25.71	8.57	yes	yes	no
XECs022	35	11.43	5.71	2.86	5.71	2.86	0	5.71	11.43	5.71	5.71	8.57	5.71	2.86	2.86	5.71	2.86	2.86	2.86	8.57	0	0	0	0	0	0	0	no	secreted	0	0	1	0	0	8.57	20	71.43	25.71	57.14	17.14	45.71	0	54.29	91.43	40	5.71	yes	yes	no
XECs023	48	10.42	8.33	2.08	0	2.08	2.08	6.25	2.08	2.08	8.33	4.17	6.25	12.5	0	4.17	6.25	12.5	6.25	2.08	2.08	0	0	0	0	0	0	no	secreted	0	0	0	0	0	64.58	0	35.42	31.25	52.08	16.67	79.17	2.08	18.75	100	33.33	14.58	yes	yes	yes
XECs024	46	8.7	19.57	2.17	2.17	6.52	0	2.17	4.35	2.17	8.7	8.7	2.17	6.52	0	6.52	4.35	8.7	2.17	0	4.35	0	0	0	0	0	0	yes	secreted	0	0	4	0	3	34.78	8.7	56.52	19.57	56.52	23.91	43.48	8.7	47.83	100	23.91	0	yes	yes	no
XECs025	43	6.98	0	6.98	6.98	4.65	2.33	2.33	2.33	2.33	6.98	11.63	4.65	2.33	11.63	2.33	16.28	4.65	0	2.33	2.33	0	0	0	0	0	0	yes	secreted	0	1	0	0	0	41.86	6.98	51.16	20.93	55.81	23.26	60.47	0	39.53	100	39.53	4.65	yes	yes	no
XECs026	42	4.76	7.14	4.76	4.76	0	0	2.38	4.76	0	4.76	7.14	2.38	4.76	9.52	11.9	9.52	4.76	2.38	2.38	11.9	0	0	0	0	0	0	no	secreted	0	0	0	0	0	0	35.71	64.29	23.81	50	26.19	9.52	21.43	69.05	90.48	30.95	2.38	yes	yes	no
XECs027	31	3.23	3.23	0	0	0	0	6.45	12.9	0	6.45	12.9	3.23	6.45	3.23	12.9	9.68	6.45	0	3.23	9.68	0	0	0	0	0	0	yes	secreted	0	0	0	0	0	0	25.81	74.19	19.35	54.84	25.81	0	29.03	70.97	100	38.71	0	yes	no	no
XECs028	31	3.23	12.9	3.23	3.23	0	12.9	0	6.45	0	0	9.68	3.23	3.23	6.45	12.9	9.68	6.45	0	0	6.45	0	0	0	0	0	0	yes	cytoplasm	0	0	0	0	0	0	0	100	3.23	67.74	29.03	29.03	3.23	67.74	100	70.97	58.06	yes	yes	yes
XECs029	256	8.59	6.25	4.69	3.91	2.73	4.69	3.52	6.25	1.17	9.77	9.77	4.3	1.17	5.47	4.3	5.86	9.38	2.34	1.95	3.91	0	0	0	0	0	0	yes	cytoplasm	0	0	7	5	6	46.88	14.84	38.28	42.19	31.64	26.17	39.06	18.75	42.19	0.39	47.66	0	yes	yes	no
XECs030	48	12.5	12.5	0	0	2.08	0	2.08	4.17	2.08	10.42	18.75	2.08	4.17	2.08	4.17	8.33	10.42	2.08	0	2.08	0	0	0	0	0	0	no	inner membrane	1	0	0	0	0	68.75	0	31.25	31.25	47.92	20.83	56.25	6.25	37.5	93.75	16.67	0	yes	no	no
XECs031	61	6.56	13.11	3.28	6.56	4.92	0	1.64	4.92	0	6.56	8.2	6.56	4.92	6.56	3.28	11.48	1.64	3.28	1.64	4.92	0	0	0	0	0	0	yes	secreted	0	1	1	0	1	45.9	6.56	47.54	32.79	50.82	16.39	31.15	22.95	45.9	73.77	29.51	6.56	yes	yes	no
XECs032	60	5	5	5	3.33	0	6.67	3.33	11.67	1.67	8.33	5	3.33	3.33	3.33	8.33	6.67	5	6.67	1.67	6.67	0	0	0	0	0	0	yes	secreted	0	0	0	0	0	0	41.67	58.33	31.67	50	18.33	3.33	31.67	65	65	38.33	15	yes	yes	yes
XECs033	69	4.35	7.25	1.45	2.9	0	2.9	2.9	11.59	2.9	5.8	14.49	8.7	4.35	1.45	5.8	13.04	4.35	1.45	1.45	2.9	0	0	0	0	0	0	yes	secreted	0	0	0	2	0	15.94	15.94	68.12	11.59	63.77	24.64	10.14	15.94	73.91	100	53.62	33.33	no	yes	yes
XECs034	32	12.5	6.25	3.13	9.38	3.13	3.13	3.13	6.25	3.13	6.25	3.13	3.13	3.13	0	3.13	12.5	6.25	0	3.13	9.38	0	0	0	0	0	0	no	secreted	0	0	0	0	0	31.25	25	43.75	28.13	56.25	15.63	46.88	9.38	43.75	100	37.5	15.63	yes	no	no
XECs035	41	17.07	7.32	4.88	4.88	0	0	4.88	2.44	9.76	4.88	7.32	2.44	4.88	2.44	2.44	14.63	7.32	0	2.44	0	0	0	0	0	0	0	yes	secreted	0	0	2	0	0	36.59	0	63.41	9.76	75.61	14.63	53.66	7.32	39.02	100	31.71	24.39	yes	no	yes
XECs036	55	12.73	21.82	1.82	1.82	5.45	0	7.27	3.64	1.82	7.27	3.64	1.82	3.64	0	1.82	9.09	3.64	1.82	9.09	1.82	0	0	0	0	0	0	yes	secreted	0	0	6	4	5	40	29.09	30.91	16.36	56.36	27.27	45.45	12.73	41.82	96.36	20	5.45	yes	yes	no
XECs037	38	5.26	2.63	5.26	5.26	5.26	5.26	5.26	7.89	10.53	0	10.53	2.63	2.63	7.89	5.26	10.53	0	0	2.63	5.26	0	0	0	0	0	0	no	secreted	0	1	0	0	0	26.32	13.16	60.53	18.42	65.79	15.79	26.32	18.42	55.26	100	28.95	0	yes	yes	no
XECs038	33	9.09	15.15	6.06	3.03	9.09	0	0	3.03	3.03	9.09	6.06	6.06	3.03	6.06	3.03	0	6.06	3.03	0	9.09	0	0	0	0	0	0	no	secreted	0	0	1	0	0	48.48	9.09	42.42	18.18	51.52	30.3	81.82	0	18.18	100	18.18	0	yes	no	no
XECs039	33	9.09	0	0	0	0	6.06	0	9.09	0	6.06	9.09	12.12	3.03	12.12	9.09	6.06	6.06	3.03	6.06	3.03	0	0	0	0	0	0	no	secreted	0	0	0	0	0	9.09	36.36	54.55	21.21	51.52	27.27	27.27	3.03	69.7	100	30.3	0	yes	yes	no
XECs040	48	4.17	4.17	2.08	0	4.17	4.17	8.33	8.33	2.08	4.17	6.25	6.25	2.08	10.42	4.17	6.25	10.42	2.08	8.33	2.08	0	0	0	0	0	0	no	secreted	0	1	0	0	0	0	43.75	56.25	18.75	50	31.25	27.08	16.67	56.25	95.83	22.92	0	yes	yes	no
XECs041	33	12.12	6.06	3.03	3.03	3.03	3.03	3.03	3.03	0	18.18	0	0	3.03	15.15	3.03	6.06	6.06	0	6.06	6.06	0	0	0	0	0	0	no	secreted	0	0	0	0	0	36.36	24.24	39.39	39.39	36.36	24.24	66.67	9.09	24.24	81.82	15.15	0	yes	no	no
XECs042	38	10.53	10.53	2.63	5.26	2.63	7.89	0	10.53	2.63	5.26	2.63	7.89	2.63	5.26	2.63	7.89	7.89	0	2.63	2.63	0	0	0	0	0	0	no	cytoplasm	0	0	0	0	0	7.89	34.21	57.89	10.53	71.05	18.42	26.32	21.05	52.63	100	50	50	no	yes	yes
XECs043	54	1.85	7.41	3.7	5.56	1.85	7.41	3.7	7.41	1.85	7.41	7.41	7.41	7.41	3.7	1.85	5.56	5.56	3.7	3.7	5.56	0	0	0	0	0	0	yes	secreted	0	0	0	0	0	37.04	24.07	38.89	29.63	44.44	25.93	51.85	22.22	25.93	72.22	33.33	1.85	yes	yes	no
XECs044	70	10	15.71	2.86	0	7.14	1.43	1.43	4.29	4.29	5.71	8.57	7.14	4.29	1.43	5.71	4.29	10	0	2.86	2.86	0	0	0	0	0	0	no	secreted	0	2	2	0	0	18.57	14.29	67.14	28.57	45.71	25.71	45.71	5.71	48.57	65.71	12.86	18.57	yes	yes	no
XECs045	31	12.9	9.68	3.23	3.23	6.45	3.23	0	6.45	0	3.23	16.13	0	3.23	3.23	16.13	3.23	3.23	0	3.23	3.23	0	0	0	0	0	0	no	secreted	0	1	0	0	0	32.26	6.45	61.29	12.9	64.52	22.58	67.74	0	32.26	100	38.71	0	yes	yes	no
XECs046	87	9.2	9.2	4.6	3.45	3.45	1.15	3.45	4.6	4.6	2.3	13.79	8.05	3.45	5.75	2.3	8.05	2.3	1.15	2.3	6.9	0	0	0	0	0	0	yes	secreted	0	0	1	0	0	58.62	4.6	36.78	31.03	45.98	22.99	44.83	9.2	45.98	63.22	24.14	6.9	yes	yes	no
XECs047	31	6.45	3.23	9.68	3.23	0	0	6.45	9.68	0	9.68	6.45	3.23	6.45	3.23	9.68	3.23	3.23	0	3.23	12.9	0	0	0	0	0	0	no	secreted	0	0	0	0	0	0	35.48	64.52	22.58	58.06	19.35	0	25.81	74.19	87.1	41.94	0	yes	yes	no
XECs048	48	10.42	10.42	4.17	4.17	6.25	6.25	2.08	6.25	2.08	4.17	8.33	6.25	2.08	0	4.17	2.08	6.25	0	2.08	12.5	0	0	0	0	0	0	no	cytoplasm	0	0	0	0	0	29.17	33.33	37.5	27.08	52.08	20.83	41.67	16.67	41.67	83.33	35.42	16.67	yes	yes	yes
XECs049	41	14.63	14.63	2.44	0	4.88	2.44	4.88	4.88	2.44	0	7.32	4.88	7.32	4.88	4.88	7.32	4.88	0	4.88	2.44	0	0	0	0	0	0	yes	secreted	0	1	4	0	0	68.29	0	31.71	26.83	56.1	17.07	68.29	2.44	29.27	100	36.59	21.95	yes	yes	no
XECs050	48	8.33	2.08	4.17	2.08	4.17	4.17	4.17	10.42	0	6.25	8.33	8.33	2.08	4.17	4.17	6.25	10.42	0	4.17	6.25	0	0	0	0	0	0	yes	secreted	0	1	0	0	0	22.92	20.83	56.25	20.83	47.92	31.25	64.58	0	35.42	72.92	33.33	16.67	yes	yes	no
XECs051	39	7.69	15.38	0	2.56	10.26	2.56	10.26	5.13	2.56	2.56	7.69	2.56	5.13	5.13	7.69	5.13	2.56	0	2.56	2.56	0	0	0	0	0	0	no	secreted	0	2	0	0	0	23.08	20.51	56.41	20.51	51.28	28.21	38.46	17.95	43.59	100	46.15	0	yes	yes	no
XECs052	42	11.9	7.14	2.38	2.38	0	0	2.38	2.38	14.29	4.76	7.14	2.38	2.38	4.76	7.14	16.67	4.76	0	2.38	4.76	0	0	0	0	0	0	no	secreted	0	0	0	0	0	16.67	19.05	64.29	9.52	59.52	30.95	16.67	28.57	54.76	100	19.05	0	yes	yes	no
XECs053	57	5.26	22.81	3.51	3.51	1.75	0	1.75	3.51	3.51	3.51	7.02	1.75	5.26	1.75	17.54	7.02	5.26	0	0	5.26	0	0	0	0	0	0	yes	cytoplasm	0	0	1	0	0	17.54	3.51	78.95	7.02	64.91	28.07	26.32	0	73.68	100	40.35	49.12	yes	yes	yes
XECs054	66	9.09	10.61	1.52	0	0	0	4.55	1.52	0	3.03	13.64	10.61	7.58	3.03	7.58	4.55	3.03	7.58	0	12.12	0	0	0	0	0	0	yes	secreted	0	0	0	0	0	80.3	0	19.7	30.3	39.39	30.3	78.79	0	21.21	54.55	22.73	3.03	yes	yes	no
XECs055	46	4.35	15.22	4.35	4.35	13.04	2.17	4.35	2.17	2.17	4.35	6.52	0	2.17	8.7	13.04	6.52	2.17	0	0	4.35	0	0	0	0	0	0	no	secreted	0	3	0	0	0	6.52	15.22	78.26	13.04	52.17	34.78	52.17	2.17	45.65	100	26.09	10.87	yes	yes	yes
XECs056	56	10.71	7.14	3.57	1.79	0	1.79	1.79	5.36	0	1.79	7.14	3.57	3.57	5.36	8.93	17.86	7.14	3.57	0	8.93	0	0	0	0	0	0	no	secreted	0	0	3	0	0	16.07	26.79	57.14	26.79	57.14	16.07	51.79	8.93	39.29	85.71	28.57	33.93	yes	yes	yes
XECs057	38	10.53	23.68	0	0	7.89	2.63	0	2.63	7.89	7.89	7.89	0	2.63	18.42	0	2.63	2.63	0	2.63	0	0	0	0	0	0	0	no	cytoplasm	0	1	2	1	0	81.58	0	18.42	39.47	28.95	31.58	92.11	0	7.89	71.05	18.42	0	yes	yes	no
XECs058	68	4.41	8.82	4.41	2.94	1.47	2.94	5.88	4.41	1.47	2.94	7.35	4.41	1.47	2.94	10.29	10.29	11.76	0	4.41	7.35	0	0	0	0	0	0	yes	secreted	0	0	0	0	0	0	22.06	77.94	11.76	61.76	26.47	10.29	11.76	77.94	100	39.71	30.88	yes	yes	yes
XECs059	50	10	6	4	6	2	2	4	8	6	2	8	2	4	4	18	2	4	2	0	6	0	0	0	0	0	0	yes	secreted	0	0	1	0	1	32	0	68	10	60	30	18	0	82	100	38	6	yes	yes	no
XECs060	49	6.12	12.24	4.08	2.04	6.12	0	0	6.12	4.08	2.04	8.16	12.24	2.04	4.08	2.04	6.12	6.12	4.08	4.08	8.16	0	0	0	0	0	0	no	secreted	0	1	1	0	0	18.37	46.94	34.69	22.45	48.98	28.57	28.57	38.78	32.65	81.63	34.69	4.08	yes	yes	no
XECs061	41	9.76	2.44	0	2.44	2.44	4.88	0	12.2	2.44	9.76	12.2	12.2	4.88	4.88	2.44	4.88	7.32	0	2.44	2.44	0	0	0	0	0	0	no	inner membrane	0	0	0	0	0	39.02	19.51	41.46	31.71	51.22	17.07	39.02	17.07	43.9	87.8	46.34	7.32	yes	yes	no
XECs062	35	5.71	11.43	2.86	0	5.71	2.86	5.71	5.71	0	14.29	14.29	0	5.71	2.86	2.86	0	2.86	2.86	2.86	11.43	0	0	0	0	0	0	yes	secreted	0	0	0	0	0	45.71	11.43	42.86	34.29	45.71	20	71.43	0	28.57	97.14	22.86	0	yes	no	no
XECs063	38	5.26	13.16	2.63	7.89	2.63	2.63	7.89	7.89	2.63	5.26	7.89	2.63	2.63	5.26	2.63	7.89	2.63	2.63	0	7.89	0	0	0	0	0	0	yes	secreted	0	0	0	0	0	73.68	0	26.32	26.32	52.63	21.05	73.68	0	26.32	97.37	21.05	7.89	yes	yes	no
XECs064	32	9.38	6.25	9.38	3.13	3.13	0	0	6.25	3.13	6.25	12.5	6.25	3.13	3.13	3.13	9.38	9.38	0	3.13	3.13	0	0	0	0	0	0	yes	secreted	0	0	0	0	0	53.13	6.25	40.63	25	53.13	21.88	59.38	0	40.63	100	28.13	0	yes	no	no
XECs065	47	2.13	10.64	6.38	2.13	2.13	2.13	0	4.26	2.13	4.26	6.38	6.38	8.51	4.26	4.26	23.4	2.13	0	4.26	4.26	0	0	0	0	0	0	yes	secreted	0	0	0	0	0	0	34.04	65.96	8.51	59.57	31.91	2.13	14.89	82.98	100	27.66	27.66	yes	yes	yes
XECs066	46	4.35	10.87	6.52	6.52	2.17	4.35	0	2.17	0	6.52	13.04	8.7	4.35	2.17	10.87	6.52	4.35	0	4.35	2.17	0	0	0	0	0	0	yes	secreted	0	0	0	0	0	15.22	19.57	65.22	17.39	56.52	26.09	19.57	17.39	63.04	93.48	43.48	41.3	yes	yes	no
XECs067	78	5.13	10.26	7.69	2.56	7.69	1.28	2.56	3.85	1.28	8.97	7.69	0	3.85	6.41	1.28	12.82	7.69	1.28	0	7.69	0	0	0	0	0	0	yes	secreted	0	3	0	0	0	26.92	35.9	37.18	42.31	33.33	24.36	38.46	30.77	30.77	33.33	11.54	0	yes	no	no
XECs068	37	0	2.7	8.11	0	13.51	0	2.7	2.7	2.7	8.11	10.81	8.11	2.7	8.11	8.11	0	0	2.7	5.41	13.51	0	0	0	0	0	0	no	secreted	0	1	0	0	0	13.51	35.14	51.35	35.14	29.73	35.14	62.16	0	37.84	54.05	16.22	2.7	yes	no	no
XECs069	35	2.86	0	0	0	0	0	2.86	5.71	2.86	11.43	17.14	2.86	5.71	2.86	8.57	14.29	11.43	0	0	11.43	0	0	0	0	0	0	no	secreted	1	0	0	0	0	8.57	45.71	45.71	42.86	48.57	8.57	42.86	28.57	28.57	77.14	31.43	0	yes	yes	no
XECs070	34	5.88	14.71	14.71	2.94	0	2.94	0	0	11.76	5.88	2.94	2.94	8.82	14.71	2.94	2.94	5.88	0	0	0	0	0	0	0	0	0	yes	secreted	0	0	1	0	0	44.12	11.76	44.12	32.35	38.24	29.41	52.94	2.94	44.12	100	20.59	0	no	yes	no
XECs071	37	5.41	5.41	5.41	2.7	0	2.7	5.41	5.41	0	0	5.41	5.41	5.41	2.7	16.22	24.32	0	0	2.7	5.41	0	0	0	0	0	0	no	secreted	0	0	0	0	0	0	0	100	2.7	75.68	21.62	13.51	0	86.49	100	78.38	89.19	yes	yes	no
XECs072	32	12.5	9.38	3.13	0	0	0	9.38	6.25	6.25	6.25	12.5	0	3.13	6.25	9.38	3.13	3.13	3.13	6.25	0	0	0	0	0	0	0	no	secreted	0	0	0	0	0	59.38	0	40.63	28.13	50	21.88	46.88	15.63	37.5	93.75	21.88	0	yes	no	no
XECs073	40	5	12.5	2.5	0	5	5	2.5	2.5	2.5	10	7.5	7.5	2.5	10	5	5	7.5	0	2.5	5	0	0	0	0	0	0	no	secreted	0	1	0	0	0	40	5	55	27.5	55	17.5	75	0	25	87.5	30	12.5	yes	yes	no
XECs074	34	2.94	14.71	2.94	5.88	0	8.82	2.94	2.94	0	2.94	5.88	5.88	2.94	0	14.71	8.82	8.82	0	0	8.82	0	0	0	0	0	0	no	secreted	0	0	0	0	0	0	11.76	88.24	0	79.41	20.59	32.35	11.76	55.88	100	73.53	100	yes	yes	no
XECs075	31	3.23	9.68	16.13	0	0	0	0	3.23	3.23	19.35	12.9	6.45	3.23	6.45	0	6.45	3.23	3.23	0	3.23	0	0	0	0	0	0	no	secreted	0	0	0	0	0	51.61	6.45	41.94	29.03	41.94	29.03	54.84	12.9	32.26	100	25.81	0	no	yes	no
XECs076	62	8.06	11.29	4.84	4.84	1.61	1.61	0	4.84	0	6.45	6.45	6.45	3.23	9.68	4.84	11.29	4.84	0	1.61	8.06	0	0	0	0	0	0	yes	secreted	0	0	1	0	0	17.74	30.65	51.61	29.03	46.77	24.19	20.97	33.87	45.16	54.84	30.65	12.9	yes	yes	yes
XECs077	36	5.56	11.11	2.78	2.78	2.78	0	2.78	5.56	2.78	8.33	11.11	2.78	5.56	2.78	5.56	11.11	2.78	5.56	5.56	2.78	0	0	0	0	0	0	no	secreted	0	0	0	0	0	41.67	16.67	41.67	27.78	41.67	30.56	36.11	19.44	44.44	83.33	19.44	0	yes	no	no
XECs078	44	9.09	9.09	4.55	0	2.27	0	4.55	13.64	0	2.27	4.55	11.36	4.55	0	2.27	15.91	4.55	0	4.55	6.82	0	0	0	0	0	0	no	secreted	0	0	4	0	0	9.09	38.64	52.27	11.36	65.91	22.73	56.82	9.09	34.09	100	59.09	63.64	no	yes	yes
XECs079	44	13.64	11.36	0	2.27	4.55	0	2.27	4.55	2.27	2.27	22.73	0	2.27	0	6.82	11.36	4.55	2.27	2.27	4.55	0	0	0	0	0	0	no	secreted	0	1	0	0	0	54.55	0	45.45	18.18	59.09	22.73	68.18	2.27	29.55	100	15.91	0	yes	no	no
XECs080	75	12	6.67	1.33	6.67	5.33	1.33	2.67	1.33	4	2.67	17.33	2.67	1.33	5.33	5.33	14.67	1.33	1.33	4	2.67	0	0	0	0	0	0	yes	secreted	0	2	1	0	0	54.67	0	45.33	28	48	24	57.33	2.67	40	70.67	28	0	yes	yes	no
XECs081	35	8.57	14.29	8.57	0	0	0	2.86	2.86	0	5.71	5.71	2.86	5.71	5.71	5.71	8.57	8.57	2.86	0	11.43	0	0	0	0	0	0	no	secreted	0	0	1	0	0	22.86	17.14	60	22.86	57.14	20	37.14	11.43	51.43	100	28.57	2.86	yes	yes	no
XECs082	52	0	5.77	5.77	7.69	3.85	1.92	3.85	5.77	1.92	1.92	9.62	11.54	11.54	5.77	5.77	11.54	0	0	0	5.77	0	0	0	0	0	0	yes	secreted	0	1	2	0	0	51.92	0	48.08	25	51.92	23.08	55.77	0	44.23	94.23	38.46	28.85	yes	yes	no
XECs083	57	17.54	12.28	3.51	3.51	1.75	0	3.51	8.77	5.26	5.26	7.02	1.75	1.75	5.26	5.26	8.77	3.51	0	0	5.26	0	0	0	0	0	0	yes	secreted	0	0	6	1	2	40.35	12.28	47.37	26.32	56.14	17.54	50.88	0	49.12	92.98	28.07	17.54	yes	yes	yes
XECs084	43	4.65	6.98	6.98	0	4.65	2.33	4.65	6.98	6.98	2.33	18.6	0	6.98	6.98	13.95	4.65	0	0	2.33	0	0	0	0	0	0	0	no	secreted	0	1	2	0	1	20.93	4.65	74.42	11.63	58.14	30.23	58.14	0	41.86	100	23.26	0	yes	yes	no
XECs085	34	5.88	17.65	2.94	0	2.94	8.82	2.94	2.94	2.94	2.94	14.71	5.88	2.94	0	2.94	0	5.88	5.88	8.82	2.94	0	0	0	0	0	0	no	cytoplasm	0	0	0	0	0	61.76	0	38.24	20.59	50	29.41	67.65	8.82	23.53	100	38.24	0	yes	yes	no
XECs086	32	9.38	9.38	0	9.38	0	0	9.38	12.5	0	6.25	9.38	0	3.13	9.38	3.13	6.25	6.25	0	0	6.25	0	0	0	0	0	0	no	secreted	0	0	2	0	0	9.38	40.63	50	21.88	53.13	25	50	9.38	40.63	100	25	0	no	no	no
XECs087	31	3.23	9.68	6.45	6.45	0	3.23	6.45	9.68	3.23	6.45	12.9	9.68	6.45	3.23	0	3.23	3.23	0	0	6.45	0	0	0	0	0	0	yes	secreted	0	0	1	0	0	45.16	16.13	38.71	16.13	67.74	16.13	25.81	32.26	41.94	100	48.39	22.58	yes	yes	no
XECs088	95	10.53	9.47	1.05	4.21	5.26	3.16	2.11	15.79	2.11	5.26	5.26	3.16	1.05	5.26	9.47	4.21	5.26	1.05	1.05	5.26	0	0	0	0	0	0	yes	secreted	0	0	0	0	2	0	21.05	78.95	17.89	54.74	27.37	0	17.89	82.11	89.47	38.95	10.53	yes	yes	yes
XECs089	37	2.7	2.7	5.41	0	0	0	5.41	2.7	5.41	2.7	16.22	5.41	8.11	2.7	18.92	13.51	2.7	0	2.7	2.7	0	0	0	0	0	0	yes	secreted	0	0	0	0	0	18.92	8.11	72.97	5.41	67.57	27.03	59.46	0	40.54	100	54.05	21.62	yes	yes	yes
XECs090	39	17.95	12.82	10.26	12.82	0	2.56	7.69	7.69	0	2.56	0	2.56	5.13	5.13	0	2.56	2.56	0	0	7.69	0	0	0	0	0	0	no	secreted	0	0	1	0	0	56.41	0	43.59	15.38	71.79	12.82	74.36	0	25.64	100	46.15	79.49	yes	yes	yes
XECs091	51	17.65	9.8	3.92	1.96	5.88	3.92	0	7.84	7.84	1.96	3.92	1.96	1.96	9.8	3.92	9.8	0	0	5.88	1.96	0	0	0	0	0	0	yes	secreted	0	0	1	0	0	39.22	0	60.78	17.65	54.9	27.45	43.14	5.88	50.98	100	17.65	0	yes	no	no
XECs092	42	9.52	9.52	2.38	0	2.38	4.76	9.52	4.76	4.76	0	11.9	2.38	2.38	2.38	11.9	4.76	9.52	2.38	0	4.76	0	0	0	0	0	0	no	secreted	0	0	0	0	0	28.57	19.05	52.38	19.05	54.76	26.19	40.48	19.05	40.48	100	35.71	21.43	yes	yes	yes
XECs093	46	4.35	8.7	0	2.17	2.17	2.17	6.52	8.7	0	13.04	10.87	6.52	4.35	0	2.17	8.7	4.35	4.35	6.52	4.35	0	0	0	0	0	0	no	secreted	0	0	1	0	0	45.65	21.74	32.61	36.96	36.96	26.09	78.26	0	21.74	69.57	23.91	0	yes	yes	no
XECs094	36	13.89	8.33	8.33	2.78	8.33	0	8.33	0	0	2.78	22.22	0	2.78	0	0	16.67	2.78	0	0	2.78	0	0	0	0	0	0	no	secreted	0	1	0	0	0	63.89	8.33	27.78	19.44	61.11	19.44	80.56	11.11	8.33	100	22.22	0	no	no	no
XECs095	63	4.76	9.52	1.59	1.59	3.17	6.35	3.17	6.35	1.59	9.52	11.11	3.17	3.17	12.7	3.17	7.94	3.17	0	3.17	4.76	0	0	0	0	0	0	yes	secreted	0	0	1	0	0	36.51	28.57	34.92	44.44	30.16	25.4	20.63	34.92	44.44	22.22	23.81	0	yes	yes	no
XECs096	54	7.41	0	3.7	0	3.7	1.85	1.85	5.56	1.85	3.7	11.11	9.26	3.7	11.11	5.56	9.26	9.26	0	3.7	7.41	0	0	0	0	0	0	yes	secreted	0	1	0	0	0	46.3	14.81	38.89	27.78	44.44	27.78	70.37	3.7	25.93	77.78	20.37	0	yes	no	no
XECs097	54	14.81	5.56	1.85	3.7	5.56	0	3.7	1.85	3.7	3.7	11.11	3.7	3.7	3.7	5.56	24.07	1.85	0	0	1.85	0	0	0	0	0	0	no	secreted	0	0	0	0	0	59.26	0	40.74	14.81	66.67	18.52	79.63	0	20.37	100	40.74	18.52	no	yes	yes
XECs098	70	1.43	10	5.71	5.71	1.43	4.29	4.29	5.71	0	5.71	14.29	7.14	2.86	1.43	5.71	4.29	7.14	2.86	4.29	5.71	0	0	0	0	0	0	yes	secreted	0	0	1	0	0	18.57	30	51.43	20	51.43	28.57	38.57	5.71	55.71	90	44.29	22.86	yes	yes	yes
XECs099	51	7.84	5.88	1.96	0	3.92	0	5.88	1.96	1.96	7.84	13.73	5.88	3.92	11.76	7.84	13.73	0	3.92	0	1.96	0	0	0	0	0	0	no	secreted	0	1	0	0	0	56.86	0	43.14	25.49	47.06	27.45	47.06	19.61	33.33	86.27	25.49	0	yes	yes	no
XECs100	67	10.45	11.94	0	0	4.48	4.48	0	4.48	2.99	5.97	8.96	2.99	1.49	5.97	11.94	4.48	4.48	2.99	2.99	8.96	0	0	0	0	0	0	yes	secreted	0	0	1	0	1	22.39	25.37	52.24	37.31	40.3	22.39	25.37	7.46	67.16	29.85	22.39	2.99	yes	yes	no
XECs101	64	6.25	15.63	4.69	1.56	1.56	1.56	3.13	3.13	1.56	0	12.5	1.56	4.69	6.25	3.13	15.63	6.25	1.56	4.69	4.69	0	0	0	0	0	0	yes	secreted	0	0	2	0	0	26.56	14.06	59.38	25	53.13	21.88	25	14.06	60.94	78.13	21.88	10.94	yes	yes	yes
XECs102	43	6.98	16.28	4.65	2.33	2.33	6.98	4.65	6.98	0	4.65	2.33	6.98	6.98	0	9.3	9.3	2.33	0	4.65	2.33	0	0	0	0	0	0	yes	secreted	0	0	1	0	0	37.21	4.65	58.14	9.3	67.44	23.26	53.49	0	46.51	100	46.51	90.7	no	yes	yes
XECs103	59	3.39	10.17	3.39	6.78	1.69	5.08	3.39	8.47	1.69	6.78	10.17	10.17	1.69	3.39	3.39	8.47	3.39	3.39	3.39	1.69	0	0	0	0	0	0	yes	secreted	0	0	2	0	0	18.64	20.34	61.02	13.56	62.71	23.73	18.64	20.34	61.02	100	52.54	40.68	no	yes	yes
XECs104	104	9.62	13.46	3.85	2.88	2.88	8.65	4.81	5.77	2.88	0.96	7.69	10.58	2.88	1.92	1.92	4.81	3.85	0.96	1.92	7.69	0	0	0	0	0	0	yes	cytoplasm	0	0	7	4	5	58.65	0	41.35	18.27	62.5	19.23	53.85	0	46.15	100	68.27	65.38	yes	yes	yes
XECs105	31	0	3.23	6.45	6.45	6.45	3.23	9.68	12.9	3.23	6.45	6.45	9.68	6.45	0	0	0	6.45	6.45	3.23	3.23	0	0	0	0	0	0	yes	secreted	0	1	0	0	0	0	41.94	58.06	25.81	48.39	25.81	48.39	19.35	32.26	90.32	48.39	25.81	yes	yes	no
XECs106	34	11.76	5.88	5.88	2.94	2.94	2.94	5.88	0	0	5.88	14.71	0	2.94	2.94	11.76	5.88	2.94	0	2.94	11.76	0	0	0	0	0	0	yes	secreted	0	0	0	0	0	64.71	0	35.29	20.59	61.76	17.65	41.18	11.76	47.06	100	23.53	0	no	no	no
XECs107	31	12.9	9.68	3.23	0	3.23	0	3.23	6.45	0	9.68	6.45	0	3.23	19.35	3.23	0	9.68	3.23	0	6.45	0	0	0	0	0	0	yes	secreted	1	0	1	0	0	41.94	32.26	25.81	51.61	32.26	16.13	58.06	0	41.94	61.29	19.35	16.13	yes	no	yes
XECs108	52	9.62	7.69	3.85	0	3.85	1.92	0	3.85	5.77	0	7.69	9.62	1.92	3.85	5.77	13.46	3.85	0	5.77	11.54	0	0	0	0	0	0	yes	secreted	0	1	1	0	0	0	42.31	57.69	17.31	55.77	26.92	28.85	11.54	59.62	90.38	34.62	25	yes	yes	no
XECs109	38	13.16	5.26	5.26	0	0	0	2.63	0	2.63	5.26	10.53	2.63	5.26	7.89	5.26	13.16	5.26	0	7.89	7.89	0	0	0	0	0	0	no	secreted	1	0	0	0	0	68.42	5.26	26.32	18.42	57.89	23.68	92.11	0	7.89	100	28.95	0	yes	yes	no
XECs110	31	9.68	3.23	0	0	6.45	0	12.9	0	6.45	6.45	12.9	6.45	3.23	6.45	3.23	6.45	6.45	0	9.68	0	0	0	0	0	0	0	no	secreted	0	1	0	0	0	58.06	19.35	22.58	29.03	51.61	19.35	61.29	16.13	22.58	96.77	19.35	3.23	yes	no	no
XECs111	44	6.82	6.82	2.27	9.09	6.82	2.27	0	4.55	2.27	2.27	6.82	9.09	4.55	4.55	9.09	9.09	2.27	0	4.55	6.82	0	0	0	0	0	0	no	secreted	0	1	1	0	0	0	31.82	68.18	20.45	47.73	31.82	18.18	18.18	63.64	100	40.91	11.36	yes	yes	no
XECs112	37	8.11	0	5.41	2.7	0	0	5.41	5.41	2.7	10.81	16.22	5.41	2.7	8.11	2.7	16.22	2.7	0	2.7	2.7	0	0	0	0	0	0	no	secreted	0	0	0	0	0	62.16	0	37.84	10.81	59.46	29.73	48.65	8.11	43.24	100	40.54	0	yes	yes	no
XECs113	44	9.09	4.55	4.55	4.55	0	11.36	2.27	4.55	0	11.36	4.55	13.64	6.82	4.55	0	4.55	6.82	0	2.27	4.55	0	0	0	0	0	0	yes	cytoplasm	0	0	0	0	0	43.18	22.73	34.09	18.18	63.64	18.18	68.18	15.91	15.91	100	65.91	47.73	no	yes	yes
XECs114	36	11.11	0	8.33	0	2.78	2.78	8.33	8.33	8.33	8.33	8.33	2.78	5.56	5.56	5.56	5.56	5.56	0	0	2.78	0	0	0	0	0	0	no	secreted	0	0	0	0	0	30.56	0	69.44	22.22	58.33	19.44	30.56	2.78	66.67	100	27.78	2.78	yes	no	no
XECs115	31	6.45	3.23	9.68	6.45	3.23	0	3.23	0	0	3.23	19.35	3.23	3.23	3.23	9.68	6.45	12.9	0	3.23	3.23	0	0	0	0	0	0	no	secreted	0	0	0	0	0	48.39	0	51.61	6.45	70.97	22.58	74.19	0	25.81	100	35.48	0	yes	yes	no
XECs116	41	4.88	9.76	2.44	2.44	2.44	2.44	0	19.51	9.76	2.44	7.32	2.44	2.44	2.44	7.32	4.88	7.32	0	4.88	4.88	0	0	0	0	0	0	no	secreted	0	0	0	0	0	0	39.02	60.98	21.95	43.9	34.15	0	31.71	68.29	82.93	29.27	0	yes	yes	no
XECs117	57	12.28	14.04	8.77	3.51	0	5.26	0	12.28	3.51	3.51	0	7.02	7.02	1.75	1.75	15.79	0	0	0	3.51	0	0	0	0	0	0	yes	secreted	0	0	0	0	0	43.86	0	56.14	10.53	63.16	26.32	33.33	10.53	56.14	100	52.63	89.47	yes	yes	yes
XECs118	39	2.56	5.13	2.56	0	0	0	2.56	7.69	2.56	15.38	10.26	10.26	2.56	5.13	0	10.26	12.82	2.56	7.69	0	0	0	0	0	0	0	yes	secreted	0	0	0	0	0	0	53.85	46.15	33.33	46.15	20.51	5.13	51.28	43.59	58.97	33.33	0	yes	yes	no
XECs119	42	11.9	2.38	2.38	0	2.38	4.76	2.38	7.14	0	4.76	9.52	14.29	11.9	0	0	9.52	9.52	0	0	7.14	0	0	0	0	0	0	yes	inner membrane	1	0	0	0	0	61.9	0	38.1	28.57	50	21.43	83.33	0	16.67	100	45.24	40.48	yes	yes	yes
XECs120	45	4.44	6.67	6.67	8.89	4.44	4.44	6.67	8.89	4.44	0	4.44	8.89	4.44	2.22	2.22	13.33	4.44	2.22	2.22	0	0	0	0	0	0	0	no	secreted	0	1	1	0	0	17.78	15.56	66.67	20	66.67	13.33	73.33	0	26.67	100	48.89	66.67	yes	yes	yes
XECs121	46	13.04	13.04	2.17	4.35	2.17	0	0	8.7	2.17	4.35	17.39	2.17	2.17	2.17	4.35	4.35	15.22	0	0	2.17	0	0	0	0	0	0	no	secreted	0	0	0	0	0	30.43	8.7	60.87	15.22	58.7	26.09	32.61	28.26	39.13	100	19.57	0	yes	no	no
XECs122	37	10.81	5.41	2.7	8.11	5.41	2.7	5.41	10.81	0	2.7	10.81	10.81	2.7	0	2.7	8.11	2.7	2.7	5.41	0	0	0	0	0	0	0	no	secreted	0	1	0	0	0	29.73	5.41	64.86	8.11	62.16	29.73	78.38	0	21.62	100	56.76	35.14	yes	yes	no
XECs123	46	2.17	15.22	0	6.52	0	2.17	6.52	4.35	0	6.52	10.87	4.35	4.35	6.52	4.35	6.52	4.35	0	6.52	8.7	0	0	0	0	0	0	no	secreted	0	0	0	0	0	0	50	50	23.91	45.65	30.43	58.7	4.35	36.96	58.7	19.57	0	yes	no	no
XECs124	42	4.76	9.52	4.76	0	2.38	0	4.76	0	0	0	9.52	7.14	4.76	7.14	9.52	14.29	4.76	9.52	0	7.14	0	0	0	0	0	0	no	secreted	0	0	0	0	0	35.71	21.43	42.86	14.29	59.52	26.19	52.38	7.14	40.48	92.86	23.81	7.14	yes	yes	no
XECs125	109	9.17	9.17	0	6.42	2.75	4.59	5.5	5.5	2.75	3.67	8.26	5.5	2.75	2.75	8.26	8.26	4.59	2.75	1.83	5.5	0	0	0	0	0	0	yes	secreted	0	0	10	2	4	41.28	14.68	44.04	20.18	61.47	18.35	40.37	15.6	44.04	87.16	65.14	31.19	yes	yes	yes
XECs126	101	6.93	5.94	6.93	1.98	2.97	3.96	6.93	5.94	2.97	4.95	10.89	3.96	1.98	5.94	8.91	5.94	6.93	0.99	1.98	2.97	0	0	0	0	0	0	yes	secreted	0	0	0	0	0	2.97	30.69	66.34	30.69	48.51	20.79	12.87	17.82	69.31	62.38	32.67	15.84	yes	yes	yes
XECs127	36	5.56	5.56	8.33	0	2.78	5.56	5.56	2.78	2.78	16.67	8.33	5.56	2.78	0	5.56	11.11	0	0	8.33	2.78	0	0	0	0	0	0	yes	secreted	0	0	0	0	0	33.33	11.11	55.56	16.67	50	33.33	44.44	0	55.56	100	47.22	5.56	yes	yes	no
XECs128	107	6.54	4.67	7.48	5.61	0.93	3.74	7.48	7.48	0	8.41	8.41	3.74	2.8	3.74	4.67	10.28	4.67	0	1.87	7.48	0	0	0	0	0	0	yes	cytoplasm	0	0	0	0	0	0	47.66	52.34	31.78	48.6	19.63	0	44.86	55.14	37.38	59.81	9.35	yes	yes	yes
XECs129	58	8.62	10.34	3.45	0	5.17	1.72	1.72	3.45	0	8.62	18.97	1.72	3.45	3.45	10.34	12.07	3.45	0	0	3.45	0	0	0	0	0	0	no	secreted	1	0	0	0	0	39.66	0	60.34	31.03	46.55	22.41	44.83	0	55.17	82.76	41.38	0	yes	yes	no
XECs130	48	4.17	8.33	2.08	4.17	2.08	8.33	2.08	10.42	2.08	4.17	8.33	4.17	6.25	4.17	4.17	8.33	6.25	2.08	2.08	6.25	0	0	0	0	0	0	yes	cytoplasm	0	0	0	0	0	25	22.92	52.08	16.67	52.08	31.25	18.75	12.5	68.75	100	27.08	4.17	yes	no	no
XECs131	35	2.86	5.71	11.43	0	0	8.57	0	0	2.86	5.71	11.43	2.86	5.71	0	8.57	5.71	8.57	8.57	0	11.43	0	0	0	0	0	0	yes	cytoplasm	0	0	0	0	0	48.57	0	51.43	20	62.86	17.14	54.29	14.29	31.43	100	57.14	0	yes	yes	no
XECs132	48	4.17	2.08	2.08	2.08	4.17	2.08	0	6.25	2.08	8.33	8.33	0	4.17	12.5	10.42	10.42	8.33	4.17	4.17	4.17	0	0	0	0	0	0	yes	secreted	0	1	0	0	0	10.42	35.42	54.17	35.42	39.58	25	20.83	14.58	64.58	43.75	14.58	0	yes	no	no
XECs133	64	6.25	9.38	6.25	4.69	1.56	1.56	1.56	10.94	3.13	4.69	9.38	1.56	3.13	4.69	7.81	7.81	4.69	1.56	3.13	6.25	0	0	0	0	0	0	yes	secreted	0	0	0	0	0	18.75	9.38	71.88	14.06	62.5	23.44	14.06	4.69	81.25	93.75	29.69	0	yes	yes	no
XECs134	73	9.59	2.74	4.11	1.37	8.22	0	1.37	8.22	6.85	4.11	10.96	2.74	2.74	5.48	8.22	10.96	6.85	0	1.37	4.11	0	0	0	0	0	0	yes	secreted	0	3	0	0	0	10.96	10.96	78.08	28.77	43.84	27.4	30.14	13.7	56.16	43.84	20.55	1.37	yes	yes	no
XECs135	46	2.17	8.7	6.52	2.17	10.87	0	6.52	2.17	2.17	8.7	19.57	6.52	4.35	2.17	2.17	4.35	2.17	0	2.17	6.52	0	0	0	0	0	0	no	secreted	0	0	0	0	0	60.87	8.7	30.43	39.13	28.26	32.61	82.61	0	17.39	63.04	26.09	0	yes	no	no
XECs136	37	10.81	8.11	5.41	2.7	5.41	0	0	5.41	0	8.11	13.51	2.7	5.41	5.41	2.7	10.81	5.41	5.41	0	2.7	0	0	0	0	0	0	no	secreted	0	1	0	0	0	51.35	0	48.65	27.03	45.95	27.03	51.35	16.22	32.43	100	18.92	0	no	yes	no
XECs137	34	0	8.82	2.94	5.88	2.94	5.88	2.94	5.88	0	11.76	8.82	11.76	8.82	2.94	0	2.94	0	2.94	11.76	2.94	0	0	0	0	0	0	no	cytoplasm	0	0	2	0	0	23.53	26.47	50	20.59	50	29.41	47.06	26.47	26.47	88.24	38.24	0	yes	yes	no
XECs138	51	3.92	5.88	1.96	1.96	1.96	3.92	5.88	9.8	3.92	1.96	7.84	7.84	3.92	1.96	1.96	5.88	9.8	1.96	7.84	9.8	0	0	0	0	0	0	yes	secreted	0	0	0	0	0	27.45	41.18	31.37	23.53	47.06	29.41	25.49	25.49	49.02	60.78	25.49	1.96	yes	yes	no
XECs139	56	3.57	5.36	1.79	3.57	0	1.79	3.57	5.36	3.57	5.36	17.86	1.79	5.36	0	7.14	17.86	5.36	0	3.57	7.14	0	0	0	0	0	0	no	secreted	0	0	0	0	0	16.07	26.79	57.14	14.29	60.71	25	37.5	16.07	46.43	92.86	25	0	yes	no	no
XECs140	44	11.36	4.55	6.82	2.27	4.55	2.27	4.55	4.55	2.27	6.82	9.09	2.27	6.82	6.82	6.82	4.55	4.55	4.55	0	4.55	0	0	0	0	0	0	yes	secreted	1	0	0	0	0	50	6.82	43.18	29.55	54.55	15.91	45.45	9.09	45.45	100	47.73	0	yes	yes	no
XECs141	55	5.45	14.55	3.64	7.27	1.82	1.82	3.64	7.27	3.64	7.27	9.09	1.82	3.64	7.27	5.45	5.45	1.82	0	3.64	5.45	0	0	0	0	0	0	no	secreted	0	0	0	0	0	49.09	9.09	41.82	29.09	45.45	25.45	41.82	12.73	45.45	69.09	21.82	3.64	yes	no	no
XECs142	47	10.64	17.02	6.38	4.26	2.13	0	0	8.51	2.13	10.64	2.13	4.26	2.13	4.26	10.64	6.38	2.13	0	4.26	2.13	0	0	0	0	0	0	yes	secreted	0	0	0	0	0	10.64	6.38	82.98	10.64	61.7	27.66	21.28	4.26	74.47	100	29.79	17.02	yes	yes	no
XECs143	42	9.52	9.52	7.14	2.38	2.38	2.38	0	2.38	0	7.14	19.05	7.14	2.38	0	4.76	4.76	7.14	0	4.76	7.14	0	0	0	0	0	0	no	secreted	0	0	0	0	0	47.62	14.29	38.1	16.67	59.52	23.81	54.76	14.29	30.95	100	35.71	9.52	yes	yes	yes
XECs144	40	7.5	10	0	2.5	5	0	2.5	5	0	5	10	10	2.5	0	15	10	7.5	0	5	2.5	0	0	0	0	0	0	no	secreted	0	1	0	0	0	17.5	10	72.5	10	70	20	40	7.5	52.5	100	55	45	yes	yes	yes
XECs145	54	9.26	1.85	3.7	5.56	3.7	1.85	0	12.96	1.85	5.56	11.11	3.7	7.41	3.7	0	5.56	3.7	0	3.7	14.81	0	0	0	0	0	0	yes	inner membrane	1	1	1	0	0	24.07	50	25.93	37.04	42.59	20.37	48.15	16.67	35.19	53.7	9.26	0	yes	no	no
XECs146	59	1.69	23.73	3.39	0	3.39	0	6.78	0	0	3.39	11.86	5.08	6.78	0	5.08	8.47	1.69	1.69	3.39	13.56	0	0	0	0	0	0	yes	secreted	0	1	1	1	0	18.64	45.76	35.59	28.81	45.76	25.42	47.46	15.25	37.29	71.19	27.12	5.08	yes	yes	no
XECs147	54	0	7.41	9.26	0	9.26	0	1.85	5.56	1.85	5.56	14.81	1.85	5.56	5.56	1.85	5.56	12.96	0	3.7	7.41	0	0	0	0	0	0	yes	secreted	0	0	0	0	0	0	74.07	25.93	35.19	31.48	33.33	31.48	35.19	33.33	29.63	18.52	0	yes	no	no
XECs148	35	2.86	0	2.86	8.57	5.71	5.71	2.86	8.57	5.71	2.86	2.86	5.71	2.86	8.57	8.57	5.71	5.71	2.86	0	11.43	0	0	0	0	0	0	no	secreted	0	1	0	0	0	0	45.71	54.29	17.14	57.14	25.71	0	42.86	57.14	100	51.43	14.29	no	yes	no
XECs149	46	4.35	8.7	6.52	4.35	2.17	10.87	2.17	6.52	2.17	8.7	4.35	8.7	6.52	2.17	2.17	10.87	2.17	0	0	6.52	0	0	0	0	0	0	yes	cytoplasm	0	0	0	0	0	54.35	0	45.65	15.22	63.04	21.74	71.74	0	28.26	100	63.04	54.35	yes	yes	yes
XECs150	35	8.57	8.57	2.86	2.86	0	2.86	5.71	0	11.43	0	8.57	5.71	2.86	2.86	5.71	2.86	14.29	2.86	8.57	2.86	0	0	0	0	0	0	no	secreted	0	0	1	0	0	40	0	60	14.29	62.86	22.86	51.43	2.86	45.71	100	51.43	34.29	yes	yes	yes
XECs151	63	4.76	12.7	0	3.17	4.76	7.94	1.59	7.94	1.59	1.59	11.11	9.52	1.59	3.17	1.59	11.11	4.76	3.17	1.59	6.35	0	0	0	0	0	0	yes	cytoplasm	0	0	10	8	13	49.21	7.94	42.86	11.11	65.08	23.81	42.86	7.94	49.21	100	60.32	28.57	yes	yes	yes
XECs152	42	11.9	7.14	7.14	0	0	2.38	4.76	9.52	7.14	7.14	9.52	0	2.38	4.76	11.9	0	4.76	2.38	2.38	4.76	0	0	0	0	0	0	no	secreted	0	0	2	0	0	28.57	7.14	64.29	21.43	50	28.57	33.33	0	66.67	100	23.81	0	yes	no	no
XECs153	36	5.56	16.67	2.78	5.56	8.33	2.78	0	5.56	0	8.33	13.89	0	8.33	2.78	5.56	8.33	5.56	0	0	0	0	0	0	0	0	0	no	secreted	0	1	1	0	1	27.78	11.11	61.11	33.33	47.22	19.44	83.33	2.78	13.89	97.22	25	0	yes	no	no
XECs154	39	7.69	7.69	7.69	2.56	2.56	0	7.69	2.56	0	10.26	5.13	0	5.13	2.56	10.26	5.13	2.56	0	7.69	12.82	0	0	0	0	0	0	yes	secreted	0	0	0	0	0	7.69	30.77	61.54	17.95	51.28	30.77	15.38	15.38	69.23	82.05	41.03	0	yes	yes	no
XECs155	44	2.27	11.36	2.27	2.27	0	2.27	2.27	2.27	2.27	13.64	9.09	9.09	4.55	9.09	0	4.55	9.09	0	6.82	6.82	0	0	0	0	0	0	yes	secreted	0	0	0	0	0	38.64	43.18	18.18	36.36	36.36	27.27	70.45	11.36	18.18	56.82	20.45	0	yes	no	no
XECs156	37	0	8.11	5.41	5.41	2.7	8.11	0	5.41	2.7	2.7	13.51	0	5.41	5.41	2.7	5.41	8.11	2.7	5.41	10.81	0	0	0	0	0	0	no	secreted	0	0	0	0	0	0	43.24	56.76	35.14	45.95	18.92	48.65	21.62	29.73	48.65	37.84	0	yes	yes	no
XECs157	56	3.57	19.64	1.79	0	3.57	3.57	0	3.57	0	3.57	8.93	5.36	3.57	5.36	5.36	14.29	3.57	1.79	1.79	10.71	0	0	0	0	0	0	no	secreted	0	1	3	0	0	5.36	46.43	48.21	23.21	48.21	28.57	39.29	26.79	33.93	82.14	21.43	10.71	yes	yes	yes
XECs158	34	14.71	14.71	2.94	0	0	0	5.88	11.76	0	5.88	5.88	5.88	2.94	5.88	2.94	8.82	8.82	0	2.94	0	0	0	0	0	0	0	no	secreted	0	0	1	0	1	50	0	50	14.71	70.59	14.71	58.82	5.88	35.29	100	41.18	32.35	yes	yes	yes
XECs159	32	0	12.5	6.25	6.25	3.13	6.25	0	9.38	0	3.13	9.38	0	3.13	0	15.63	9.38	3.13	0	0	12.5	0	0	0	0	0	0	no	secreted	0	0	0	0	0	0	28.13	71.88	15.63	53.13	31.25	18.75	18.75	62.5	100	50	31.25	yes	yes	yes
XECs160	39	12.82	5.13	2.56	5.13	5.13	0	5.13	2.56	7.69	2.56	2.56	2.56	2.56	7.69	10.26	10.26	10.26	5.13	0	0	0	0	0	0	0	0	no	secreted	0	1	0	0	0	12.82	12.82	74.36	12.82	46.15	41.03	48.72	0	51.28	100	35.9	5.13	no	yes	no
XECs161	69	8.7	10.14	5.8	2.9	5.8	2.9	5.8	5.8	5.8	1.45	10.14	2.9	1.45	1.45	10.14	4.35	4.35	0	1.45	8.7	0	0	0	0	0	0	yes	secreted	0	1	1	0	0	8.7	13.04	78.26	15.94	69.57	14.49	1.45	18.84	79.71	98.55	40.58	21.74	yes	yes	yes
XECs162	45	6.67	15.56	2.22	0	11.11	2.22	0	11.11	0	2.22	2.22	8.89	4.44	2.22	6.67	13.33	2.22	0	2.22	6.67	0	0	0	0	0	0	no	secreted	0	2	2	0	1	17.78	26.67	55.56	17.78	60	22.22	35.56	13.33	51.11	100	46.67	35.56	yes	yes	yes
XECs163	127	7.09	8.66	3.94	2.36	0	8.66	3.94	3.15	0.79	2.36	8.66	5.51	0.79	4.72	8.66	18.11	7.09	0	0.79	4.72	0	0	0	0	0	0	yes	secreted	0	0	2	0	0	25.2	17.32	57.48	18.11	59.06	22.83	14.17	15.75	70.08	100	51.18	78.74	yes	yes	yes
XECs164	36	8.33	8.33	5.56	5.56	2.78	0	2.78	5.56	0	2.78	8.33	5.56	2.78	11.11	5.56	11.11	2.78	2.78	2.78	5.56	0	0	0	0	0	0	no	secreted	0	0	0	0	0	44.44	0	55.56	30.56	55.56	13.89	55.56	0	44.44	91.67	30.56	8.33	yes	yes	no
XECs165	38	5.26	2.63	10.53	2.63	5.26	0	7.89	2.63	2.63	5.26	10.53	2.63	5.26	10.53	5.26	5.26	5.26	2.63	0	7.89	0	0	0	0	0	0	no	secreted	0	1	0	0	0	0	31.58	68.42	28.95	39.47	31.58	76.32	0	23.68	84.21	31.58	0	yes	no	no
XECs166	90	7.78	3.33	2.22	3.33	2.22	3.33	5.56	4.44	6.67	3.33	13.33	4.44	3.33	6.67	6.67	10	2.22	1.11	3.33	6.67	0	0	0	0	0	0	yes	secreted	0	0	0	0	0	17.78	14.44	67.78	28.89	44.44	26.67	1.11	36.67	62.22	48.89	35.56	2.22	yes	yes	no
XECs167	33	6.06	9.09	3.03	0	3.03	6.06	3.03	3.03	3.03	0	6.06	3.03	6.06	12.12	9.09	9.09	6.06	3.03	6.06	3.03	0	0	0	0	0	0	no	secreted	0	0	0	0	0	21.21	21.21	57.58	24.24	45.45	30.3	60.61	3.03	36.36	96.97	33.33	24.24	yes	no	no
XECs168	52	5.77	3.85	3.85	1.92	1.92	1.92	7.69	5.77	1.92	1.92	11.54	3.85	3.85	5.77	7.69	11.54	13.46	0	0	5.77	0	0	0	0	0	0	no	secreted	0	0	0	0	0	15.38	19.23	65.38	19.23	69.23	11.54	50	5.77	44.23	100	48.08	23.08	yes	yes	yes
XECs169	33	3.03	6.06	0	6.06	3.03	3.03	3.03	6.06	9.09	3.03	9.09	3.03	3.03	6.06	3.03	9.09	15.15	3.03	6.06	0	0	0	0	0	0	0	no	secreted	0	0	0	0	0	18.18	27.27	54.55	21.21	51.52	27.27	33.33	21.21	45.45	100	24.24	6.06	yes	no	no
XECs170	56	8.93	7.14	5.36	1.79	1.79	3.57	1.79	10.71	0	8.93	12.5	3.57	1.79	5.36	7.14	1.79	3.57	3.57	1.79	8.93	0	0	0	0	0	0	yes	inner membrane	1	0	1	0	0	32.14	19.64	48.21	37.5	42.86	19.64	32.14	21.43	46.43	53.57	25	10.71	yes	no	yes
XECs171	34	2.94	14.71	5.88	2.94	0	2.94	2.94	8.82	5.88	0	2.94	0	2.94	8.82	11.76	5.88	5.88	0	5.88	8.82	0	0	0	0	0	0	yes	secreted	0	0	0	0	0	0	29.41	70.59	14.71	58.82	26.47	0	17.65	82.35	100	55.88	5.88	no	yes	no
XECs172	38	13.16	2.63	7.89	2.63	5.26	5.26	2.63	5.26	10.53	5.26	0	2.63	7.89	15.79	5.26	2.63	2.63	2.63	0	0	0	0	0	0	0	0	no	secreted	0	1	0	0	0	36.84	0	63.16	26.32	42.11	31.58	81.58	0	18.42	92.11	21.05	0	yes	yes	no
XECs173	65	9.23	4.62	3.08	7.69	1.54	3.08	1.54	4.62	1.54	10.77	9.23	4.62	3.08	3.08	6.15	12.31	6.15	3.08	1.54	3.08	0	0	0	0	0	0	no	secreted	0	0	0	0	0	20	35.38	44.62	29.23	47.69	23.08	21.54	27.69	50.77	60	26.15	15.38	yes	no	no
XECs174	145	6.21	10.34	2.07	7.59	4.14	2.07	6.21	3.45	2.07	6.21	8.97	2.76	2.76	11.72	6.21	2.76	4.83	0.69	1.38	7.59	0	0	0	0	0	0	no	inner membrane	0	3	0	0	0	24.14	28.97	46.9	42.07	31.03	26.9	31.03	18.62	50.34	15.17	19.31	3.45	yes	yes	yes
XECs175	37	8.11	5.41	2.7	0	0	2.7	5.41	0	0	0	18.92	0	8.11	5.41	2.7	21.62	5.41	0	2.7	10.81	0	0	0	0	0	0	no	secreted	0	0	0	0	0	75.68	0	24.32	21.62	56.76	21.62	64.86	13.51	21.62	100	24.32	0	yes	yes	no
XECs176	66	9.09	12.12	3.03	3.03	1.52	1.52	4.55	4.55	3.03	9.09	10.61	0	3.03	3.03	4.55	13.64	3.03	1.52	0	9.09	0	0	0	0	0	0	yes	secreted	0	0	3	0	0	36.36	25.76	37.88	31.82	46.97	21.21	19.7	30.3	50	63.64	19.7	4.55	yes	yes	no
XECs177	32	12.5	0	6.25	0	15.63	0	0	6.25	3.13	0	3.13	3.13	3.13	0	12.5	6.25	6.25	3.13	3.13	15.63	0	0	0	0	0	0	yes	secreted	0	2	0	0	0	0	31.25	68.75	28.13	43.75	28.13	40.63	3.13	56.25	75	21.88	0	yes	no	no
XECs178	38	7.89	5.26	2.63	10.53	0	0	5.26	7.89	2.63	2.63	5.26	2.63	7.89	7.89	2.63	5.26	5.26	5.26	7.89	5.26	0	0	0	0	0	0	yes	outer membrane	0	0	0	0	0	0	60.53	39.47	21.05	50	28.95	10.53	55.26	34.21	92.11	60.53	0	yes	yes	no
XECs179	34	8.82	8.82	5.88	5.88	2.94	5.88	5.88	0	2.94	0	5.88	5.88	2.94	5.88	5.88	8.82	5.88	0	2.94	8.82	0	0	0	0	0	0	no	secreted	0	0	0	0	0	41.18	0	58.82	14.71	64.71	20.59	82.35	0	17.65	100	47.06	47.06	yes	yes	yes
XECs180	42	4.76	9.52	4.76	2.38	2.38	7.14	9.52	2.38	4.76	7.14	2.38	7.14	2.38	2.38	0	14.29	4.76	4.76	2.38	4.76	0	0	0	0	0	0	no	secreted	0	0	1	0	0	33.33	21.43	45.24	14.29	66.67	19.05	85.71	0	14.29	100	33.33	59.52	yes	yes	yes
XECs181	54	9.26	7.41	1.85	5.56	0	3.7	1.85	7.41	0	3.7	14.81	5.56	5.56	3.7	5.56	5.56	0	7.41	1.85	9.26	0	0	0	0	0	0	yes	inner membrane	1	0	2	0	0	61.11	0	38.89	46.3	42.59	11.11	53.7	9.26	37.04	79.63	44.44	16.67	yes	yes	yes
XECs182	34	2.94	8.82	14.71	0	0	0	2.94	5.88	5.88	2.94	2.94	2.94	5.88	2.94	5.88	11.76	8.82	2.94	2.94	8.82	0	0	0	0	0	0	yes	secreted	0	0	0	0	0	8.82	20.59	70.59	20.59	50	29.41	5.88	20.59	73.53	100	52.94	8.82	yes	yes	no
XECs183	31	6.45	0	6.45	0	0	3.23	0	3.23	3.23	9.68	12.9	3.23	12.9	6.45	0	9.68	6.45	12.9	3.23	0	0	0	0	0	0	0	no	secreted	1	0	1	0	0	80.65	0	19.35	54.84	29.03	16.13	80.65	0	19.35	100	22.58	3.23	no	yes	no
XECs184	50	14	4	2	0	6	4	2	2	2	6	4	8	2	8	14	6	6	2	0	8	0	0	0	0	0	0	no	secreted	0	1	0	0	0	12	24	64	16	62	22	18	10	72	92	42	22	yes	yes	yes
XECs185	31	3.23	12.9	12.9	0	3.23	0	0	3.23	3.23	12.9	9.68	9.68	3.23	0	0	12.9	6.45	0	3.23	3.23	0	0	0	0	0	0	no	secreted	0	0	0	0	0	9.68	38.71	51.61	16.13	61.29	22.58	51.61	12.9	35.48	100	29.03	38.71	yes	no	no
XECs186	55	5.45	9.09	3.64	3.64	3.64	0	1.82	10.91	1.82	1.82	10.91	1.82	5.45	3.64	16.36	5.45	7.27	1.82	3.64	1.82	0	0	0	0	0	0	yes	secreted	0	1	1	0	0	0	10.91	89.09	12.73	58.18	29.09	23.64	7.27	69.09	100	50.91	0	yes	yes	no
XECs187	56	3.57	10.71	0	7.14	0	7.14	3.57	1.79	1.79	10.71	5.36	1.79	3.57	0	28.57	3.57	3.57	0	1.79	5.36	0	0	0	0	0	0	yes	cytoplasm	0	0	0	0	0	8.93	14.29	76.79	7.14	69.64	23.21	10.71	8.93	80.36	100	92.86	76.79	yes	yes	no
XECs188a	52	5.77	9.62	0	0	0	5.77	5.77	9.62	1.92	3.85	9.62	1.92	1.92	7.69	7.69	11.54	9.62	1.92	1.92	3.85	0	0	0	0	0	0	yes	secreted	0	0	0	0	0	0	34.62	65.38	21.15	61.54	17.31	1.92	9.62	88.46	80.77	40.38	11.54	yes	yes	yes
XECs188b	52	5.77	9.62	0	0	0	5.77	5.77	9.62	1.92	3.85	9.62	1.92	1.92	7.69	9.62	9.62	9.62	1.92	1.92	3.85	0	0	0	0	0	0	yes	secreted	0	0	0	0	0	0	36.54	63.46	21.15	59.62	19.23	1.92	9.62	88.46	82.69	40.38	11.54	yes	yes	yes
XECs189	40	10	15	2.5	2.5	0	0	2.5	7.5	7.5	2.5	2.5	0	2.5	12.5	7.5	7.5	10	2.5	2.5	2.5	0	0	0	0	0	0	no	secreted	0	0	0	0	0	0	30	70	10	55	35	10	20	70	100	27.5	0	yes	yes	no
XECs190	34	2.94	11.76	2.94	2.94	5.88	0	2.94	2.94	2.94	2.94	11.76	0	2.94	11.76	11.76	8.82	2.94	0	5.88	5.88	0	0	0	0	0	0	no	secreted	0	1	1	0	0	17.65	8.82	73.53	20.59	47.06	32.35	29.41	14.71	55.88	94.12	38.24	0	yes	yes	no
XECs191	49	4.08	2.04	0	2.04	2.04	0	0	8.16	0	8.16	20.41	4.08	8.16	6.12	0	10.2	6.12	4.08	0	14.29	0	0	0	0	0	0	yes	inner membrane	1	0	0	0	0	65.31	14.29	20.41	55.1	32.65	12.24	75.51	2.04	22.45	75.51	14.29	24.49	yes	no	yes
XECs192	38	5.26	7.89	0	5.26	2.63	0	7.89	7.89	0	2.63	13.16	15.79	5.26	2.63	2.63	5.26	0	7.89	5.26	2.63	0	0	0	0	0	0	yes	secreted	0	0	1	0	0	68.42	0	31.58	21.05	55.26	23.68	81.58	0	18.42	100	47.37	31.58	yes	yes	yes
XECs193	34	14.71	2.94	2.94	0	5.88	0	5.88	8.82	0	2.94	5.88	17.65	8.82	5.88	2.94	0	2.94	0	0	11.76	0	0	0	0	0	0	yes	secreted	0	0	1	0	0	52.94	23.53	23.53	32.35	50	17.65	67.65	20.59	11.76	100	58.82	35.29	yes	yes	yes
XECs194	41	12.2	9.76	4.88	2.44	4.88	7.32	2.44	2.44	2.44	4.88	0	9.76	7.32	2.44	0	9.76	4.88	0	4.88	7.32	0	0	0	0	0	0	yes	secreted	0	1	0	0	0	26.83	17.07	56.1	17.07	60.98	21.95	80.49	0	19.51	100	41.46	39.02	yes	yes	yes
XECs195	55	10.91	12.73	3.64	3.64	1.82	3.64	7.27	5.45	1.82	0	9.09	5.45	3.64	0	3.64	10.91	1.82	7.27	1.82	5.45	0	0	0	0	0	0	no	secreted	0	0	1	0	0	29.09	30.91	40	12.73	63.64	23.64	58.18	7.27	34.55	100	30.91	34.55	yes	yes	yes
XECs196	50	4	16	0	0	0	4	4	4	0	0	10	4	8	0	8	14	4	2	8	10	0	0	0	0	0	0	no	secreted	0	0	0	0	0	30	22	48	16	60	24	64	2	34	92	34	4	yes	no	no
XECs197	73	4.11	4.11	4.11	4.11	1.37	4.11	5.48	8.22	0	6.85	10.96	6.85	4.11	5.48	2.74	8.22	8.22	0	6.85	4.11	0	0	0	0	0	0	yes	secreted	0	0	1	0	0	43.84	10.96	45.21	26.03	54.79	19.18	32.88	8.22	58.9	52.05	28.77	12.33	yes	yes	yes
XECs198	31	9.68	6.45	0	0	6.45	3.23	6.45	6.45	12.9	6.45	6.45	9.68	6.45	0	0	3.23	6.45	0	3.23	6.45	0	0	0	0	0	0	no	secreted	0	1	0	0	0	70.97	0	29.03	19.35	58.06	22.58	87.1	0	12.9	100	35.48	0	yes	no	no
XECs199	32	9.38	0	6.25	6.25	0	0	0	9.38	3.13	9.38	12.5	3.13	12.5	12.5	0	6.25	0	3.13	3.13	3.13	0	0	0	0	0	0	yes	inner membrane	1	0	0	0	0	81.25	0	18.75	46.88	34.38	18.75	65.63	0	34.38	100	28.13	3.13	yes	no	no
XECs200	34	0	8.82	11.76	8.82	0	2.94	0	8.82	0	0	2.94	8.82	2.94	2.94	17.65	2.94	2.94	0	5.88	11.76	0	0	0	0	0	0	yes	secreted	0	0	0	0	0	0	17.65	82.35	20.59	55.88	23.53	0	17.65	82.35	100	58.82	67.65	yes	yes	yes
XECs201	34	2.94	8.82	5.88	0	5.88	0	0	2.94	5.88	5.88	2.94	8.82	2.94	8.82	14.71	2.94	0	2.94	5.88	11.76	0	0	0	0	0	0	yes	secreted	0	1	0	0	0	0	38.24	61.76	23.53	44.12	32.35	55.88	0	44.12	79.41	32.35	5.88	yes	yes	no
XECs202	45	6.67	8.89	0	2.22	2.22	2.22	2.22	4.44	6.67	6.67	0	11.11	4.44	6.67	4.44	13.33	8.89	0	2.22	6.67	0	0	0	0	0	0	yes	secreted	0	0	0	0	0	17.78	28.89	53.33	17.78	53.33	28.89	51.11	2.22	46.67	100	40	42.22	yes	yes	yes
XECs203a	31	3.23	12.9	3.23	0	3.23	9.68	16.13	0	0	0	9.68	3.23	3.23	3.23	6.45	9.68	9.68	0	6.45	0	0	0	0	0	0	0	no	secreted	0	0	0	0	0	38.71	0	61.29	6.45	74.19	19.35	80.65	0	19.35	100	64.52	51.61	yes	yes	yes
XECs203b	31	3.23	12.9	3.23	0	3.23	9.68	16.13	0	0	0	9.68	3.23	3.23	3.23	6.45	9.68	9.68	0	6.45	0	0	0	0	0	0	0	no	secreted	0	0	0	0	0	38.71	0	61.29	6.45	74.19	19.35	80.65	0	19.35	100	64.52	51.61	yes	yes	yes
XECs204	92	3.26	5.43	2.17	9.78	0	4.35	6.52	18.48	2.17	4.35	6.52	3.26	1.09	6.52	7.61	2.17	9.78	2.17	0	4.35	0	0	0	0	0	0	yes	secreted	0	0	0	0	0	0	35.87	64.13	18.48	54.35	27.17	0	38.04	61.96	71.74	57.61	25	yes	yes	yes
XECs205	55	9.09	5.45	3.64	3.64	1.82	0	0	3.64	1.82	5.45	20	3.64	5.45	3.64	1.82	5.45	3.64	1.82	0	20	0	0	0	0	0	0	yes	inner membrane	2	0	0	0	0	69.09	5.45	25.45	49.09	36.36	14.55	90.91	0	9.09	61.82	23.64	20	yes	yes	yes
XECs206	40	10	15	2.5	2.5	0	0	2.5	7.5	7.5	0	2.5	0	2.5	12.5	7.5	7.5	12.5	2.5	2.5	2.5	0	0	0	0	0	0	no	secreted	0	0	0	0	0	0	30	70	12.5	55	32.5	10	15	75	100	25	0	yes	yes	no
XECs207	34	2.94	11.76	5.88	0	2.94	5.88	0	0	5.88	8.82	14.71	5.88	5.88	5.88	2.94	0	5.88	0	2.94	11.76	0	0	0	0	0	0	yes	inner membrane	0	0	0	0	0	44.12	5.88	50	41.18	35.29	23.53	82.35	0	17.65	55.88	23.53	0	yes	yes	no
XECs208	60	5	10	10	1.67	6.67	3.33	3.33	5	5	6.67	3.33	0	3.33	6.67	3.33	8.33	1.67	5	6.67	5	0	0	0	0	0	0	no	secreted	0	2	0	0	0	20	20	60	23.33	38.33	38.33	35	15	50	56.67	18.33	0	yes	no	no
XECs209	126	3.97	7.14	6.35	1.59	6.35	3.17	1.59	6.35	6.35	7.94	9.52	3.97	0.79	9.52	9.52	5.56	4.76	0	2.38	3.17	0	0	0	0	0	0	yes	secreted	0	2	1	0	0	3.97	34.92	61.11	36.51	34.92	28.57	6.35	32.54	61.11	32.54	23.81	2.38	yes	yes	no
XECs210	51	7.84	7.84	3.92	0	0	3.92	0	0	5.88	7.84	7.84	9.8	1.96	3.92	5.88	9.8	5.88	0	7.84	9.8	0	0	0	0	0	0	yes	secreted	0	0	1	0	0	11.76	19.61	68.63	21.57	49.02	29.41	37.25	7.84	54.9	86.27	37.25	15.69	yes	yes	no
XECs211	32	9.38	12.5	3.13	6.25	0	3.13	0	9.38	0	6.25	6.25	6.25	6.25	3.13	0	9.38	9.38	3.13	0	6.25	0	0	0	0	0	0	yes	secreted	0	0	0	0	0	21.88	21.88	56.25	18.75	62.5	18.75	21.88	31.25	46.88	100	43.75	21.88	yes	yes	no
XECs212	86	5.81	8.14	4.65	1.16	0	0	2.33	16.28	4.65	1.16	3.49	2.33	2.33	9.3	6.98	11.63	8.14	1.16	2.33	8.14	0	0	0	0	0	0	yes	secreted	0	0	0	0	0	0	44.19	55.81	23.26	44.19	32.56	4.65	37.21	58.14	59.3	29.07	6.98	yes	yes	yes
XECs213	73	6.85	6.85	1.37	2.74	5.48	1.37	6.85	12.33	4.11	2.74	10.96	1.37	1.37	6.85	6.85	6.85	4.11	4.11	4.11	2.74	0	0	0	0	0	0	no	secreted	0	2	0	0	0	16.44	19.18	64.38	26.03	46.58	27.4	17.81	31.51	50.68	71.23	28.77	0	yes	yes	no
XECs214	41	4.88	4.88	9.76	2.44	2.44	4.88	0	7.32	4.88	17.07	9.76	0	2.44	4.88	0	7.32	7.32	0	0	9.76	0	0	0	0	0	0	no	inner membrane	0	0	0	0	0	17.07	39.02	43.9	46.34	31.71	21.95	31.71	29.27	39.02	24.39	17.07	0	yes	no	no
XECs215	38	13.16	15.79	2.63	2.63	2.63	5.26	0	7.89	0	5.26	18.42	2.63	2.63	2.63	2.63	2.63	7.89	0	2.63	2.63	0	0	0	0	0	0	no	secreted	0	0	2	2	3	44.74	0	55.26	21.05	65.79	13.16	76.32	0	23.68	97.37	21.05	0	yes	yes	no
XECs216	56	5.36	8.93	10.71	3.57	1.79	1.79	3.57	3.57	3.57	3.57	12.5	0	5.36	7.14	0	10.71	12.5	1.79	1.79	1.79	0	0	0	0	0	0	yes	secreted	0	0	1	0	0	30.36	12.5	57.14	10.71	66.07	23.21	41.07	7.14	51.79	100	32.14	0	yes	yes	no
XECs217	33	0	18.18	12.12	3.03	3.03	3.03	0	6.06	6.06	3.03	12.12	6.06	3.03	0	3.03	3.03	15.15	0	3.03	0	0	0	0	0	0	0	no	cytoplasm	0	0	0	0	0	9.09	12.12	78.79	12.12	66.67	21.21	48.48	12.12	39.39	100	36.36	57.58	no	yes	yes
XECs218	39	7.69	0	5.13	2.56	2.56	2.56	0	10.26	2.56	7.69	17.95	7.69	5.13	2.56	0	5.13	10.26	0	0	10.26	0	0	0	0	0	0	yes	inner membrane	1	0	0	0	0	53.85	0	46.15	38.46	48.72	12.82	79.49	0	20.51	100	46.15	10.26	yes	yes	no
XECs219	75	6.67	9.33	1.33	4	4	4	4	2.67	1.33	4	5.33	5.33	4	9.33	6.67	4	6.67	2.67	2.67	12	0	0	0	0	0	0	yes	secreted	1	0	0	0	0	0	57.33	42.67	33.33	34.67	32	20	25.33	54.67	33.33	22.67	1.33	yes	yes	no
XECs220	46	0	6.52	6.52	2.17	6.52	2.17	2.17	2.17	2.17	2.17	13.04	4.35	4.35	13.04	2.17	13.04	6.52	2.17	4.35	4.35	0	0	0	0	0	0	no	secreted	0	0	0	0	0	30.43	39.13	30.43	23.91	41.3	34.78	45.65	19.57	34.78	71.74	15.22	0	yes	no	no
XECs221	58	8.62	13.79	3.45	0	1.72	3.45	5.17	3.45	3.45	6.9	5.17	0	3.45	10.34	0	6.9	8.62	1.72	5.17	8.62	0	0	0	0	0	0	no	secreted	0	0	0	0	0	13.79	58.62	27.59	34.48	37.93	27.59	37.93	31.03	31.03	39.66	8.62	0	yes	no	no
XECs222	36	2.78	8.33	5.56	2.78	0	5.56	5.56	8.33	8.33	0	5.56	2.78	2.78	2.78	5.56	11.11	8.33	0	2.78	11.11	0	0	0	0	0	0	no	secreted	0	0	0	0	0	0	27.78	72.22	11.11	69.44	19.44	19.44	11.11	69.44	100	50	50	yes	yes	yes
XECs223	44	11.36	15.91	2.27	0	0	6.82	4.55	2.27	0	0	15.91	9.09	2.27	11.36	2.27	9.09	2.27	2.27	2.27	0	0	0	0	0	0	0	yes	secreted	0	0	5	2	2	61.36	9.09	29.55	25	56.82	18.18	29.55	22.73	47.73	100	47.73	36.36	no	yes	yes
XECs224	42	2.38	9.52	7.14	2.38	4.76	7.14	0	4.76	0	9.52	11.9	4.76	4.76	4.76	4.76	7.14	4.76	0	0	9.52	0	0	0	0	0	0	no	secreted	0	1	1	0	0	0	54.76	45.24	28.57	47.62	23.81	42.86	16.67	40.48	50	28.57	2.38	yes	yes	no
XECs225	42	4.76	14.29	4.76	9.52	0	2.38	2.38	16.67	0	2.38	9.52	2.38	2.38	0	2.38	9.52	7.14	2.38	2.38	4.76	0	0	0	0	0	0	no	secreted	0	0	4	0	0	0	23.81	76.19	16.67	64.29	19.05	38.1	0	61.9	100	45.24	38.1	yes	yes	yes
XECs226	36	8.33	5.56	0	0	5.56	0	11.11	5.56	0	0	2.78	13.89	2.78	5.56	5.56	8.33	2.78	5.56	5.56	11.11	0	0	0	0	0	0	no	secreted	0	1	0	0	0	25	19.44	55.56	16.67	55.56	27.78	52.78	11.11	36.11	100	36.11	19.44	yes	no	yes
XECs227	44	11.36	6.82	2.27	2.27	0	0	0	11.36	2.27	20.45	6.82	0	4.55	11.36	4.55	0	2.27	2.27	2.27	9.09	0	0	0	0	0	0	yes	inner membrane	1	0	0	0	0	47.73	18.18	34.09	61.36	27.27	11.36	59.09	13.64	27.27	43.18	20.45	31.82	yes	no	yes
XECs228	41	2.44	2.44	0	0	4.88	2.44	0	9.76	0	12.2	7.32	7.32	12.2	4.88	2.44	4.88	7.32	7.32	2.44	9.76	0	0	0	0	0	0	yes	secreted	1	0	0	0	0	24.39	41.46	34.15	46.34	29.27	24.39	39.02	17.07	43.9	65.85	26.83	7.32	yes	yes	no
XECs229	42	9.52	7.14	7.14	7.14	4.76	0	4.76	2.38	2.38	4.76	9.52	4.76	4.76	2.38	9.52	9.52	2.38	0	0	7.14	0	0	0	0	0	0	yes	secreted	0	0	0	0	0	19.05	19.05	61.9	21.43	61.9	16.67	50	0	50	97.62	45.24	33.33	yes	yes	yes
XECs230	38	5.26	10.53	0	2.63	10.53	5.26	5.26	2.63	5.26	5.26	0	5.26	5.26	5.26	2.63	7.89	15.79	2.63	0	2.63	0	0	0	0	0	0	no	secreted	0	2	0	0	0	0	36.84	63.16	10.53	60.53	28.95	55.26	13.16	31.58	100	31.58	0	yes	yes	no
XECs231	41	4.88	14.63	4.88	4.88	4.88	0	2.44	2.44	0	2.44	12.2	2.44	4.88	2.44	4.88	14.63	7.32	2.44	7.32	0	0	0	0	0	0	0	no	secreted	0	1	3	0	0	48.78	0	51.22	17.07	56.1	26.83	60.98	2.44	36.59	100	31.71	2.44	yes	yes	no
XECs232	63	6.35	6.35	3.17	0	0	0	1.59	6.35	6.35	3.17	12.7	11.11	3.17	9.52	7.94	7.94	7.94	3.17	0	3.17	0	0	0	0	0	0	yes	secreted	0	0	0	0	0	15.87	22.22	61.9	26.98	57.14	15.87	3.17	25.4	71.43	85.71	34.92	4.76	yes	yes	no
XECs233	33	9.09	6.06	6.06	0	0	3.03	0	15.15	0	3.03	15.15	9.09	3.03	6.06	9.09	3.03	0	3.03	0	9.09	0	0	0	0	0	0	yes	secreted	0	0	0	0	0	0	18.18	81.82	12.12	63.64	24.24	0	30.3	69.7	100	24.24	3.03	yes	no	no
XECs234	38	7.89	10.53	5.26	7.89	2.63	0	0	0	0	7.89	7.89	7.89	2.63	5.26	7.89	13.16	0	5.26	0	7.89	0	0	0	0	0	0	no	secreted	0	0	0	0	0	13.16	28.95	57.89	21.05	63.16	15.79	31.58	23.68	44.74	100	36.84	2.63	yes	yes	no
XECs235	36	2.78	8.33	2.78	8.33	0	2.78	5.56	8.33	0	11.11	25	5.56	5.56	0	2.78	5.56	0	0	2.78	2.78	0	0	0	0	0	0	no	secreted	0	0	0	0	0	44.44	22.22	33.33	22.22	58.33	19.44	30.56	25	44.44	88.89	33.33	0	yes	yes	no
XECs236	69	5.8	8.7	4.35	0	1.45	2.9	2.9	7.25	4.35	5.8	11.59	4.35	2.9	2.9	4.35	7.25	10.14	1.45	7.25	4.35	0	0	0	0	0	0	no	secreted	0	0	0	0	0	0	52.17	47.83	17.39	46.38	36.23	18.84	30.43	50.72	78.26	21.74	0	yes	no	no
XECs237	74	5.41	13.51	8.11	5.41	1.35	2.7	8.11	6.76	2.7	6.76	6.76	4.05	4.05	0	6.76	10.81	4.05	1.35	0	1.35	0	0	0	0	0	0	no	secreted	0	0	0	0	0	24.32	10.81	64.86	16.22	52.7	31.08	29.73	6.76	63.51	100	47.3	59.46	yes	yes	no
XECs238	47	6.38	6.38	2.13	0	2.13	2.13	2.13	8.51	2.13	8.51	12.77	10.64	4.26	4.26	6.38	4.26	4.26	4.26	4.26	4.26	0	0	0	0	0	0	yes	secreted	1	0	0	0	0	42.55	0	57.45	31.91	46.81	21.28	44.68	0	55.32	78.72	46.81	12.77	yes	yes	yes
XECs239	35	20	11.43	0	2.86	8.57	8.57	5.71	2.86	0	2.86	5.71	2.86	2.86	11.43	0	0	5.71	0	0	8.57	0	0	0	0	0	0	no	secreted	0	1	0	0	0	74.29	11.43	14.29	25.71	51.43	22.86	94.29	0	5.71	91.43	25.71	0	yes	yes	no
XECs240	134	5.97	5.97	4.48	5.22	7.46	5.97	2.24	8.96	0.75	5.97	6.72	4.48	3.73	3.73	1.49	8.21	3.73	1.49	8.21	5.22	0	0	0	0	0	0	yes	periplasm	1	4	3	3	6	41.79	17.16	41.04	38.06	36.57	25.37	41.79	12.69	45.52	51.49	37.31	16.42	yes	yes	yes
XECs241	45	6.67	4.44	2.22	4.44	0	2.22	4.44	4.44	2.22	11.11	6.67	2.22	17.78	0	2.22	0	2.22	2.22	2.22	22.22	0	0	0	0	0	0	yes	secreted	1	0	0	0	0	75.56	4.44	20	53.33	24.44	22.22	82.22	0	17.78	62.22	15.56	0	yes	no	no
XECs242	47	4.26	10.64	2.13	0	6.38	4.26	0	12.77	2.13	10.64	8.51	8.51	2.13	4.26	6.38	10.64	2.13	4.26	0	0	0	0	0	0	0	0	no	cytoplasm	0	1	1	0	0	36.17	12.77	51.06	23.4	55.32	21.28	38.3	12.77	48.94	100	40.43	14.89	no	yes	yes
XECs243	50	2	6	2	4	2	4	2	4	2	6	16	8	6	4	4	10	4	6	2	6	0	0	0	0	0	0	yes	secreted	1	0	0	0	0	26	36	38	34	40	26	56	4	40	48	34	8	yes	yes	no
XECs244	74	10.81	18.92	2.7	1.35	1.35	1.35	1.35	9.46	0	2.7	12.16	0	2.7	2.7	8.11	12.16	4.05	0	0	8.11	0	0	0	0	0	0	yes	secreted	0	0	0	1	0	9.46	14.86	75.68	14.86	60.81	24.32	9.46	10.81	79.73	100	29.73	5.41	yes	yes	no
XECs245	84	4.76	3.57	3.57	1.19	1.19	1.19	4.76	14.29	3.57	2.38	4.76	2.38	2.38	8.33	8.33	11.9	9.52	1.19	3.57	7.14	0	0	0	0	0	0	yes	secreted	0	0	0	0	0	0	34.52	65.48	27.38	41.67	30.95	0	32.14	67.86	57.14	33.33	4.76	yes	yes	yes
XECs246	71	5.63	8.45	1.41	2.82	4.23	2.82	4.23	8.45	7.04	2.82	8.45	1.41	1.41	8.45	9.86	4.23	5.63	5.63	4.23	2.82	0	0	0	0	0	0	yes	secreted	0	0	0	0	0	4.23	0	95.77	18.31	46.48	35.21	1.41	14.08	84.51	83.1	23.94	0	yes	yes	no
XECs247	52	5.77	11.54	3.85	0	0	3.85	3.85	3.85	3.85	1.92	7.69	1.92	3.85	7.69	9.62	11.54	9.62	1.92	0	7.69	0	0	0	0	0	0	yes	secreted	0	0	2	0	0	15.38	26.92	57.69	25	61.54	13.46	28.85	11.54	59.62	94.23	38.46	17.31	yes	yes	yes
XECs248	42	7.14	7.14	4.76	4.76	4.76	0	4.76	4.76	4.76	2.38	7.14	14.29	7.14	0	2.38	9.52	4.76	0	4.76	4.76	0	0	0	0	0	0	yes	secreted	0	1	3	0	0	42.86	9.52	47.62	19.05	59.52	21.43	71.43	0	28.57	100	35.71	59.52	yes	yes	yes
XECs249	43	4.65	2.33	0	6.98	4.65	0	4.65	2.33	4.65	9.3	23.26	4.65	2.33	9.3	4.65	11.63	2.33	0	2.33	0	0	0	0	0	0	0	no	inner membrane	1	1	0	0	0	72.09	0	27.91	34.88	41.86	23.26	88.37	0	11.63	69.77	16.28	0	yes	no	no
XECs250	31	3.23	3.23	6.45	3.23	9.68	0	3.23	3.23	3.23	3.23	12.9	3.23	3.23	3.23	3.23	19.35	6.45	0	0	9.68	0	0	0	0	0	0	no	secreted	0	1	0	0	0	32.26	16.13	51.61	25.81	51.61	22.58	80.65	0	19.35	96.77	35.48	12.9	yes	no	no
XECs251	53	1.89	5.66	3.77	0	1.89	5.66	7.55	5.66	0	7.55	13.21	3.77	9.43	5.66	0	9.43	9.43	1.89	1.89	5.66	0	0	0	0	0	0	yes	secreted	1	0	0	0	0	39.62	16.98	43.4	28.3	49.06	22.64	60.38	7.55	32.08	73.58	35.85	0	yes	yes	no
XECs252	69	7.25	4.35	1.45	2.9	0	4.35	7.25	4.35	1.45	4.35	8.7	1.45	8.7	7.25	2.9	11.59	8.7	1.45	4.35	7.25	0	0	0	0	0	0	yes	secreted	0	0	0	0	0	46.38	20.29	33.33	34.78	40.58	24.64	57.97	11.59	30.43	53.62	26.09	1.45	yes	yes	no
XECs253	58	1.72	5.17	6.9	1.72	10.34	5.17	3.45	0	3.45	8.62	12.07	10.34	3.45	5.17	1.72	6.9	3.45	0	8.62	1.72	0	0	0	0	0	0	no	secreted	0	3	0	0	0	53.45	12.07	34.48	20.69	48.28	31.03	63.79	1.72	34.48	91.38	20.69	1.72	yes	yes	no
XECs254	71	5.63	7.04	4.23	4.23	2.82	4.23	1.41	1.41	2.82	8.45	7.04	7.04	2.82	11.27	1.41	1.41	9.86	1.41	8.45	7.04	0	0	0	0	0	0	no	secreted	0	1	0	0	0	14.08	46.48	39.44	36.62	33.8	29.58	32.39	22.54	45.07	22.54	11.27	1.41	yes	yes	no
XECs255	36	8.33	8.33	5.56	2.78	5.56	5.56	0	16.67	0	5.56	8.33	0	2.78	5.56	0	8.33	2.78	0	0	13.89	0	0	0	0	0	0	yes	secreted	0	1	0	0	0	0	50	50	30.56	47.22	22.22	30.56	8.33	61.11	72.22	22.22	0	yes	no	no
XECs256	33	9.09	12.12	6.06	0	3.03	3.03	0	9.09	3.03	6.06	6.06	9.09	3.03	0	0	18.18	12.12	0	0	0	0	0	0	0	0	0	no	secreted	0	0	0	0	0	12.12	6.06	81.82	6.06	84.85	9.09	69.7	0	30.3	100	45.45	87.88	yes	yes	yes
XECs257	60	8.33	16.67	1.67	0	8.33	0	0	13.33	0	10	6.67	1.67	1.67	3.33	8.33	5	6.67	1.67	0	6.67	0	0	0	0	0	0	no	secreted	0	2	0	0	0	6.67	43.33	50	28.33	41.67	30	1.67	36.67	61.67	58.33	11.67	0	yes	no	no
XECs258	44	9.09	11.36	2.27	9.09	6.82	0	2.27	6.82	2.27	4.55	9.09	6.82	2.27	0	0	9.09	6.82	0	0	11.36	0	0	0	0	0	0	no	secreted	0	1	0	0	0	18.18	31.82	50	18.18	61.36	20.45	68.18	4.55	27.27	100	31.82	9.09	yes	yes	yes
XECs259	68	8.82	11.76	1.47	1.47	4.41	1.47	0	10.29	0	11.76	4.41	2.94	2.94	1.47	7.35	10.29	7.35	2.94	1.47	7.35	0	0	0	0	0	0	yes	secreted	0	0	0	0	0	19.12	30.88	50	29.41	45.59	25	23.53	29.41	47.06	67.65	14.71	0	yes	yes	no
XECs260	41	2.44	4.88	4.88	12.2	12.2	2.44	2.44	4.88	2.44	2.44	2.44	2.44	2.44	2.44	12.2	2.44	4.88	7.32	4.88	7.32	0	0	0	0	0	0	no	secreted	0	2	0	0	0	0	24.39	75.61	21.95	41.46	36.59	19.51	24.39	56.1	80.49	36.59	0	yes	yes	no
XECs261	66	9.09	9.09	7.58	3.03	3.03	0	3.03	1.52	1.52	6.06	4.55	3.03	1.52	4.55	6.06	10.61	13.64	1.52	7.58	3.03	0	0	0	0	0	0	yes	secreted	0	0	0	0	0	0	25.76	74.24	25.76	50	24.24	1.52	33.33	65.15	77.27	40.91	6.06	yes	yes	no
XECs262	44	6.82	0	0	0	0	0	2.27	6.82	4.55	6.82	13.64	4.55	6.82	6.82	18.18	6.82	11.36	0	0	4.55	0	0	0	0	0	0	yes	secreted	0	0	0	0	0	0	31.82	68.18	25	45.45	29.55	0	27.27	72.73	88.64	29.55	0	yes	no	no
XECs263	35	2.86	5.71	8.57	5.71	2.86	2.86	2.86	5.71	0	11.43	5.71	2.86	5.71	2.86	5.71	5.71	0	2.86	2.86	17.14	0	0	0	0	0	0	no	secreted	0	0	0	0	0	37.14	28.57	34.29	34.29	42.86	22.86	48.57	14.29	37.14	77.14	20	0	yes	no	no
XECs264	36	8.33	0	5.56	2.78	8.33	0	0	8.33	0	5.56	13.89	0	2.78	8.33	11.11	11.11	2.78	0	2.78	8.33	0	0	0	0	0	0	no	secreted	1	1	0	0	0	0	41.67	58.33	30.56	47.22	22.22	52.78	11.11	36.11	66.67	22.22	0	yes	no	no
XECs265	108	12.04	6.48	0.93	8.33	1.85	11.11	7.41	1.85	5.56	7.41	5.56	3.7	4.63	4.63	0.93	5.56	2.78	0.93	4.63	3.7	0	0	0	0	0	0	yes	cytoplasm	0	0	1	0	0	87.96	0	12.04	30.56	50	19.44	68.52	2.78	28.7	93.52	38.89	26.85	yes	yes	yes
XECs266	110	7.27	12.73	4.55	0.91	2.73	1.82	3.64	4.55	0	4.55	10	7.27	2.73	1.82	5.45	7.27	12.73	3.64	2.73	3.64	0	0	0	0	0	0	yes	secreted	0	0	2	0	0	50	9.09	40.91	23.64	54.55	21.82	30.91	13.64	55.45	86.36	33.64	29.09	yes	yes	yes
XECs267	36	13.89	5.56	0	0	0	0	0	19.44	0	13.89	13.89	2.78	11.11	8.33	0	0	2.78	0	2.78	5.56	0	0	0	0	0	0	no	inner membrane	1	0	0	0	0	66.67	5.56	27.78	55.56	27.78	16.67	83.33	2.78	13.89	86.11	19.44	19.44	yes	no	yes
XECs268	36	8.33	8.33	0	5.56	11.11	0	13.89	0	5.56	2.78	8.33	5.56	2.78	5.56	5.56	5.56	0	0	0	11.11	0	0	0	0	0	0	yes	secreted	0	2	0	0	0	33.33	13.89	52.78	22.22	69.44	8.33	94.44	0	5.56	100	47.22	2.78	yes	yes	no
XECs269	50	14	6	6	2	2	2	4	10	4	6	14	2	2	0	4	8	2	2	2	8	0	0	0	0	0	0	yes	secreted	0	0	1	0	0	44	6	50	28	44	28	54	8	38	86	16	0	yes	yes	no
XECs270	39	2.56	2.56	5.13	2.56	0	0	5.13	5.13	2.56	10.26	10.26	7.69	2.56	15.38	0	7.69	7.69	2.56	0	10.26	0	0	0	0	0	0	no	inner membrane	1	0	0	0	0	10.26	51.28	38.46	41.03	41.03	17.95	66.67	0	33.33	61.54	35.9	0	yes	yes	no
XECs271	33	3.03	27.27	3.03	3.03	3.03	0	6.06	3.03	0	6.06	18.18	0	6.06	6.06	12.12	0	3.03	0	0	0	0	0	0	0	0	0	no	cytoplasm	0	0	0	0	0	33.33	0	66.67	21.21	60.61	18.18	90.91	0	9.09	100	24.24	0	yes	no	no
XECs272	45	4.44	6.67	2.22	4.44	11.11	2.22	6.67	4.44	6.67	2.22	11.11	2.22	4.44	6.67	4.44	2.22	8.89	0	4.44	4.44	0	0	0	0	0	0	no	secreted	0	2	0	0	0	0	51.11	48.89	35.56	33.33	31.11	64.44	2.22	33.33	48.89	15.56	0	yes	yes	no
XECs273	33	3.03	6.06	6.06	3.03	3.03	6.06	6.06	6.06	0	3.03	12.12	3.03	3.03	6.06	6.06	9.09	0	0	6.06	12.12	0	0	0	0	0	0	yes	secreted	0	0	1	0	0	39.39	12.12	48.48	18.18	60.61	21.21	57.58	0	42.42	100	36.36	0	yes	yes	no
XECs274	44	4.55	29.55	0	2.27	0	0	4.55	9.09	2.27	6.82	11.36	0	4.55	0	4.55	4.55	6.82	2.27	0	6.82	0	0	0	0	0	0	yes	cytoplasm	0	0	9	1	5	18.18	22.73	59.09	27.27	45.45	27.27	77.27	0	22.73	100	25	2.27	yes	no	no
XECs275	48	4.17	31.25	0	2.08	2.08	0	4.17	8.33	0	6.25	14.58	0	4.17	0	6.25	4.17	6.25	2.08	0	4.17	0	0	0	0	0	0	yes	cytoplasm	0	0	10	2	8	43.75	0	56.25	20.83	60.42	18.75	85.42	0	14.58	100	29.17	2.08	yes	yes	no
XECs276	36	5.56	2.78	5.56	8.33	5.56	5.56	0	11.11	2.78	5.56	11.11	11.11	5.56	0	8.33	2.78	2.78	0	0	5.56	0	0	0	0	0	0	no	secreted	0	1	0	0	0	11.11	13.89	75	19.44	61.11	19.44	19.44	8.33	72.22	100	61.11	52.78	yes	no	yes
XECs277	34	2.94	8.82	2.94	2.94	5.88	8.82	8.82	5.88	2.94	5.88	8.82	11.76	2.94	8.82	0	2.94	0	0	5.88	2.94	0	0	0	0	0	0	no	secreted	0	1	0	0	0	82.35	0	17.65	23.53	58.82	17.65	82.35	0	17.65	100	52.94	23.53	yes	yes	yes
XECs278	39	7.69	10.26	5.13	0	2.56	2.56	0	5.13	0	7.69	2.56	7.69	12.82	12.82	0	5.13	2.56	2.56	5.13	7.69	0	0	0	0	0	0	yes	secreted	1	0	2	0	0	56.41	25.64	17.95	48.72	33.33	17.95	87.18	0	12.82	69.23	23.08	0	yes	yes	no
XECs279	39	5.13	5.13	2.56	7.69	5.13	5.13	2.56	10.26	0	2.56	5.13	2.56	5.13	5.13	7.69	7.69	0	0	7.69	12.82	0	0	0	0	0	0	yes	secreted	0	1	0	0	0	0	43.59	56.41	20.51	53.85	25.64	46.15	10.26	43.59	87.18	20.51	0	yes	yes	no
XECs280	54	11.11	7.41	1.85	0	3.7	3.7	3.7	7.41	1.85	1.85	7.41	3.7	3.7	9.26	3.7	11.11	5.56	1.85	1.85	9.26	0	0	0	0	0	0	yes	secreted	0	0	0	0	0	0	44.44	55.56	16.67	53.7	29.63	24.07	29.63	46.3	94.44	33.33	0	yes	yes	no
XECs281	61	9.84	9.84	4.92	1.64	3.28	11.48	11.48	3.28	4.92	0	8.2	8.2	1.64	3.28	3.28	3.28	3.28	0	3.28	4.92	0	0	0	0	0	0	yes	secreted	0	0	0	0	0	65.57	0	34.43	21.31	62.3	16.39	63.93	0	36.07	90.16	49.18	75.41	yes	yes	yes
XECs282	53	5.66	11.32	5.66	0	0	0	1.89	9.43	3.77	3.77	5.66	13.21	1.89	7.55	1.89	13.21	9.43	1.89	1.89	1.89	0	0	0	0	0	0	no	secreted	0	0	4	0	2	24.53	16.98	58.49	22.64	58.49	18.87	58.49	7.55	33.96	86.79	56.6	67.92	yes	yes	yes
XECs283	31	0	9.68	0	3.23	3.23	6.45	3.23	0	3.23	9.68	12.9	3.23	6.45	3.23	6.45	9.68	3.23	0	12.9	3.23	0	0	0	0	0	0	no	secreted	0	0	0	0	0	45.16	22.58	32.26	25.81	41.94	32.26	45.16	25.81	29.03	90.32	29.03	0	yes	yes	no
XECs284	39	12.82	10.26	5.13	5.13	7.69	5.13	10.26	2.56	0	0	2.56	2.56	2.56	0	5.13	12.82	7.69	0	2.56	5.13	0	0	0	0	0	0	no	secreted	0	1	1	0	0	10.26	23.08	66.67	10.26	69.23	20.51	46.15	15.38	38.46	100	61.54	61.54	yes	yes	no
XECs285	61	8.2	4.92	11.48	1.64	6.56	1.64	3.28	4.92	1.64	1.64	8.2	6.56	1.64	3.28	4.92	9.84	6.56	0	8.2	4.92	0	0	0	0	0	0	no	secreted	0	2	1	0	0	16.39	32.79	50.82	16.39	59.02	24.59	24.59	22.95	52.46	86.89	44.26	26.23	yes	yes	yes
XECs286	35	5.71	2.86	2.86	2.86	0	2.86	2.86	14.29	2.86	2.86	20	8.57	2.86	8.57	5.71	8.57	5.71	0	0	0	0	0	0	0	0	0	no	secreted	0	0	0	0	0	40	2.86	57.14	11.43	60	28.57	31.43	8.57	60	100	48.57	20	yes	yes	no
XECs287	36	22.22	5.56	0	2.78	2.78	0	0	2.78	8.33	11.11	13.89	0	2.78	0	8.33	5.56	5.56	0	2.78	5.56	0	0	0	0	0	0	yes	secreted	0	0	0	0	0	30.56	11.11	58.33	27.78	58.33	13.89	33.33	11.11	55.56	80.56	36.11	0	yes	yes	no
XECs288	31	9.68	9.68	9.68	3.23	0	0	3.23	6.45	3.23	0	12.9	6.45	6.45	3.23	9.68	3.23	3.23	0	6.45	3.23	0	0	0	0	0	0	no	secreted	0	0	0	0	0	0	0	100	3.23	77.42	19.35	25.81	0	74.19	100	54.84	16.13	yes	yes	yes
XECs289	57	5.26	8.77	1.75	1.75	5.26	5.26	3.51	1.75	1.75	5.26	14.04	1.75	5.26	1.75	12.28	3.51	5.26	0	7.02	8.77	0	0	0	0	0	0	yes	secreted	1	0	0	0	0	40.35	22.81	36.84	24.56	38.6	36.84	45.61	7.02	47.37	59.65	15.79	0	yes	yes	no
XECs290	40	2.5	5	0	0	10	2.5	0	7.5	5	2.5	5	5	2.5	7.5	12.5	17.5	5	2.5	0	7.5	0	0	0	0	0	0	no	secreted	0	2	0	0	0	0	17.5	82.5	17.5	50	32.5	22.5	0	77.5	100	45	2.5	yes	no	no
XECs291	65	7.69	3.08	10.77	3.08	3.08	3.08	1.54	7.69	1.54	6.15	9.23	4.62	3.08	4.62	4.62	7.69	3.08	3.08	1.54	10.77	0	0	0	0	0	0	yes	secreted	0	1	0	0	0	29.23	24.62	46.15	27.69	41.54	30.77	9.23	47.69	43.08	49.23	15.38	1.54	yes	no	no
XECs292	31	0	6.45	0	0	3.23	3.23	3.23	6.45	3.23	6.45	6.45	6.45	6.45	6.45	9.68	12.9	6.45	3.23	0	9.68	0	0	0	0	0	0	no	secreted	0	0	0	0	0	0	54.84	45.16	22.58	54.84	22.58	35.48	12.9	51.61	100	25.81	0	yes	no	no
XECs293	33	3.03	12.12	0	0	0	0	6.06	3.03	3.03	0	9.09	15.15	3.03	3.03	12.12	12.12	9.09	3.03	3.03	3.03	0	0	0	0	0	0	no	secreted	0	0	0	0	0	18.18	9.09	72.73	6.06	69.7	24.24	36.36	24.24	39.39	100	63.64	100	yes	yes	no
XECs294	425	8.24	7.06	4	5.65	0.47	8	6.12	5.88	2.35	6.35	12.47	2.82	2.82	2.59	5.41	4.47	4.24	0.94	2.35	7.76	0	0	0	0	0	0	yes	cytoplasm	0	0	0	0	0	32.24	24.94	42.82	45.88	25.41	28.71	35.53	20.71	43.76	1.88	53.65	5.88	yes	yes	yes
XECs295	34	5.88	14.71	2.94	0	2.94	0	0	2.94	0	8.82	5.88	8.82	5.88	2.94	8.82	17.65	5.88	2.94	0	2.94	0	0	0	0	0	0	no	secreted	0	0	0	0	0	0	14.71	85.29	20.59	64.71	14.71	70.59	0	29.41	100	38.24	38.24	no	yes	yes
XECs296	35	11.43	17.14	8.57	5.71	2.86	2.86	2.86	5.71	0	2.86	5.71	8.57	5.71	0	11.43	0	0	2.86	2.86	2.86	0	0	0	0	0	0	no	secreted	0	0	1	0	1	14.29	8.57	77.14	2.86	71.43	25.71	45.71	5.71	48.57	100	54.29	60	yes	yes	yes
XECs297	68	5.88	8.82	4.41	1.47	8.82	2.94	1.47	8.82	1.47	5.88	5.88	5.88	1.47	2.94	2.94	5.88	8.82	0	4.41	11.76	0	0	0	0	0	0	yes	secreted	0	3	0	0	0	14.71	48.53	36.76	35.29	38.24	26.47	41.18	13.24	45.59	35.29	23.53	7.35	yes	yes	no
XECs298	33	3.03	15.15	0	0	9.09	0	6.06	6.06	6.06	6.06	6.06	15.15	6.06	3.03	9.09	3.03	0	6.06	0	0	0	0	0	0	0	0	no	secreted	0	0	1	1	0	42.42	0	57.58	15.15	57.58	27.27	63.64	0	36.36	100	51.52	39.39	yes	yes	yes
XECs299	41	14.63	2.44	0	4.88	4.88	12.2	7.32	2.44	0	4.88	9.76	0	4.88	4.88	2.44	7.32	7.32	2.44	4.88	2.44	0	0	0	0	0	0	yes	cytoplasm	0	1	0	0	0	58.54	7.32	34.15	29.27	48.78	21.95	53.66	17.07	29.27	97.56	29.27	14.63	yes	no	yes
XECs300	47	4.26	6.38	2.13	4.26	2.13	6.38	6.38	10.64	6.38	8.51	4.26	4.26	4.26	4.26	4.26	4.26	8.51	2.13	2.13	4.26	0	0	0	0	0	0	yes	secreted	0	0	0	0	0	0	36.17	63.83	19.15	48.94	31.91	8.51	29.79	61.7	100	53.19	10.64	yes	yes	yes
XECs301	39	12.82	2.56	5.13	5.13	5.13	5.13	0	2.56	2.56	2.56	12.82	0	5.13	5.13	5.13	12.82	0	2.56	2.56	10.26	0	0	0	0	0	0	yes	secreted	0	0	0	0	0	10.26	15.38	74.36	20.51	53.85	25.64	43.59	2.56	53.85	94.87	35.9	0	yes	yes	no
XECs302	36	8.33	13.89	2.78	5.56	0	2.78	8.33	8.33	2.78	5.56	5.56	8.33	2.78	2.78	2.78	8.33	2.78	2.78	2.78	2.78	0	0	0	0	0	0	no	secreted	0	0	0	0	0	33.33	11.11	55.56	11.11	66.67	22.22	75	0	25	100	55.56	58.33	yes	yes	yes
XECs303	33	6.06	9.09	9.09	0	0	3.03	3.03	6.06	0	6.06	9.09	6.06	9.09	3.03	0	18.18	9.09	0	3.03	0	0	0	0	0	0	0	yes	secreted	0	0	0	0	0	45.45	12.12	42.42	12.12	69.7	18.18	57.58	9.09	33.33	100	30.3	21.21	yes	no	yes
XECs304	59	8.47	0	5.08	1.69	5.08	5.08	1.69	5.08	3.39	1.69	10.17	3.39	6.78	10.17	3.39	22.03	1.69	1.69	1.69	1.69	0	0	0	0	0	0	yes	secreted	0	0	0	0	0	61.02	11.86	27.12	18.64	61.02	20.34	62.71	8.47	28.81	96.61	27.12	0	yes	yes	no
XECs305	51	3.92	15.69	9.8	7.84	1.96	3.92	0	9.8	3.92	1.96	1.96	3.92	1.96	1.96	5.88	5.88	1.96	1.96	5.88	9.8	0	0	0	0	0	0	no	cytoplasm	0	0	1	1	0	0	29.41	70.59	15.69	56.86	27.45	29.41	3.92	66.67	100	43.14	29.41	yes	yes	yes
XECs306	37	10.81	8.11	5.41	0	2.7	0	0	0	0	5.41	18.92	0	2.7	5.41	5.41	8.11	5.41	0	5.41	16.22	0	0	0	0	0	0	no	inner membrane	1	0	0	0	0	54.05	5.41	40.54	32.43	40.54	27.03	72.97	0	27.03	83.78	18.92	0	yes	no	no
XECs307	33	3.03	3.03	0	6.06	3.03	0	9.09	12.12	6.06	0	24.24	6.06	3.03	0	3.03	6.06	3.03	3.03	3.03	6.06	0	0	0	0	0	0	no	secreted	0	0	0	0	0	30.3	21.21	48.48	15.15	54.55	30.3	27.27	27.27	45.45	100	42.42	0	yes	yes	no
XECs308	81	6.17	2.47	3.7	1.23	1.23	3.7	3.7	8.64	1.23	3.7	17.28	3.7	2.47	3.7	8.64	3.7	9.88	3.7	3.7	7.41	0	0	0	0	0	0	yes	inner membrane	1	0	0	0	0	58.02	8.64	33.33	35.8	39.51	24.69	60.49	4.94	34.57	32.1	35.8	0	yes	yes	no
XECs309	57	8.77	7.02	3.51	5.26	3.51	3.51	3.51	8.77	5.26	1.75	12.28	0	1.75	1.75	7.02	14.04	5.26	5.26	1.75	0	0	0	0	0	0	0	no	secreted	0	1	1	0	0	22.81	3.51	73.68	12.28	64.91	22.81	40.35	1.75	57.89	100	35.09	5.26	yes	yes	no
XECs310	36	8.33	13.89	8.33	5.56	0	2.78	5.56	8.33	5.56	2.78	5.56	11.11	2.78	5.56	2.78	2.78	0	5.56	2.78	0	0	0	0	0	0	0	yes	secreted	0	0	2	0	2	38.89	8.33	52.78	8.33	66.67	25	25	5.56	69.44	100	47.22	52.78	yes	yes	yes
XECs311	69	1.45	10.14	2.9	1.45	0	4.35	0	11.59	2.9	5.8	14.49	8.7	2.9	0	8.7	4.35	10.14	2.9	1.45	5.8	0	0	0	0	0	0	yes	inner membrane	0	0	1	0	2	5.8	40.58	53.62	17.39	59.42	23.19	27.54	23.19	49.28	81.16	53.62	20.29	yes	yes	yes
XECs312	49	14.29	14.29	0	2.04	4.08	2.04	2.04	10.2	0	2.04	4.08	10.2	2.04	2.04	6.12	10.2	4.08	4.08	6.12	0	0	0	0	0	0	0	no	secreted	0	1	2	0	1	12.24	6.12	81.63	4.08	71.43	24.49	38.78	10.2	51.02	100	44.9	51.02	no	yes	yes
XECs313	282	10.28	2.84	1.42	4.61	1.42	3.19	3.9	11.35	1.42	9.57	10.64	3.19	2.13	3.9	6.38	6.38	4.96	1.06	1.77	9.57	0	0	0	0	0	0	yes	inner membrane	4	0	1	0	0	37.94	21.28	40.78	60.64	26.24	13.12	47.16	6.74	46.1	4.61	29.08	8.16	yes	yes	yes
XECs314	126	9.52	14.29	0.79	3.97	6.35	3.17	1.59	11.11	3.97	1.59	7.14	0	0.79	5.56	7.14	9.52	6.35	1.59	3.17	2.38	0	0	0	0	0	0	yes	secreted	0	4	2	2	1	18.25	16.67	65.08	30.95	38.89	30.16	0	31.75	68.25	49.21	18.25	0	yes	yes	no
XECs315	53	7.55	20.75	0	0	5.66	0	0	0	1.89	3.77	11.32	1.89	1.89	5.66	5.66	11.32	5.66	5.66	3.77	7.55	0	0	0	0	0	0	no	secreted	0	1	3	0	1	32.08	28.3	39.62	24.53	47.17	28.3	64.15	9.43	26.42	83.02	15.09	0	yes	no	no
XECs316	42	26.19	7.14	0	2.38	0	2.38	0	4.76	0	0	11.9	4.76	7.14	7.14	7.14	7.14	9.52	0	0	2.38	0	0	0	0	0	0	no	secreted	0	0	1	1	1	54.76	0	45.24	19.05	66.67	14.29	80.95	0	19.05	100	30.95	19.05	yes	yes	yes
XECs317	34	8.82	8.82	0	2.94	2.94	17.65	11.76	2.94	0	2.94	5.88	5.88	5.88	0	2.94	8.82	2.94	5.88	0	2.94	0	0	0	0	0	0	no	cytoplasm	0	0	0	0	0	76.47	0	23.53	14.71	73.53	11.76	91.18	0	8.82	100	44.12	88.24	yes	yes	yes
XECs318	71	2.82	14.08	5.63	11.27	2.82	9.86	1.41	2.82	0	2.82	8.45	7.04	7.04	2.82	1.41	5.63	5.63	1.41	0	7.04	0	0	0	0	0	0	yes	secreted	0	0	0	0	0	38.03	19.72	42.25	23.94	60.56	15.49	50.7	16.9	32.39	97.18	61.97	60.56	yes	yes	yes
XECs319	54	7.41	11.11	7.41	3.7	3.7	0	5.56	7.41	0	3.7	7.41	0	3.7	5.56	7.41	7.41	1.85	1.85	3.7	11.11	0	0	0	0	0	0	no	secreted	0	1	0	0	0	20.37	29.63	50	25.93	42.59	31.48	27.78	27.78	44.44	66.67	22.22	0	yes	yes	no
XECs320	41	0	7.32	4.88	2.44	0	0	7.32	0	2.44	14.63	24.39	4.88	7.32	0	2.44	4.88	9.76	0	0	7.32	0	0	0	0	0	0	no	inner membrane	0	0	0	0	0	70.73	12.2	17.07	36.59	31.71	31.71	82.93	0	17.07	65.85	24.39	0	yes	yes	no
XECs321	39	2.56	12.82	2.56	2.56	10.26	5.13	5.13	5.13	2.56	7.69	5.13	5.13	7.69	2.56	5.13	10.26	5.13	0	2.56	0	0	0	0	0	0	0	no	secreted	0	2	0	0	0	20.51	7.69	71.79	15.38	48.72	35.9	79.49	0	20.51	100	28.21	5.13	yes	no	no
XECs322	102	4.9	5.88	0.98	0	2.94	0	4.9	6.86	8.82	4.9	8.82	6.86	2.94	4.9	3.92	12.75	4.9	1.96	2.94	9.8	0	0	0	0	0	0	yes	secreted	0	0	0	0	0	14.71	41.18	44.12	30.39	38.24	31.37	18.63	28.43	52.94	30.39	18.63	5.88	yes	yes	yes
XECs323	41	9.76	2.44	2.44	0	4.88	2.44	2.44	12.2	0	7.32	4.88	12.2	2.44	2.44	2.44	9.76	7.32	2.44	9.76	2.44	0	0	0	0	0	0	yes	secreted	0	1	0	0	0	34.15	12.2	53.66	14.63	60.98	24.39	21.95	12.2	65.85	100	58.54	19.51	yes	yes	yes
XECs324	35	14.29	8.57	5.71	0	2.86	0	2.86	8.57	11.43	5.71	8.57	2.86	8.57	2.86	2.86	0	2.86	0	2.86	8.57	0	0	0	0	0	0	no	secreted	0	0	0	0	0	60	14.29	25.71	31.43	48.57	20	91.43	0	8.57	94.29	17.14	0	yes	no	no
XECs325	55	5.45	20	3.64	3.64	5.45	1.82	5.45	7.27	3.64	5.45	5.45	3.64	3.64	3.64	7.27	3.64	7.27	0	0	3.64	0	0	0	0	0	0	yes	secreted	0	0	0	0	0	18.18	14.55	67.27	16.36	65.45	18.18	25.45	9.09	65.45	100	43.64	20	yes	yes	yes
XECs326	55	3.64	9.09	3.64	0	7.27	1.82	3.64	3.64	3.64	0	14.55	5.45	3.64	7.27	5.45	10.91	3.64	1.82	5.45	5.45	0	0	0	0	0	0	yes	secreted	0	2	1	0	0	18.18	27.27	54.55	18.18	43.64	38.18	41.82	18.18	40	94.55	23.64	3.64	yes	no	no
XECs327	37	8.11	5.41	0	5.41	2.7	5.41	2.7	0	2.7	13.51	13.51	2.7	2.7	0	8.11	10.81	5.41	0	0	10.81	0	0	0	0	0	0	no	secreted	0	0	0	0	0	35.14	8.11	56.76	29.73	54.05	16.22	59.46	10.81	29.73	94.59	21.62	0	yes	yes	no
XECs328	39	5.13	7.69	5.13	0	2.56	2.56	2.56	2.56	5.13	5.13	15.38	0	5.13	2.56	7.69	7.69	10.26	0	2.56	10.26	0	0	0	0	0	0	no	secreted	0	0	0	0	0	0	46.15	53.85	33.33	48.72	17.95	74.36	0	25.64	64.1	23.08	0	yes	no	no
XECs329	55	14.55	12.73	1.82	3.64	7.27	0	1.82	7.27	5.45	1.82	9.09	3.64	1.82	0	5.45	7.27	1.82	1.82	1.82	10.91	0	0	0	0	0	0	yes	secreted	0	1	1	1	1	23.64	16.36	60	23.64	60	16.36	40	1.82	58.18	80	20	16.36	yes	no	yes
XECs330	46	13.04	10.87	2.17	4.35	2.17	0	6.52	2.17	4.35	2.17	8.7	6.52	6.52	2.17	4.35	6.52	6.52	4.35	6.52	0	0	0	0	0	0	0	yes	secreted	0	0	1	0	0	69.57	0	30.43	23.91	54.35	21.74	58.7	0	41.3	100	43.48	21.74	yes	yes	yes
XECs331	45	6.67	6.67	0	0	6.67	2.22	0	6.67	0	0	4.44	6.67	8.89	0	2.22	15.56	15.56	4.44	2.22	11.11	0	0	0	0	0	0	yes	secreted	0	0	0	0	0	0	51.11	48.89	22.22	51.11	26.67	17.78	31.11	51.11	71.11	40	0	yes	yes	no
XECs332	49	2.04	2.04	6.12	0	2.04	4.08	8.16	6.12	8.16	6.12	6.12	4.08	10.2	6.12	0	4.08	12.24	2.04	4.08	6.12	0	0	0	0	0	0	no	secreted	0	0	1	0	0	42.86	28.57	28.57	34.69	34.69	30.61	44.9	22.45	32.65	44.9	26.53	0	yes	yes	no
XECs333	77	6.49	7.79	5.19	1.3	1.3	9.09	2.6	3.9	1.3	5.19	9.09	2.6	3.9	1.3	9.09	14.29	9.09	0	2.6	3.9	0	0	0	0	0	0	yes	secreted	0	0	0	0	0	14.29	19.48	66.23	18.18	63.64	18.18	15.58	23.38	61.04	98.7	54.55	31.17	yes	yes	yes
XECs334	37	8.11	18.92	5.41	2.7	2.7	2.7	0	8.11	0	8.11	8.11	0	5.41	0	8.11	5.41	5.41	2.7	2.7	5.41	0	0	0	0	0	0	yes	secreted	0	0	0	0	0	16.22	0	83.78	21.62	51.35	27.03	32.43	5.41	62.16	100	24.32	0	yes	yes	no
XECs335	31	3.23	19.35	3.23	0	0	3.23	0	3.23	3.23	9.68	12.9	0	6.45	6.45	6.45	12.9	3.23	0	6.45	0	0	0	0	0	0	0	no	secreted	0	0	2	0	0	0	22.58	77.42	29.03	45.16	25.81	58.06	0	41.94	96.77	25.81	0	yes	yes	no
XECs336	33	6.06	6.06	0	6.06	9.09	3.03	3.03	15.15	0	6.06	12.12	0	3.03	6.06	6.06	9.09	6.06	0	0	3.03	0	0	0	0	0	0	no	secreted	0	0	0	0	0	24.24	15.15	60.61	21.21	60.61	18.18	42.42	18.18	39.39	100	21.21	0	yes	no	no
XECs337	34	17.65	8.82	2.94	0	2.94	0	5.88	2.94	0	2.94	17.65	2.94	5.88	2.94	8.82	5.88	11.76	0	0	0	0	0	0	0	0	0	yes	secreted	0	0	1	0	1	64.71	0	35.29	17.65	70.59	11.76	70.59	0	29.41	100	26.47	0	yes	yes	no
XECs338	39	5.13	20.51	0	7.69	2.56	0	2.56	5.13	2.56	5.13	7.69	0	5.13	0	5.13	5.13	10.26	0	0	15.38	0	0	0	0	0	0	yes	secreted	0	0	2	0	0	20.51	15.38	64.1	10.26	58.97	30.77	79.49	0	20.51	100	28.21	0	yes	yes	no
XECs339	32	9.38	6.25	0	6.25	3.13	3.13	3.13	9.38	0	3.13	6.25	0	6.25	6.25	6.25	6.25	15.63	3.13	3.13	3.13	0	0	0	0	0	0	no	secreted	0	0	0	0	0	15.63	28.13	56.25	21.88	62.5	15.63	12.5	21.88	65.63	100	40.63	0	yes	yes	no
XECs340	41	4.88	4.88	9.76	2.44	7.32	4.88	9.76	0	0	2.44	4.88	4.88	2.44	4.88	7.32	9.76	7.32	0	2.44	9.76	0	0	0	0	0	0	yes	secreted	0	0	0	0	0	0	29.27	70.73	7.32	68.29	24.39	36.59	0	63.41	100	46.34	19.51	yes	yes	no
XECs341	45	8.89	13.33	6.67	4.44	2.22	0	4.44	4.44	2.22	0	6.67	11.11	4.44	4.44	6.67	4.44	2.22	0	8.89	4.44	0	0	0	0	0	0	yes	secreted	0	0	0	0	0	44.44	0	55.56	15.56	66.67	17.78	44.44	6.67	48.89	100	42.22	44.44	no	yes	yes
XECs342	37	0	13.51	0	2.7	0	0	2.7	8.11	8.11	8.11	13.51	8.11	2.7	8.11	2.7	0	8.11	0	2.7	10.81	0	0	0	0	0	0	yes	secreted	0	0	1	0	0	0	56.76	43.24	32.43	40.54	27.03	29.73	37.84	32.43	56.76	35.14	2.7	yes	yes	no
XECs343	48	6.25	8.33	0	4.17	2.08	4.17	2.08	8.33	0	6.25	12.5	6.25	2.08	6.25	4.17	8.33	4.17	0	8.33	6.25	0	0	0	0	0	0	no	secreted	0	0	0	0	0	14.58	39.58	45.83	18.75	45.83	35.42	33.33	16.67	50	77.08	22.92	0	yes	yes	no
XECs344	44	13.64	6.82	2.27	2.27	2.27	2.27	2.27	6.82	0	9.09	2.27	2.27	4.55	9.09	9.09	6.82	9.09	4.55	2.27	2.27	0	0	0	0	0	0	yes	secreted	0	0	0	0	0	0	45.45	54.55	36.36	43.18	20.45	11.36	36.36	52.27	70.45	27.27	0	yes	no	no
XECs345	49	6.12	10.2	4.08	0	4.08	0	2.04	8.16	0	2.04	14.29	4.08	2.04	10.2	4.08	8.16	4.08	2.04	2.04	12.24	0	0	0	0	0	0	no	inner membrane	0	1	2	0	0	34.69	32.65	32.65	36.73	34.69	28.57	44.9	20.41	34.69	42.86	16.33	0	yes	no	no
XECs346	54	7.41	11.11	1.85	5.56	1.85	7.41	1.85	12.96	3.7	1.85	7.41	0	1.85	3.7	5.56	7.41	7.41	1.85	7.41	1.85	0	0	0	0	0	0	no	secreted	0	0	0	0	0	9.26	12.96	77.78	14.81	59.26	25.93	25.93	9.26	64.81	100	22.22	0	yes	yes	no
XECs347	37	18.92	8.11	2.7	0	13.51	0	5.41	2.7	2.7	5.41	8.11	0	8.11	2.7	2.7	8.11	2.7	0	0	8.11	0	0	0	0	0	0	no	secreted	0	2	0	0	0	67.57	0	32.43	32.43	43.24	24.32	86.49	0	13.51	94.59	18.92	0	yes	no	no
XECs348	67	5.97	5.97	5.97	2.99	5.97	1.49	2.99	5.97	5.97	4.48	8.96	5.97	2.99	8.96	4.48	5.97	4.48	0	1.49	8.96	0	0	0	0	0	0	no	secreted	0	2	0	0	0	0	44.78	55.22	22.39	49.25	28.36	17.91	31.34	50.75	65.67	22.39	0	yes	yes	no
XECs349	39	10.26	15.38	7.69	2.56	5.13	2.56	5.13	5.13	2.56	0	10.26	5.13	2.56	5.13	0	7.69	10.26	0	0	2.56	0	0	0	0	0	0	yes	secreted	0	1	0	0	0	30.77	15.38	53.85	7.69	71.79	20.51	87.18	0	12.82	100	25.64	23.08	no	yes	yes
XECs350	31	9.68	3.23	6.45	6.45	12.9	3.23	0	9.68	6.45	0	6.45	3.23	3.23	3.23	0	9.68	0	0	3.23	12.9	0	0	0	0	0	0	yes	secreted	0	1	0	0	0	29.03	19.35	51.61	16.13	61.29	22.58	48.39	12.9	38.71	100	29.03	3.23	no	yes	no
XECs351	93	6.45	10.75	4.3	4.3	4.3	2.15	2.15	9.68	1.08	7.53	4.3	5.38	2.15	5.38	3.23	5.38	9.68	1.08	5.38	5.38	0	0	0	0	0	0	yes	secreted	0	2	2	0	0	0	52.69	47.31	31.18	45.16	23.66	20.43	32.26	47.31	32.26	19.35	1.08	yes	no	no
XECs352	49	14.29	6.12	0	4.08	2.04	2.04	6.12	4.08	4.08	4.08	14.29	4.08	4.08	2.04	4.08	8.16	8.16	2.04	2.04	4.08	0	0	0	0	0	0	yes	secreted	0	0	0	0	0	51.02	8.16	40.82	30.61	51.02	18.37	61.22	0	38.78	91.84	24.49	2.04	yes	yes	no
XECs353	56	5.36	8.93	5.36	3.57	3.57	0	5.36	3.57	5.36	7.14	12.5	1.79	3.57	3.57	3.57	10.71	5.36	3.57	0	7.14	0	0	0	0	0	0	no	secreted	0	1	0	0	0	16.07	35.71	48.21	25	50	25	17.86	28.57	53.57	73.21	14.29	0	yes	yes	no
XECs354	45	4.44	20	8.89	2.22	2.22	2.22	0	2.22	0	13.33	8.89	6.67	2.22	4.44	4.44	6.67	4.44	0	4.44	2.22	0	0	0	0	0	0	yes	cytoplasm	0	0	5	0	0	26.67	4.44	68.89	15.56	53.33	31.11	80	0	20	97.78	24.44	17.78	yes	yes	no
XECs355	43	11.63	4.65	11.63	11.63	2.33	2.33	0	0	2.33	2.33	16.28	6.98	2.33	6.98	0	4.65	4.65	0	2.33	6.98	0	0	0	0	0	0	yes	secreted	0	0	0	0	0	30.23	9.3	60.47	18.6	58.14	23.26	25.58	20.93	53.49	100	39.53	16.28	yes	yes	yes
XECs356	66	3.03	13.64	4.55	4.55	1.52	1.52	4.55	9.09	1.52	1.52	12.12	3.03	1.52	3.03	6.06	15.15	4.55	3.03	0	6.06	0	0	0	0	0	0	no	secreted	0	0	0	0	0	0	31.82	68.18	13.64	60.61	25.76	12.12	22.73	65.15	98.48	37.88	13.64	yes	yes	yes
XECs357	80	10	10	2.5	3.75	3.75	1.25	5	5	2.5	2.5	7.5	10	6.25	1.25	3.75	7.5	6.25	1.25	6.25	3.75	0	0	0	0	0	0	yes	secreted	0	0	4	0	1	61.25	5	33.75	23.75	52.5	23.75	23.75	30	46.25	90	35	23.75	yes	yes	yes
XECs358	37	8.11	10.81	0	10.81	0	8.11	5.41	8.11	5.41	0	8.11	2.7	8.11	0	2.7	2.7	8.11	0	0	10.81	0	0	0	0	0	0	no	secreted	0	0	0	0	0	29.73	18.92	51.35	13.51	70.27	16.22	32.43	18.92	48.65	100	43.24	43.24	yes	yes	yes
XECs359	40	5	5	5	5	5	0	5	2.5	2.5	0	17.5	7.5	12.5	0	7.5	7.5	7.5	0	0	5	0	0	0	0	0	0	yes	secreted	0	1	0	0	0	40	7.5	52.5	22.5	62.5	15	45	15	40	100	45	17.5	yes	yes	yes
XECs360	54	7.41	9.26	1.85	3.7	3.7	3.7	3.7	1.85	1.85	0	9.26	9.26	1.85	0	12.96	14.81	7.41	1.85	0	5.56	0	0	0	0	0	0	no	secreted	0	1	2	0	0	35.19	0	64.81	5.56	74.07	20.37	48.15	0	51.85	100	51.85	83.33	yes	yes	yes
XECs361	64	4.69	18.75	1.56	3.13	6.25	3.13	4.69	4.69	7.81	1.56	9.38	6.25	4.69	3.13	3.13	6.25	1.56	0	1.56	7.81	0	0	0	0	0	0	no	cytoplasm	0	2	4	0	0	67.19	0	32.81	21.88	57.81	20.31	81.25	0	18.75	84.38	17.19	17.19	yes	yes	yes
XECs362	45	2.22	8.89	2.22	4.44	6.67	6.67	8.89	6.67	2.22	4.44	0	11.11	4.44	0	4.44	4.44	8.89	2.22	2.22	8.89	0	0	0	0	0	0	no	secreted	0	0	0	0	0	0	31.11	68.89	13.33	66.67	20	66.67	0	33.33	100	60	77.78	yes	yes	yes
XECs363	36	16.67	2.78	2.78	0	5.56	0	2.78	5.56	0	2.78	19.44	5.56	2.78	0	5.56	19.44	2.78	0	0	5.56	0	0	0	0	0	0	yes	periplasm	0	1	0	0	0	44.44	5.56	50	13.89	61.11	25	38.89	2.78	58.33	100	36.11	0	yes	yes	no
XECs364	32	3.13	15.63	3.13	9.38	6.25	3.13	3.13	6.25	3.13	6.25	0	9.38	6.25	0	3.13	0	6.25	3.13	0	12.5	0	0	0	0	0	0	yes	secreted	0	1	0	0	0	9.38	34.38	56.25	15.63	56.25	28.13	3.13	50	46.88	100	37.5	40.63	yes	yes	yes
XECs365	58	8.62	5.17	1.72	3.45	1.72	3.45	3.45	5.17	3.45	10.34	8.62	3.45	3.45	3.45	0	12.07	6.9	5.17	1.72	8.62	0	0	0	0	0	0	yes	secreted	0	0	0	0	0	27.59	46.55	25.86	34.48	43.1	22.41	43.1	34.48	22.41	46.55	18.97	0	yes	no	no
XECs366	43	9.3	11.63	0	2.33	4.65	6.98	2.33	4.65	0	0	11.63	0	4.65	4.65	0	9.3	2.33	2.33	2.33	20.93	0	0	0	0	0	0	yes	secreted	0	1	1	0	0	32.56	51.16	16.28	34.88	44.19	20.93	90.7	0	9.3	74.42	18.6	2.33	yes	no	no
XECs367	46	6.52	13.04	2.17	2.17	2.17	0	0	6.52	2.17	6.52	19.57	2.17	8.7	6.52	10.87	2.17	6.52	0	0	2.17	0	0	0	0	0	0	yes	secreted	1	0	0	0	0	39.13	4.35	56.52	32.61	45.65	21.74	34.78	15.22	50	95.65	28.26	0	yes	yes	no
XECs368	43	2.33	6.98	0	4.65	2.33	9.3	9.3	13.95	0	2.33	11.63	2.33	2.33	2.33	6.98	6.98	2.33	4.65	0	9.3	0	0	0	0	0	0	no	cytoplasm	0	0	0	0	0	25.58	27.91	46.51	16.28	67.44	16.28	39.53	13.95	46.51	100	32.56	2.33	yes	yes	no
XECs369	50	2	12	2	2	2	0	2	10	4	0	10	6	4	2	4	4	10	2	8	14	0	0	0	0	0	0	no	secreted	0	0	0	0	0	0	60	40	30	36	34	6	40	54	48	28	0	yes	yes	no
XECs370	33	6.06	6.06	12.12	6.06	3.03	9.09	3.03	3.03	0	6.06	12.12	0	15.15	3.03	3.03	0	6.06	0	0	6.06	0	0	0	0	0	0	no	secreted	0	0	0	0	0	54.55	0	45.45	45.45	42.42	12.12	81.82	0	18.18	100	30.3	6.06	yes	yes	no
XECs371	118	3.39	7.63	0.85	0	2.54	1.69	0.85	10.17	0.85	5.93	13.56	8.47	3.39	7.63	2.54	9.32	10.17	3.39	2.54	5.08	0	0	0	0	0	0	yes	inner membrane	2	0	1	0	0	47.46	16.95	35.59	45.76	35.59	18.64	38.98	16.1	44.92	27.12	18.64	14.41	yes	yes	yes
XECs372	33	9.09	12.12	0	3.03	0	6.06	6.06	3.03	3.03	3.03	6.06	3.03	6.06	6.06	3.03	12.12	3.03	3.03	9.09	3.03	0	0	0	0	0	0	no	secreted	0	0	1	0	0	63.64	9.09	27.27	18.18	63.64	18.18	72.73	0	27.27	100	33.33	0	yes	no	no
XECs373	33	0	6.06	3.03	3.03	3.03	3.03	0	3.03	3.03	3.03	9.09	3.03	6.06	18.18	6.06	9.09	12.12	3.03	0	6.06	0	0	0	0	0	0	no	secreted	0	0	0	0	0	42.42	12.12	45.45	24.24	42.42	33.33	72.73	0	27.27	96.97	30.3	0	yes	yes	no
XECs374	65	10.77	6.15	4.62	6.15	1.54	1.54	4.62	13.85	1.54	1.54	15.38	0	4.62	3.08	1.54	3.08	7.69	3.08	0	9.23	0	0	0	0	0	0	yes	cytoplasm	0	0	8	7	5	21.54	27.69	50.77	16.92	53.85	29.23	27.69	18.46	53.85	53.85	46.15	0	yes	yes	no
XECs375	57	5.26	15.79	8.77	1.75	3.51	0	1.75	19.3	3.51	7.02	7.02	3.51	1.75	0	5.26	3.51	3.51	0	0	8.77	0	0	0	0	0	0	yes	secreted	0	1	1	2	2	0	31.58	68.42	17.54	50.88	31.58	8.77	24.56	66.67	94.74	26.32	14.04	yes	yes	yes
XECs376	41	4.88	9.76	2.44	2.44	0	0	7.32	4.88	2.44	4.88	7.32	9.76	4.88	0	9.76	4.88	14.63	2.44	0	7.32	0	0	0	0	0	0	no	secreted	0	0	0	0	0	0	41.46	58.54	19.51	58.54	21.95	29.27	19.51	51.22	100	46.34	60.98	yes	yes	no
XECs377	55	3.64	7.27	12.73	1.82	3.64	1.82	1.82	5.45	1.82	7.27	5.45	12.73	3.64	5.45	9.09	7.27	3.64	0	0	5.45	0	0	0	0	0	0	no	secreted	0	1	0	0	0	9.09	23.64	67.27	14.55	61.82	23.64	29.09	16.36	54.55	100	38.18	52.73	yes	yes	yes
XECs378	37	2.7	10.81	5.41	0	0	2.7	2.7	0	0	10.81	8.11	8.11	2.7	0	2.7	16.22	8.11	2.7	8.11	8.11	0	0	0	0	0	0	yes	secreted	0	0	0	0	0	0	51.35	48.65	27.03	45.95	27.03	8.11	35.14	56.76	81.08	32.43	0	yes	yes	no
XECs379	71	5.63	8.45	2.82	4.23	0	7.04	5.63	5.63	0	5.63	12.68	7.04	4.23	2.82	9.86	5.63	0	0	7.04	5.63	0	0	0	0	0	0	yes	cytoplasm	0	0	0	0	0	60.56	0	39.44	23.94	56.34	19.72	66.2	0	33.8	98.59	57.75	9.86	yes	yes	no
XECs380	47	19.15	4.26	8.51	2.13	4.26	0	0	0	4.26	2.13	2.13	0	4.26	19.15	8.51	8.51	6.38	0	2.13	4.26	0	0	0	0	0	0	yes	secreted	0	1	1	0	0	34.04	23.4	42.55	27.66	55.32	17.02	42.55	10.64	46.81	87.23	17.02	0	yes	yes	no
XECs381	34	2.94	2.94	0	0	5.88	2.94	17.65	0	2.94	2.94	14.71	0	5.88	11.76	11.76	8.82	8.82	0	0	0	0	0	0	0	0	0	yes	secreted	0	0	0	0	0	38.24	0	61.76	11.76	61.76	26.47	35.29	0	64.71	100	58.82	0	yes	yes	no
XECs382	35	2.86	11.43	5.71	2.86	0	5.71	8.57	20	0	5.71	2.86	0	2.86	2.86	5.71	5.71	5.71	2.86	0	8.57	0	0	0	0	0	0	no	secreted	0	0	0	0	0	0	28.57	71.43	8.57	68.57	22.86	8.57	20	71.43	100	71.43	31.43	yes	yes	yes
XECs383	38	5.26	10.53	5.26	2.63	10.53	0	0	21.05	2.63	5.26	5.26	2.63	5.26	0	2.63	13.16	2.63	2.63	0	2.63	0	0	0	0	0	0	no	secreted	0	2	0	0	0	0	10.53	89.47	21.05	63.16	15.79	21.05	23.68	55.26	100	42.11	7.89	yes	yes	no
XECs384	34	0	8.82	0	2.94	0	2.94	5.88	11.76	2.94	2.94	2.94	8.82	5.88	8.82	2.94	5.88	0	11.76	5.88	8.82	0	0	0	0	0	0	no	secreted	0	0	0	0	0	0	58.82	41.18	20.59	41.18	38.24	0	38.24	61.76	82.35	35.29	0	yes	yes	no
XECs385	33	9.09	12.12	0	3.03	3.03	0	0	12.12	6.06	0	0	0	6.06	3.03	9.09	24.24	3.03	0	3.03	6.06	0	0	0	0	0	0	no	secreted	0	0	1	0	0	0	27.27	72.73	9.09	57.58	33.33	36.36	6.06	57.58	100	42.42	18.18	yes	yes	no
XECs386	33	12.12	0	6.06	0	0	6.06	6.06	6.06	3.03	6.06	15.15	0	3.03	6.06	9.09	3.03	3.03	6.06	0	9.09	0	0	0	0	0	0	no	inner membrane	0	0	0	0	0	60.61	0	39.39	21.21	54.55	24.24	66.67	3.03	30.3	100	39.39	0	yes	yes	no
XECs387	49	12.24	12.24	2.04	0	4.08	6.12	10.2	4.08	4.08	0	6.12	0	2.04	2.04	2.04	10.2	6.12	4.08	4.08	8.16	0	0	0	0	0	0	yes	secreted	0	1	1	0	0	48.98	0	51.02	20.41	67.35	12.24	69.39	0	30.61	97.96	26.53	0	yes	yes	no
XECs388	37	8.11	13.51	2.7	0	0	2.7	8.11	5.41	2.7	2.7	16.22	2.7	2.7	2.7	2.7	8.11	10.81	0	0	8.11	0	0	0	0	0	0	yes	secreted	0	0	1	0	0	62.16	0	37.84	16.22	70.27	13.51	78.38	0	21.62	100	43.24	0	yes	yes	no
XECs389	41	2.44	12.2	4.88	7.32	4.88	0	4.88	7.32	0	4.88	4.88	2.44	4.88	2.44	4.88	17.07	7.32	4.88	0	2.44	0	0	0	0	0	0	no	secreted	0	1	0	0	0	7.32	21.95	70.73	2.44	56.1	41.46	43.9	4.88	51.22	100	41.46	0	yes	yes	no
XECs390	63	11.11	14.29	3.17	4.76	3.17	0	4.76	4.76	1.59	6.35	6.35	0	3.17	6.35	3.17	9.52	4.76	0	1.59	11.11	0	0	0	0	0	0	no	secreted	0	1	1	0	0	30.16	38.1	31.75	25.4	53.97	20.63	58.73	12.7	28.57	63.49	14.29	0	yes	yes	no
XECs391	42	2.38	11.9	0	7.14	4.76	0	7.14	9.52	2.38	7.14	9.52	2.38	2.38	4.76	2.38	14.29	4.76	0	2.38	4.76	0	0	0	0	0	0	no	secreted	0	1	1	0	0	0	42.86	57.14	28.57	47.62	23.81	45.24	14.29	40.48	76.19	33.33	2.38	yes	yes	no
XECs392	34	5.88	0	2.94	8.82	5.88	0	2.94	5.88	0	11.76	11.76	2.94	2.94	2.94	20.59	5.88	0	2.94	2.94	2.94	0	0	0	0	0	0	no	secreted	0	1	0	0	0	0	23.53	76.47	14.71	55.88	29.41	11.76	20.59	67.65	100	47.06	0	no	yes	no
XECs393	56	10.71	10.71	1.79	0	5.36	8.93	0	1.79	5.36	8.93	8.93	5.36	1.79	3.57	8.93	3.57	5.36	1.79	1.79	5.36	0	0	0	0	0	0	no	cytoplasm	0	0	1	0	0	21.43	21.43	57.14	28.57	50	21.43	58.93	12.5	28.57	78.57	39.29	17.86	yes	yes	yes
XECs394	39	5.13	7.69	7.69	2.56	0	2.56	2.56	7.69	5.13	12.82	2.56	2.56	2.56	10.26	2.56	7.69	2.56	0	7.69	7.69	0	0	0	0	0	0	yes	secreted	0	0	2	0	0	0	38.46	61.54	23.08	46.15	30.77	58.97	2.56	38.46	79.49	20.51	0	yes	yes	no
XECs395	86	3.49	9.3	1.16	2.33	3.49	2.33	1.16	9.3	4.65	5.81	11.63	3.49	2.33	3.49	13.95	6.98	4.65	1.16	2.33	6.98	0	0	0	0	0	0	yes	secreted	0	0	5	6	7	46.51	2.33	51.16	30.23	39.53	30.23	46.51	0	53.49	38.37	36.05	1.16	yes	yes	no
XECs396	38	5.26	10.53	2.63	7.89	0	0	5.26	0	5.26	7.89	7.89	2.63	2.63	5.26	5.26	7.89	5.26	0	2.63	15.79	0	0	0	0	0	0	no	secreted	0	0	0	0	0	0	55.26	44.74	34.21	47.37	18.42	47.37	13.16	39.47	65.79	21.05	0	yes	no	no
XECs397	31	12.9	3.23	9.68	0	3.23	0	3.23	12.9	3.23	3.23	3.23	3.23	3.23	3.23	9.68	12.9	9.68	0	3.23	0	0	0	0	0	0	0	yes	secreted	0	0	0	0	0	0	0	100	6.45	67.74	25.81	0	6.45	93.55	100	48.39	19.35	yes	yes	yes
XECs398	39	7.69	10.26	12.82	2.56	2.56	5.13	2.56	2.56	2.56	5.13	12.82	10.26	5.13	2.56	0	10.26	2.56	0	0	2.56	0	0	0	0	0	0	yes	secreted	0	0	1	0	0	61.54	0	38.46	25.64	61.54	12.82	82.05	0	17.95	97.44	33.33	35.9	yes	yes	no
XECs399	41	4.88	7.32	0	4.88	4.88	4.88	7.32	9.76	2.44	0	12.2	7.32	9.76	2.44	0	9.76	2.44	0	2.44	7.32	0	0	0	0	0	0	yes	secreted	0	1	0	0	0	39.02	26.83	34.15	29.27	53.66	17.07	39.02	29.27	31.71	78.05	34.15	21.95	yes	yes	yes
XECs400	40	2.5	5	2.5	7.5	7.5	2.5	0	7.5	2.5	5	12.5	0	2.5	7.5	10	15	5	0	2.5	2.5	0	0	0	0	0	0	no	secreted	0	0	0	0	0	0	22.5	77.5	17.5	55	27.5	12.5	10	77.5	95	32.5	0	yes	yes	no
XECs401	40	0	7.5	2.5	7.5	0	7.5	10	7.5	0	2.5	5	7.5	7.5	2.5	5	12.5	5	0	5	5	0	0	0	0	0	0	yes	secreted	0	0	0	0	0	0	20	80	7.5	72.5	20	22.5	12.5	65	100	92.5	85	yes	yes	yes
XECs402	45	11.11	8.89	8.89	0	2.22	0	0	4.44	4.44	6.67	8.89	0	4.44	11.11	13.33	8.89	2.22	0	2.22	2.22	0	0	0	0	0	0	yes	secreted	0	0	0	0	0	0	11.11	88.89	20	55.56	24.44	24.44	6.67	68.89	88.89	20	0	yes	yes	no
XECs403	34	5.88	8.82	0	5.88	2.94	0	11.76	2.94	2.94	2.94	17.65	0	2.94	8.82	8.82	11.76	0	0	2.94	2.94	0	0	0	0	0	0	no	secreted	0	0	0	0	0	50	0	50	14.71	55.88	29.41	73.53	0	26.47	100	32.35	0	yes	yes	no
XECs404	46	10.87	8.7	4.35	2.17	4.35	6.52	4.35	6.52	0	6.52	4.35	2.17	2.17	6.52	2.17	15.22	4.35	4.35	2.17	2.17	0	0	0	0	0	0	yes	secreted	0	1	0	0	0	0	32.61	67.39	28.26	52.17	19.57	26.09	17.39	56.52	100	32.61	0	yes	yes	no
XECs405	53	9.43	5.66	1.89	0	1.89	3.77	7.55	16.98	1.89	5.66	9.43	5.66	1.89	3.77	5.66	11.32	0	0	0	7.55	0	0	0	0	0	0	yes	secreted	0	0	0	0	0	28.3	16.98	54.72	16.98	62.26	20.75	45.28	5.66	49.06	100	41.51	1.89	yes	yes	no
XECs406	37	16.22	0	2.7	2.7	2.7	2.7	2.7	5.41	2.7	8.11	10.81	0	8.11	2.7	2.7	13.51	5.41	0	0	10.81	0	0	0	0	0	0	yes	secreted	0	0	0	0	0	67.57	0	32.43	37.84	43.24	18.92	70.27	0	29.73	100	29.73	0	yes	yes	no
XECs407	43	4.65	20.93	4.65	2.33	0	4.65	2.33	4.65	2.33	4.65	13.95	4.65	6.98	4.65	4.65	4.65	4.65	0	2.33	2.33	0	0	0	0	0	0	yes	secreted	0	0	3	1	1	53.49	0	46.51	25.58	55.81	18.6	46.51	0	53.49	90.7	37.21	16.28	yes	yes	yes
XECs408	31	12.9	6.45	3.23	3.23	3.23	3.23	3.23	0	3.23	9.68	6.45	6.45	3.23	12.9	9.68	6.45	6.45	0	0	0	0	0	0	0	0	0	yes	secreted	0	0	0	0	0	48.39	0	51.61	3.23	70.97	25.81	61.29	0	38.71	100	45.16	3.23	yes	yes	no
XECs409	45	8.89	13.33	8.89	6.67	0	0	2.22	6.67	0	2.22	8.89	2.22	4.44	2.22	2.22	11.11	6.67	0	4.44	8.89	0	0	0	0	0	0	yes	secreted	0	0	0	0	0	46.67	0	53.33	20	53.33	26.67	48.89	0	51.11	100	31.11	4.44	yes	yes	no
XECs410	32	3.13	9.38	3.13	0	0	0	0	6.25	6.25	6.25	28.13	6.25	3.13	6.25	0	3.13	6.25	0	6.25	6.25	0	0	0	0	0	0	no	inner membrane	1	0	0	0	0	78.13	0	21.88	43.75	34.38	21.88	71.88	0	28.13	90.63	25	0	yes	yes	no
XECs411	66	6.06	6.06	4.55	3.03	4.55	0	0	6.06	6.06	0	12.12	4.55	4.55	3.03	6.06	9.09	7.58	4.55	1.52	10.61	0	0	0	0	0	0	yes	secreted	0	0	0	0	0	10.61	24.24	65.15	13.64	53.03	33.33	16.67	21.21	62.12	83.33	22.73	0	yes	yes	no
XECs412	71	9.86	4.23	1.41	2.82	4.23	2.82	4.23	5.63	2.82	1.41	14.08	4.23	1.41	2.82	4.23	8.45	9.86	4.23	4.23	7.04	0	0	0	0	0	0	yes	secreted	0	0	0	0	0	25.35	30.99	43.66	22.54	53.52	23.94	16.9	29.58	53.52	50.7	59.15	0	yes	yes	no
XECs413	90	4.44	14.44	5.56	3.33	4.44	4.44	5.56	6.67	4.44	4.44	4.44	5.56	2.22	3.33	4.44	3.33	5.56	0	4.44	8.89	0	0	0	0	0	0	yes	cytoplasm	0	0	9	8	13	35.56	11.11	53.33	16.67	57.78	25.56	33.33	12.22	54.44	86.67	68.89	25.56	yes	yes	yes
XECs414	58	5.17	15.52	1.72	3.45	3.45	0	5.17	8.62	5.17	5.17	12.07	1.72	3.45	5.17	12.07	3.45	6.9	0	1.72	0	0	0	0	0	0	0	yes	cytoplasm	0	1	2	0	0	24.14	0	75.86	13.79	56.9	29.31	29.31	0	70.69	100	41.38	3.45	yes	yes	no
XECs415	51	1.96	7.84	0	5.88	5.88	3.92	0	5.88	1.96	5.88	11.76	5.88	3.92	1.96	9.8	13.73	9.8	0	0	3.92	0	0	0	0	0	0	no	secreted	0	1	0	0	0	0	35.29	64.71	17.65	60.78	21.57	29.41	19.61	50.98	100	47.06	27.45	no	yes	yes
XECs416	38	5.26	13.16	5.26	5.26	2.63	2.63	5.26	5.26	0	7.89	15.79	0	5.26	2.63	5.26	7.89	2.63	5.26	2.63	0	0	0	0	0	0	0	no	secreted	0	0	0	0	0	39.47	13.16	47.37	36.84	47.37	15.79	44.74	10.53	44.74	89.47	36.84	0	yes	yes	no
XECs417	38	5.26	15.79	2.63	2.63	0	0	2.63	2.63	2.63	5.26	10.53	5.26	2.63	7.89	5.26	7.89	5.26	5.26	5.26	5.26	0	0	0	0	0	0	no	secreted	0	0	1	0	0	28.95	18.42	52.63	28.95	44.74	26.32	60.53	5.26	34.21	81.58	21.05	0	yes	yes	no
XECs418	45	8.89	11.11	2.22	6.67	6.67	2.22	2.22	4.44	0	6.67	8.89	0	2.22	11.11	6.67	6.67	2.22	2.22	2.22	6.67	0	0	0	0	0	0	no	secreted	0	1	0	0	0	46.67	4.44	48.89	28.89	40	31.11	60	6.67	33.33	88.89	17.78	0	yes	no	no
XECs419	35	11.43	5.71	2.86	5.71	0	2.86	8.57	5.71	0	5.71	2.86	0	5.71	2.86	2.86	17.14	5.71	2.86	0	11.43	0	0	0	0	0	0	no	secreted	0	0	0	0	0	31.43	34.29	34.29	11.43	62.86	25.71	54.29	0	45.71	100	28.57	2.86	no	yes	no
XECs420	61	1.64	14.75	0	4.92	4.92	3.28	1.64	4.92	4.92	4.92	9.84	4.92	1.64	4.92	4.92	8.2	6.56	4.92	1.64	6.56	0	0	0	0	0	0	no	secreted	0	0	2	0	0	4.92	55.74	39.34	21.31	40.98	37.7	21.31	19.67	59.02	44.26	16.39	4.92	yes	no	no
XECs421	45	8.89	4.44	0	0	2.22	4.44	2.22	6.67	2.22	4.44	8.89	6.67	6.67	4.44	6.67	20	2.22	2.22	2.22	4.44	0	0	0	0	0	0	no	secreted	0	0	2	0	0	24.44	8.89	66.67	15.56	55.56	28.89	57.78	4.44	37.78	100	37.78	0	yes	yes	no
XECs422	48	10.42	8.33	4.17	4.17	2.08	4.17	4.17	6.25	2.08	4.17	10.42	0	2.08	2.08	6.25	6.25	4.17	4.17	4.17	10.42	0	0	0	0	0	0	no	secreted	0	0	0	0	0	14.58	29.17	56.25	20.83	56.25	22.92	20.83	25	54.17	70.83	25	0	yes	yes	no
XECs423	145	12.41	17.24	2.76	5.52	2.07	2.76	5.52	10.34	4.83	0.69	4.14	1.38	1.38	2.07	2.76	6.9	5.52	3.45	2.76	5.52	0	0	0	0	0	0	yes	secreted	0	0	5	1	3	31.03	14.48	54.48	30.34	45.52	24.14	20	11.72	68.28	71.03	34.48	17.93	yes	yes	yes
XECs424	43	11.63	18.6	0	0	11.63	2.33	0	2.33	4.65	2.33	6.98	0	2.33	4.65	4.65	13.95	4.65	6.98	0	2.33	0	0	0	0	0	0	yes	secreted	0	0	0	1	0	23.26	4.65	72.09	13.95	53.49	32.56	39.53	11.63	48.84	95.35	16.28	0	yes	no	no
XECs425	38	13.16	13.16	0	0	0	0	2.63	2.63	0	0	7.89	7.89	5.26	0	15.79	13.16	7.89	2.63	2.63	5.26	0	0	0	0	0	0	no	secreted	0	0	0	0	0	10.53	7.89	81.58	5.26	73.68	21.05	39.47	0	60.53	100	57.89	71.05	yes	yes	yes
XECs426	56	3.57	5.36	1.79	5.36	3.57	1.79	5.36	7.14	5.36	5.36	14.29	1.79	1.79	12.5	8.93	10.71	1.79	0	3.57	0	0	0	0	0	0	0	no	inner membrane	0	1	1	0	0	0	23.21	76.79	23.21	46.43	30.36	37.5	7.14	55.36	83.93	28.57	3.57	yes	yes	no
XECs427	53	7.55	7.55	3.77	1.89	3.77	3.77	5.66	5.66	3.77	1.89	5.66	7.55	1.89	3.77	9.43	9.43	3.77	1.89	1.89	9.43	0	0	0	0	0	0	no	secreted	0	1	1	0	0	0	24.53	75.47	9.43	56.6	33.96	52.83	1.89	45.28	98.11	49.06	39.62	yes	yes	yes
XECs428	57	14.04	3.51	3.51	0	3.51	7.02	1.75	14.04	1.75	0	10.53	0	1.75	3.51	8.77	19.3	1.75	1.75	0	3.51	0	0	0	0	0	0	no	secreted	0	1	0	0	0	5.26	26.32	68.42	19.3	57.89	22.81	24.56	15.79	59.65	98.25	38.6	7.02	yes	yes	no
XECs429	42	9.52	2.38	0	0	2.38	4.76	2.38	9.52	4.76	11.9	2.38	11.9	7.14	0	0	9.52	4.76	2.38	4.76	9.52	0	0	0	0	0	0	yes	secreted	0	0	0	0	0	38.1	19.05	42.86	33.33	50	16.67	59.52	11.9	28.57	100	30.95	21.43	no	yes	yes
XECs430	43	9.3	13.95	0	2.33	4.65	0	0	0	0	4.65	13.95	9.3	2.33	0	9.3	16.28	4.65	4.65	0	4.65	0	0	0	0	0	0	no	secreted	0	1	0	0	0	20.93	11.63	67.44	18.6	58.14	23.26	74.42	0	25.58	97.67	32.56	18.6	yes	yes	yes
XECs431	86	2.33	10.47	3.49	10.47	3.49	5.81	5.81	3.49	3.49	4.65	5.81	9.3	3.49	0	8.14	4.65	3.49	1.16	2.33	8.14	0	0	0	0	0	0	no	secreted	0	1	0	0	0	25.58	13.95	60.47	20.93	55.81	23.26	39.53	12.79	47.67	98.84	36.05	58.14	yes	yes	yes
XECs432	33	6.06	21.21	3.03	6.06	0	6.06	6.06	15.15	0	6.06	3.03	3.03	3.03	0	3.03	15.15	0	3.03	0	0	0	0	0	0	0	0	no	cytoplasm	0	0	2	0	0	24.24	6.06	69.7	6.06	75.76	18.18	63.64	0	36.36	100	63.64	100	yes	yes	no
XECs433	40	5	7.5	12.5	2.5	5	2.5	2.5	7.5	5	2.5	7.5	7.5	5	2.5	2.5	2.5	5	2.5	0	12.5	0	0	0	0	0	0	yes	secreted	0	1	0	0	0	0	45	55	30	42.5	27.5	15	47.5	37.5	82.5	32.5	10	yes	yes	no
XECs434	47	10.64	21.28	2.13	4.26	2.13	0	6.38	0	2.13	4.26	8.51	2.13	4.26	2.13	12.77	2.13	12.77	0	0	2.13	0	0	0	0	0	0	yes	secreted	0	0	2	1	0	34.04	0	65.96	4.26	70.21	25.53	48.94	0	51.06	100	46.81	34.04	yes	yes	yes
XECs435	61	4.92	8.2	3.28	3.28	11.48	0	4.92	13.11	1.64	4.92	9.84	3.28	1.64	4.92	6.56	4.92	6.56	0	3.28	3.28	0	0	0	0	0	0	no	secreted	0	3	0	0	0	0	32.79	67.21	19.67	47.54	32.79	22.95	14.75	62.3	54.1	18.03	0	yes	yes	no
XECs436	43	4.65	6.98	2.33	0	0	6.98	0	0	0	4.65	11.63	2.33	4.65	9.3	0	16.28	11.63	2.33	4.65	11.63	0	0	0	0	0	0	no	secreted	1	0	0	0	0	32.56	48.84	18.6	41.86	39.53	18.6	79.07	0	20.93	48.84	32.56	0	yes	yes	no
XECs437	38	2.63	2.63	10.53	0	5.26	5.26	2.63	2.63	2.63	13.16	13.16	0	2.63	5.26	10.53	10.53	7.89	0	2.63	0	0	0	0	0	0	0	no	secreted	0	1	0	0	0	0	23.68	76.32	18.42	52.63	28.95	10.53	26.32	63.16	100	28.95	0	yes	no	no
XECs438	33	3.03	6.06	9.09	3.03	0	3.03	6.06	3.03	3.03	3.03	6.06	3.03	3.03	6.06	18.18	9.09	6.06	0	6.06	3.03	0	0	0	0	0	0	no	secreted	0	0	0	0	0	0	0	100	9.09	72.73	18.18	12.12	12.12	75.76	100	54.55	9.09	yes	yes	no
XECs439	52	3.85	11.54	3.85	0	3.85	0	5.77	5.77	5.77	7.69	1.92	5.77	1.92	11.54	9.62	15.38	3.85	0	0	1.92	0	0	0	0	0	0	no	secreted	0	1	0	0	0	0	21.15	78.85	7.69	59.62	32.69	21.15	7.69	71.15	100	32.69	13.46	yes	no	no
XECs440	43	11.63	11.63	0	4.65	6.98	4.65	6.98	4.65	4.65	2.33	11.63	0	4.65	2.33	4.65	6.98	2.33	2.33	2.33	4.65	0	0	0	0	0	0	no	secreted	0	0	0	0	0	58.14	0	41.86	18.6	55.81	25.58	79.07	0	20.93	100	39.53	0	yes	yes	no
XECs441	50	8	8	4	2	2	4	0	8	8	6	16	4	6	4	0	10	6	0	0	4	0	0	0	0	0	0	yes	inner membrane	1	0	2	0	0	66	0	34	34	50	16	86	0	14	86	44	0	yes	yes	no
XECs442	49	10.2	10.2	8.16	6.12	4.08	0	4.08	6.12	12.24	4.08	4.08	6.12	4.08	2.04	0	4.08	0	0	2.04	12.24	0	0	0	0	0	0	yes	secreted	0	0	1	0	1	40.82	18.37	40.82	28.57	40.82	30.61	42.86	10.2	46.94	77.55	28.57	22.45	yes	yes	no
XECs443	42	9.52	19.05	7.14	2.38	2.38	0	7.14	0	9.52	7.14	4.76	0	2.38	4.76	11.9	4.76	2.38	0	2.38	2.38	0	0	0	0	0	0	yes	secreted	0	0	0	0	0	21.43	11.9	66.67	21.43	54.76	23.81	4.76	35.71	59.52	92.86	28.57	21.43	yes	yes	no
XECs444	49	6.12	10.2	6.12	8.16	2.04	4.08	2.04	4.08	0	2.04	10.2	2.04	2.04	6.12	10.2	12.24	2.04	0	6.12	4.08	0	0	0	0	0	0	yes	secreted	0	0	0	0	0	6.12	36.73	57.14	18.37	55.1	26.53	10.2	10.2	79.59	93.88	32.65	26.53	yes	yes	yes
XECs445	33	3.03	12.12	0	0	6.06	3.03	3.03	3.03	0	6.06	21.21	6.06	9.09	6.06	3.03	3.03	3.03	0	6.06	6.06	0	0	0	0	0	0	no	cytoplasm	0	1	0	0	0	78.79	0	21.21	30.3	33.33	36.36	90.91	0	9.09	100	21.21	3.03	no	yes	no
XECs446	59	5.08	1.69	5.08	3.39	1.69	1.69	1.69	6.78	3.39	6.78	5.08	13.56	3.39	6.78	5.08	6.78	5.08	1.69	6.78	8.47	0	0	0	0	0	0	yes	secreted	0	0	1	0	0	16.95	35.59	47.46	20.34	54.24	25.42	16.95	23.73	59.32	67.8	40.68	22.03	yes	yes	yes
XECs447	65	9.23	10.77	3.08	3.08	7.69	3.08	7.69	4.62	3.08	1.54	12.31	1.54	4.62	3.08	1.54	9.23	6.15	0	0	7.69	0	0	0	0	0	0	yes	secreted	0	0	0	0	0	52.31	16.92	30.77	27.69	53.85	18.46	61.54	9.23	29.23	98.46	23.08	4.62	yes	yes	no
XECs448	47	12.77	4.26	6.38	0	2.13	8.51	2.13	6.38	2.13	6.38	6.38	8.51	2.13	4.26	8.51	4.26	8.51	4.26	2.13	0	0	0	0	0	0	0	yes	secreted	0	0	0	0	0	0	21.28	78.72	23.4	57.45	19.15	51.06	2.13	46.81	95.74	53.19	36.17	yes	yes	yes
XECs449	34	0	11.76	2.94	8.82	0	2.94	0	2.94	2.94	8.82	23.53	0	2.94	5.88	8.82	5.88	0	2.94	5.88	2.94	0	0	0	0	0	0	yes	inner membrane	0	0	0	0	0	64.71	0	35.29	29.41	47.06	23.53	70.59	0	29.41	94.12	20.59	0	yes	no	no
XECs450	41	9.76	7.32	7.32	4.88	2.44	2.44	0	7.32	0	4.88	24.39	2.44	9.76	0	4.88	9.76	2.44	0	0	0	0	0	0	0	0	0	yes	secreted	0	0	0	0	0	58.54	0	41.46	19.51	60.98	19.51	68.29	0	31.71	100	34.15	0	yes	yes	no
XECs451	41	9.76	12.2	2.44	0	0	4.88	2.44	2.44	4.88	4.88	14.63	4.88	2.44	2.44	0	12.2	7.32	2.44	0	9.76	0	0	0	0	0	0	no	secreted	0	0	2	0	0	65.85	12.2	21.95	24.39	48.78	26.83	68.29	12.2	19.51	0	0	0	no	no	no
XECs452	37	10.81	8.11	5.41	5.41	8.11	8.11	0	5.41	0	5.41	16.22	5.41	2.7	0	2.7	2.7	8.11	0	2.7	2.7	0	0	0	0	0	0	no	secreted	0	1	0	0	0	18.92	18.92	62.16	21.62	54.05	24.32	59.46	8.11	32.43	94.59	35.14	8.11	yes	yes	no
XECs453	40	5	12.5	2.5	7.5	7.5	2.5	0	12.5	2.5	0	12.5	2.5	5	0	5	5	7.5	0	0	10	0	0	0	0	0	0	no	secreted	0	1	0	0	0	0	35	65	7.5	62.5	30	25	12.5	62.5	100	35	0	yes	yes	no
XECs454	49	10.2	6.12	0	6.12	4.08	2.04	2.04	4.08	6.12	6.12	10.2	4.08	4.08	14.29	8.16	2.04	6.12	0	2.04	2.04	0	0	0	0	0	0	no	secreted	0	1	0	0	0	48.98	0	51.02	38.78	40.82	20.41	69.39	0	30.61	65.31	28.57	12.24	yes	yes	no
XECs455	42	9.52	9.52	0	2.38	2.38	2.38	7.14	7.14	2.38	7.14	16.67	4.76	2.38	4.76	7.14	2.38	0	2.38	7.14	2.38	0	0	0	0	0	0	no	secreted	0	0	1	0	0	42.86	0	57.14	19.05	54.76	26.19	76.19	0	23.81	95.24	35.71	0	yes	yes	no
XECs456	53	9.43	9.43	3.77	3.77	5.66	1.89	1.89	9.43	5.66	7.55	11.32	1.89	1.89	7.55	3.77	5.66	1.89	0	1.89	5.66	0	0	0	0	0	0	yes	secreted	0	0	0	0	0	28.3	11.32	60.38	33.96	49.06	16.98	33.96	11.32	54.72	64.15	20.75	0	yes	yes	no
XECs457	54	12.96	3.7	5.56	1.85	0	0	9.26	1.85	0	3.7	12.96	3.7	1.85	5.56	1.85	9.26	18.52	0	3.7	3.7	0	0	0	0	0	0	yes	secreted	0	0	2	0	0	42.59	16.67	40.74	25.93	53.7	20.37	57.41	1.85	40.74	87.04	29.63	5.56	yes	no	no
XECs458	49	2.04	16.33	4.08	4.08	2.04	0	0	12.24	4.08	8.16	4.08	2.04	2.04	2.04	0	12.24	4.08	6.12	8.16	6.12	0	0	0	0	0	0	no	secreted	0	0	0	0	0	0	61.22	38.78	30.61	32.65	36.73	0	55.1	44.9	42.86	16.33	0	yes	no	no
XECs459	63	14.29	4.76	0	0	0	1.59	0	12.7	0	11.11	14.29	4.76	6.35	9.52	1.59	1.59	6.35	1.59	0	9.52	0	0	0	0	0	0	yes	inner membrane	2	0	0	0	0	79.37	0	20.63	58.73	33.33	7.94	87.3	0	12.7	50.79	20.63	23.81	yes	yes	yes
XECs460	31	12.9	19.35	0	3.23	0	0	3.23	6.45	9.68	0	3.23	3.23	3.23	6.45	0	0	9.68	6.45	3.23	9.68	0	0	0	0	0	0	no	secreted	0	0	2	0	0	0	45.16	54.84	12.9	48.39	38.71	54.84	19.35	25.81	100	12.9	0	no	no	no
XECs461	38	5.26	7.89	2.63	0	13.16	0	5.26	5.26	0	0	10.53	18.42	7.89	0	7.89	0	5.26	2.63	0	7.89	0	0	0	0	0	0	no	secreted	0	2	0	0	0	18.42	13.16	68.42	23.68	55.26	21.05	63.16	0	36.84	100	44.74	50	yes	yes	no
XECs462	42	4.76	9.52	4.76	0	7.14	0	2.38	4.76	0	2.38	7.14	9.52	7.14	2.38	4.76	9.52	11.9	4.76	0	7.14	0	0	0	0	0	0	no	secreted	0	1	0	0	0	0	38.1	61.9	23.81	52.38	23.81	42.86	9.52	47.62	97.62	33.33	0	yes	yes	no
XECs463	43	4.65	11.63	4.65	0	4.65	0	0	2.33	2.33	4.65	6.98	6.98	9.3	2.33	6.98	6.98	9.3	6.98	2.33	6.98	0	0	0	0	0	0	no	secreted	0	1	0	0	0	34.88	9.3	55.81	13.95	51.16	34.88	32.56	20.93	46.51	97.67	20.93	0	yes	no	no
XECs464	55	10.91	12.73	1.82	5.45	1.82	10.91	1.82	1.82	3.64	5.45	7.27	10.91	1.82	3.64	1.82	7.27	1.82	0	0	9.09	0	0	0	0	0	0	yes	cytoplasm	0	0	3	0	3	58.18	5.45	36.36	12.73	67.27	20	63.64	3.64	32.73	100	67.27	67.27	yes	yes	no
XECs465	39	7.69	7.69	0	5.13	5.13	2.56	2.56	5.13	0	2.56	12.82	2.56	7.69	2.56	2.56	5.13	5.13	0	2.56	20.51	0	0	0	0	0	0	no	secreted	1	1	0	0	0	10.26	66.67	23.08	35.9	35.9	28.21	87.18	0	12.82	51.28	15.38	0	yes	no	no
[truncated: 24 more columns]
