# Supplementary material for: Discovery of numerous novel small genes in the intergenic regions of the Escherichia coli O157:H7 Sakai genome
Source: PLoS One. 2017 Sep 13;12(9):e0184119. doi: 10.1371/journal.pone.0184119 (PMC5597208; doi:10.1371/journal.pone.0184119)
Supplement: S9 Table — The first columns show the AA composition, followed by predicted cellular localization, number of transmembrane helices, disulfide bonds and binding motives. Additionally, secondary structures, disordered regions and domains are predicted. (XLSX) [file pone.0184119.s011.xlsx]

## Sheet: 250-short_annotated_results
id	seqLength	prca	prcr	prcn	prcd	prcc	prce	prcq	prcg	prch	prci	prcl	prck	prcm	prcf	prcp	prcs	prct	prcw	prcy	prcv	prco	prcu	prcb	prcz	prcj	prcx	BlastHits	Localization	#TMH(TMSEG)	#DisBonds	#DNA_bindSites	RNA_bindSites	XNA_bindSites	H(Prof)	E(Prof)	L(Prof)	Buried(Prof)	Exposed(Prof)	Interm(Prof)	H(ReProf)	E(ReProf)	L(ReProf)	prcDisorder(MD)	prcDisorder(Prof)	prcDisorder(Ucon)	Disorder4-29(MD)	Disorder4-29(Prof)	Disorder4-29(Ucon)
ECs0001	27	3.7	3.7	3.7	0	0	0	0	11.11	0	22.22	0	3.7	3.7	0	0	3.7	44.44	0	0	0	0	0	0	0	0	0	no	fimbrium	0	0	0	0	0	0	70.37	29.63	29.63	48.15	22.22	0	70.37	29.63	100	25.93	3.7	yes	no	no
ECs0079	28	3.57	14.29	3.57	0	0	0	3.57	10.71	7.14	10.71	17.86	0	3.57	3.57	0	10.71	3.57	0	0	7.14	0	0	0	0	0	0	yes	inner membrane	0	0	0	0	0	39.29	0	60.71	25	50	25	42.86	7.14	50	100	28.57	0	yes	no	no
ECs0105	65	3.08	4.62	1.54	6.15	6.15	12.31	3.08	6.15	0	6.15	4.62	6.15	1.54	3.08	7.69	12.31	6.15	4.62	0	4.62	0	0	0	0	0	0	yes	cytoplasm	0	0	1	2	3	4.62	0	95.38	12.31	67.69	20	13.85	4.62	81.54	100	80	41.54	yes	yes	no
ECs0232	74	6.76	4.05	2.7	6.76	2.7	4.05	8.11	2.7	6.76	9.46	9.46	1.35	1.35	4.05	1.35	9.46	5.41	1.35	2.7	9.46	0	0	0	0	0	0	yes	secreted	0	0	2	0	0	66.22	0	33.78	18.92	55.41	25.68	62.16	0	37.84	89.19	50	0	yes	yes	no
ECs0239	60	10	5	0	1.67	0	3.33	0	0	1.67	6.67	6.67	15	5	1.67	6.67	13.33	16.67	0	1.67	5	0	0	0	0	0	0	yes	secreted	0	0	0	0	0	13.33	23.33	63.33	16.67	65	18.33	28.33	21.67	50	95	60	71.67	yes	yes	yes
ECs0243	56	0	1.79	5.36	3.57	1.79	3.57	1.79	5.36	1.79	14.29	14.29	8.93	1.79	8.93	1.79	7.14	3.57	0	5.36	8.93	0	0	0	0	0	0	yes	secreted	1	0	0	0	0	28.57	48.21	23.21	42.86	39.29	17.86	30.36	32.14	37.5	42.86	33.93	1.79	yes	yes	no
ECs0275	66	12.12	4.55	4.55	4.55	0	4.55	4.55	6.06	1.52	7.58	4.55	12.12	3.03	4.55	3.03	4.55	9.09	0	4.55	4.55	0	0	0	0	0	0	yes	cytoplasm	0	0	4	0	5	36.36	16.67	46.97	19.7	59.09	21.21	34.85	19.7	45.45	95.45	71.21	42.42	yes	yes	yes
ECs0301	73	8.22	4.11	4.11	8.22	4.11	8.22	8.22	5.48	2.74	2.74	10.96	2.74	5.48	1.37	1.37	2.74	2.74	0	5.48	10.96	0	0	0	0	0	0	yes	secreted	0	0	0	0	0	75.34	0	24.66	30.14	56.16	13.7	72.6	0	27.4	79.45	30.14	0	yes	yes	no
ECs0326	63	6.35	9.52	6.35	1.59	0	12.7	11.11	6.35	0	3.17	7.94	3.17	6.35	0	3.17	6.35	4.76	1.59	3.17	6.35	0	0	0	0	0	0	yes	secreted	0	0	0	0	0	12.7	25.4	61.9	12.7	68.25	19.05	14.29	33.33	52.38	93.65	41.27	39.68	yes	yes	yes
ECs0439	63	7.94	4.76	0	7.94	0	9.52	4.76	3.17	3.17	4.76	3.17	11.11	3.17	0	14.29	3.17	7.94	1.59	6.35	3.17	0	0	0	0	0	0	yes	cytoplasm	0	0	0	0	0	17.46	23.81	58.73	15.87	66.67	17.46	15.87	20.63	63.49	100	63.49	85.71	yes	yes	yes
ECs0513	72	5.56	8.33	4.17	6.94	1.39	8.33	1.39	0	1.39	5.56	12.5	9.72	4.17	2.78	2.78	6.94	6.94	1.39	5.56	4.17	0	0	0	0	0	0	yes	cytoplasm	0	0	3	0	2	73.61	0	26.39	19.44	59.72	20.83	63.89	0	36.11	100	58.33	15.28	yes	yes	yes
ECs0519	54	9.26	5.56	3.7	11.11	0	11.11	5.56	0	0	5.56	14.81	7.41	1.85	0	3.7	7.41	1.85	0	1.85	9.26	0	0	0	0	0	0	yes	cytoplasm	0	0	0	0	0	70.37	0	29.63	25.93	55.56	18.52	81.48	0	18.52	98.15	62.96	55.56	yes	yes	yes
ECs0590	70	12.86	2.86	0	2.86	2.86	7.14	5.71	10	4.29	4.29	7.14	8.57	1.43	2.86	1.43	7.14	4.29	1.43	0	12.86	0	0	0	0	0	0	yes	cytoplasm	0	0	1	5	5	24.29	32.86	42.86	18.57	65.71	15.71	20	32.86	47.14	91.43	80	10	yes	yes	no
ECs0662	69	8.7	1.45	7.25	2.9	0	7.25	2.9	11.59	1.45	7.25	2.9	10.14	1.45	10.14	2.9	7.25	5.8	1.45	0	7.25	0	0	0	0	0	0	yes	cytoplasm	0	0	1	2	4	0	50.72	49.28	26.09	57.97	15.94	0	52.17	47.83	73.91	69.57	23.19	yes	yes	yes
ECs0665	67	14.93	1.49	1.49	8.96	0	4.48	1.49	10.45	1.49	4.48	14.93	14.93	2.99	2.99	0	2.99	4.48	0	0	7.46	0	0	0	0	0	0	yes	inner membrane	0	0	6	1	3	52.24	0	47.76	26.87	64.18	8.96	71.64	0	28.36	85.07	70.15	43.28	yes	yes	yes
ECs0728	68	11.76	8.82	0	5.88	0	4.41	1.47	2.94	1.47	1.47	10.29	5.88	4.41	7.35	4.41	4.41	4.41	5.88	8.82	5.88	0	0	0	0	0	0	yes	inner membrane	1	0	4	0	2	72.06	0	27.94	38.24	39.71	22.06	57.35	0	42.65	45.59	27.94	0	yes	yes	no
ECs0790	49	4.08	0	4.08	2.04	0	4.08	4.08	12.24	2.04	10.2	14.29	6.12	6.12	6.12	4.08	4.08	0	0	2.04	14.29	0	0	0	0	0	0	yes	inner membrane	1	0	0	0	0	67.35	0	32.65	46.94	40.82	12.24	79.59	0	20.41	57.14	30.61	14.29	yes	no	yes
ECs0805	73	9.59	10.96	2.74	6.85	8.22	9.59	6.85	4.11	2.74	9.59	6.85	4.11	2.74	0	1.37	8.22	4.11	0	0	1.37	0	0	0	0	0	0	yes	cytoplasm	0	0	5	6	6	53.42	4.11	42.47	8.22	76.71	15.07	54.79	2.74	42.47	100	76.71	30.14	yes	yes	yes
ECs0808	60	5	8.33	6.67	1.67	1.67	5	1.67	5	5	8.33	10	8.33	1.67	3.33	5	5	6.67	1.67	1.67	8.33	0	0	0	0	0	0	yes	secreted	0	0	1	0	0	16.67	40	43.33	20	51.67	28.33	23.33	31.67	45	68.33	43.33	20	yes	yes	yes
ECs0818	71	5.63	2.82	1.41	2.82	0	4.23	4.23	9.86	0	4.23	14.08	8.45	2.82	2.82	1.41	7.04	9.86	2.82	7.04	8.45	0	0	0	0	0	0	yes	inner membrane	1	0	1	0	0	63.38	4.23	32.39	33.8	45.07	21.13	80.28	4.23	15.49	42.25	35.21	15.49	yes	yes	yes
ECs0822	50	6	6	2	2	2	4	2	8	6	16	20	2	6	2	2	8	0	6	0	0	0	0	0	0	0	0	yes	inner membrane	1	0	0	0	0	74	0	26	42	36	22	64	0	36	70	22	12	yes	no	yes
ECs0826	70	8.57	14.29	5.71	2.86	0	10	8.57	7.14	1.43	5.71	7.14	1.43	7.14	2.86	1.43	2.86	5.71	1.43	2.86	2.86	0	0	0	0	0	0	yes	cytoplasm	0	0	6	5	7	61.43	10	28.57	15.71	64.29	20	58.57	11.43	30	100	78.57	10	yes	yes	no
ECs0849	44	4.55	6.82	6.82	6.82	2.27	6.82	2.27	11.36	2.27	9.09	4.55	0	9.09	6.82	0	2.27	4.55	4.55	0	9.09	0	0	0	0	0	0	yes	secreted	0	0	0	0	0	36.36	18.18	45.45	29.55	47.73	22.73	61.36	6.82	31.82	79.55	29.55	0	yes	yes	no
ECs0966	74	9.46	1.35	4.05	4.05	1.35	6.76	5.41	13.51	4.05	5.41	1.35	6.76	2.7	6.76	4.05	4.05	4.05	1.35	2.7	10.81	0	0	0	0	0	0	yes	cytoplasm	0	0	3	2	4	0	50	50	27.03	54.05	18.92	0	43.24	56.76	59.46	71.62	4.05	yes	yes	no
ECs0969	72	2.78	8.33	5.56	4.17	0	8.33	1.39	6.94	2.78	6.94	8.33	6.94	5.56	2.78	2.78	4.17	9.72	0	2.78	9.72	0	0	0	0	0	0	yes	cytoplasm	0	0	7	4	5	0	66.67	33.33	25	44.44	30.56	1.39	58.33	40.28	33.33	45.83	11.11	yes	yes	yes
ECs1000	60	6.67	5	5	6.67	5	10	3.33	3.33	1.67	6.67	16.67	6.67	1.67	1.67	5	3.33	3.33	1.67	1.67	5	0	0	0	0	0	0	yes	cytoplasm	0	0	0	0	0	18.33	6.67	75	20	66.67	13.33	21.67	16.67	61.67	85	65	16.67	yes	yes	no
ECs1037	55	10.91	16.36	1.82	3.64	1.82	5.45	10.91	9.09	1.82	1.82	5.45	5.45	7.27	0	1.82	3.64	1.82	3.64	3.64	3.64	0	0	0	0	0	0	yes	secreted	0	0	11	9	9	36.36	0	63.64	12.73	65.45	21.82	43.64	0	56.36	100	70.91	23.64	yes	yes	yes
ECs1058	63	9.52	0	7.94	1.59	3.17	7.94	1.59	7.94	1.59	3.17	11.11	4.76	4.76	1.59	4.76	4.76	11.11	0	4.76	7.94	0	0	0	0	0	0	yes	secreted	0	1	0	0	0	23.81	22.22	53.97	23.81	52.38	23.81	23.81	22.22	53.97	69.84	47.62	7.94	yes	yes	yes
ECs1059	62	4.84	4.84	3.23	6.45	3.23	9.68	6.45	4.84	0	8.06	14.52	9.68	3.23	3.23	1.61	6.45	4.84	0	1.61	3.23	0	0	0	0	0	0	yes	secreted	0	0	0	0	0	53.23	11.29	35.48	27.42	54.84	17.74	50	14.52	35.48	91.94	53.23	27.42	yes	yes	yes
ECs1061	61	6.56	1.64	9.84	4.92	4.92	6.56	3.28	4.92	3.28	6.56	9.84	8.2	1.64	4.92	8.2	6.56	1.64	0	4.92	1.64	0	0	0	0	0	0	yes	secreted	0	0	0	0	0	19.67	21.31	59.02	18.03	60.66	21.31	27.87	22.95	49.18	83.61	49.18	14.75	yes	yes	yes
ECs1065	51	3.92	5.88	9.8	5.88	0	7.84	1.96	9.8	0	1.96	5.88	5.88	3.92	5.88	1.96	5.88	13.73	1.96	3.92	3.92	0	0	0	0	0	0	yes	secreted	0	0	0	0	0	21.57	43.14	35.29	21.57	50.98	27.45	23.53	33.33	43.14	100	54.9	25.49	yes	yes	yes
ECs1068	63	9.52	3.17	6.35	3.17	0	14.29	3.17	1.59	1.59	6.35	6.35	3.17	4.76	1.59	4.76	9.52	11.11	1.59	1.59	6.35	0	0	0	0	0	0	yes	cytoplasm	0	0	1	0	0	58.73	0	41.27	9.52	66.67	23.81	60.32	0	39.68	100	71.43	44.44	yes	yes	yes
ECs1098	64	6.25	7.81	3.13	3.13	4.69	0	0	1.56	0	6.25	17.19	3.13	7.81	6.25	0	15.63	4.69	0	3.13	9.38	0	0	0	0	0	0	yes	inner membrane	1	0	0	0	0	59.38	18.75	21.88	39.06	39.06	21.88	78.13	0	21.88	42.19	10.94	0	yes	no	no
ECs1100	68	4.41	5.88	1.47	2.94	0	5.88	2.94	8.82	0	4.41	16.18	5.88	1.47	2.94	1.47	7.35	10.29	2.94	5.88	8.82	0	0	0	0	0	0	yes	inner membrane	1	0	2	0	0	67.65	8.82	23.53	33.82	47.06	19.12	83.82	2.94	13.24	44.12	32.35	5.88	yes	yes	no
ECs1119	68	4.41	16.18	1.47	0	2.94	5.88	4.41	10.29	1.47	2.94	5.88	5.88	2.94	1.47	2.94	8.82	10.29	2.94	4.41	4.41	0	0	0	0	0	0	yes	secreted	0	1	1	0	0	10.29	38.24	51.47	16.18	60.29	23.53	0	35.29	64.71	88.24	39.71	22.06	yes	yes	yes
ECs1125	60	8.33	1.67	1.67	6.67	1.67	11.67	5	1.67	3.33	1.67	13.33	5	3.33	5	6.67	1.67	1.67	1.67	8.33	10	0	0	0	0	0	0	yes	cytoplasm	0	0	0	0	0	53.33	10	36.67	25	51.67	23.33	60	0	40	71.67	33.33	3.33	yes	yes	no
ECs1127	60	15	3.33	1.67	3.33	1.67	5	3.33	8.33	3.33	1.67	6.67	3.33	1.67	5	5	16.67	6.67	1.67	6.67	0	0	0	0	0	0	0	yes	secreted	0	0	1	0	0	53.33	0	46.67	15	68.33	16.67	46.67	0	53.33	100	50	11.67	yes	yes	yes
ECs1144	70	5.71	10	2.86	4.29	1.43	4.29	1.43	10	1.43	7.14	5.71	7.14	2.86	5.71	5.71	7.14	5.71	0	1.43	10	0	0	0	0	0	0	yes	cytoplasm	0	0	2	3	5	0	50	50	20	52.86	27.14	0	48.57	51.43	65.71	70	10	yes	yes	no
ECs1145	70	7.14	2.86	8.57	5.71	0	5.71	5.71	8.57	1.43	4.29	4.29	7.14	2.86	10	2.86	5.71	7.14	1.43	0	8.57	0	0	0	0	0	0	yes	cytoplasm	0	0	1	2	4	0	52.86	47.14	25.71	55.71	18.57	0	48.57	51.43	78.57	68.57	31.43	yes	yes	yes
ECs1159	75	12	2.67	2.67	5.33	0	16	2.67	5.33	2.67	5.33	4	9.33	2.67	4	2.67	5.33	5.33	4	1.33	6.67	0	0	0	0	0	0	yes	cytoplasm	0	0	1	0	0	56	8	36	28	64	8	58.67	12	29.33	98.67	61.33	69.33	yes	yes	yes
ECs1170	73	9.59	10.96	2.74	6.85	8.22	9.59	6.85	4.11	2.74	8.22	8.22	4.11	2.74	0	1.37	8.22	4.11	0	0	1.37	0	0	0	0	0	0	yes	cytoplasm	0	0	6	6	6	53.42	4.11	42.47	8.22	76.71	15.07	54.79	2.74	42.47	100	79.45	30.14	yes	yes	yes
ECs1172	63	14.29	4.76	1.59	3.17	0	12.7	3.17	1.59	4.76	4.76	7.94	4.76	6.35	3.17	6.35	7.94	6.35	0	0	6.35	0	0	0	0	0	0	yes	cytoplasm	0	0	0	0	0	65.08	6.35	28.57	23.81	65.08	11.11	71.43	4.76	23.81	92.06	50.79	42.86	yes	yes	yes
ECs1173	60	6.67	8.33	6.67	1.67	1.67	3.33	1.67	6.67	5	6.67	8.33	8.33	1.67	3.33	6.67	5	5	1.67	1.67	10	0	0	0	0	0	0	yes	cytoplasm	0	0	0	0	0	16.67	33.33	50	20	56.67	23.33	18.33	31.67	50	71.67	43.33	20	yes	yes	yes
ECs1178	54	5.56	7.41	5.56	5.56	1.85	3.7	3.7	11.11	0	7.41	9.26	5.56	1.85	0	9.26	5.56	3.7	3.7	5.56	3.7	0	0	0	0	0	0	yes	cytoplasm	0	0	0	0	0	40.74	9.26	50	20.37	53.7	25.93	42.59	7.41	50	98.15	55.56	3.7	yes	yes	no
ECs1186	71	11.27	7.04	4.23	4.23	4.23	4.23	2.82	7.04	2.82	2.82	11.27	8.45	1.41	2.82	4.23	7.04	5.63	1.41	1.41	5.63	0	0	0	0	0	0	yes	cytoplasm	0	0	13	9	12	54.93	0	45.07	18.31	61.97	19.72	49.3	7.04	43.66	100	71.83	16.9	yes	yes	no
ECs1188	48	2.08	8.33	0	4.17	0	8.33	8.33	4.17	6.25	4.17	10.42	16.67	4.17	6.25	4.17	6.25	2.08	0	2.08	2.08	0	0	0	0	0	0	yes	cytoplasm	0	0	1	0	0	64.58	0	35.42	10.42	66.67	22.92	75	0	25	100	54.17	83.33	yes	yes	yes
ECs1193	71	5.63	19.72	5.63	4.23	0	8.45	1.41	0	1.41	4.23	14.08	2.82	1.41	4.23	4.23	9.86	1.41	1.41	5.63	4.23	0	0	0	0	0	0	yes	cytoplasm	0	0	7	2	5	69.01	0	30.99	14.08	67.61	18.31	64.79	0	35.21	100	56.34	1.41	yes	yes	no
ECs1248	72	9.72	1.39	5.56	2.78	4.17	6.94	5.56	9.72	4.17	4.17	5.56	8.33	1.39	1.39	1.39	5.56	6.94	1.39	4.17	9.72	0	0	0	0	0	0	yes	secreted	0	0	0	0	0	25	33.33	41.67	27.78	48.61	23.61	15.28	45.83	38.89	68.06	37.5	18.06	yes	yes	yes
ECs1357	67	2.99	4.48	2.99	4.48	7.46	1.49	1.49	11.94	0	5.97	13.43	4.48	2.99	4.48	7.46	8.96	2.99	1.49	5.97	4.48	0	0	0	0	0	0	yes	secreted	0	2	1	0	1	7.46	35.82	56.72	28.36	50.75	20.9	25.37	20.9	53.73	46.27	28.36	0	yes	yes	no
ECs1359	74	6.76	10.81	2.7	1.35	1.35	1.35	6.76	6.76	6.76	8.11	9.46	1.35	2.7	5.41	2.7	10.81	6.76	1.35	0	6.76	0	0	0	0	0	0	yes	secreted	0	0	0	0	0	45.95	17.57	36.49	29.73	43.24	27.03	33.78	18.92	47.3	52.7	13.51	0	yes	yes	no
ECs1367	64	7.81	9.38	3.13	10.94	4.69	4.69	3.13	4.69	4.69	3.13	4.69	1.56	1.56	4.69	7.81	3.13	4.69	3.13	4.69	7.81	0	0	0	0	0	0	yes	secreted	0	0	0	1	0	26.56	3.13	70.31	18.75	59.38	21.88	35.94	0	64.06	93.75	37.5	1.56	yes	yes	no
ECs1379	71	4.23	7.04	1.41	4.23	1.41	1.41	2.82	11.27	7.04	5.63	8.45	4.23	4.23	14.08	2.82	7.04	2.82	0	0	9.86	0	0	0	0	0	0	yes	secreted	0	0	0	0	0	0	50.7	49.3	38.03	35.21	26.76	0	39.44	60.56	22.54	22.54	0	yes	yes	no
ECs1392	73	6.85	6.85	1.37	2.74	4.11	1.37	6.85	2.74	6.85	6.85	8.22	5.48	1.37	6.85	5.48	5.48	6.85	0	2.74	10.96	0	0	0	0	0	0	yes	secreted	0	0	1	0	0	20.55	30.14	49.32	24.66	49.32	26.03	31.51	17.81	50.68	43.84	23.29	0	yes	yes	no
ECs1436	46	2.17	8.7	4.35	2.17	0	4.35	2.17	2.17	4.35	8.7	26.09	0	8.7	8.7	2.17	0	0	2.17	10.87	2.17	0	0	0	0	0	0	yes	inner membrane	1	0	0	0	0	93.48	0	6.52	56.52	23.91	19.57	93.48	0	6.52	65.22	15.22	50	yes	yes	no
ECs1467	57	8.77	12.28	1.75	5.26	0	1.75	3.51	7.02	7.02	3.51	5.26	10.53	3.51	0	1.75	8.77	8.77	0	3.51	7.02	0	0	0	0	0	0	yes	secreted	0	0	15	23	22	8.77	19.3	71.93	5.26	71.93	22.81	5.26	14.04	80.7	100	77.19	70.18	yes	yes	yes
ECs1505	76	10.53	5.26	7.89	5.26	2.63	3.95	1.32	9.21	0	0	6.58	3.95	3.95	7.89	2.63	7.89	11.84	1.32	3.95	3.95	0	0	0	0	0	0	yes	secreted	0	0	0	0	0	13.16	44.74	42.11	19.74	52.63	27.63	9.21	31.58	59.21	72.37	36.84	9.21	yes	yes	yes
ECs1517	63	7.94	7.94	4.76	4.76	1.59	6.35	1.59	6.35	0	12.7	11.11	7.94	6.35	0	4.76	3.17	6.35	0	0	6.35	0	0	0	0	0	0	yes	cytoplasm	0	0	0	0	0	9.52	47.62	42.86	30.16	52.38	17.46	0	58.73	41.27	57.14	46.03	9.52	yes	yes	no
ECs1530	71	5.63	5.63	1.41	2.82	0	4.23	4.23	9.86	0	4.23	15.49	5.63	2.82	2.82	1.41	7.04	9.86	2.82	7.04	7.04	0	0	0	0	0	0	yes	inner membrane	1	0	3	0	1	71.83	2.82	25.35	30.99	49.3	19.72	84.51	1.41	14.08	43.66	36.62	11.27	yes	yes	yes
ECs1536	74	6.76	6.76	4.05	0	5.41	5.41	6.76	5.41	1.35	2.7	9.46	6.76	4.05	5.41	4.05	5.41	9.46	0	0	10.81	0	0	0	0	0	0	yes	cytoplasm	0	0	0	0	0	0	63.51	36.49	25.68	51.35	22.97	0	63.51	36.49	43.24	50	0	yes	yes	no
ECs1537	72	8.33	13.89	2.78	4.17	4.17	4.17	1.39	8.33	1.39	6.94	5.56	1.39	2.78	2.78	5.56	8.33	8.33	1.39	2.78	5.56	0	0	0	0	0	0	yes	secreted	0	0	0	0	1	8.33	26.39	65.28	16.67	50	33.33	4.17	26.39	69.44	93.06	33.33	5.56	yes	yes	no
ECs1538	46	6.52	2.17	0	4.35	4.35	2.17	0	6.52	2.17	8.7	15.22	2.17	6.52	8.7	0	13.04	4.35	0	6.52	6.52	0	0	0	0	0	0	yes	inner membrane	2	0	0	0	0	58.7	19.57	21.74	52.17	28.26	19.57	67.39	6.52	26.09	47.83	19.57	0	yes	no	no
ECs1539	61	4.92	14.75	9.84	0	1.64	6.56	1.64	4.92	3.28	13.11	3.28	4.92	4.92	3.28	3.28	9.84	4.92	1.64	1.64	1.64	0	0	0	0	0	0	yes	cytoplasm	0	0	6	0	1	45.9	4.92	49.18	19.67	68.85	11.48	54.1	1.64	44.26	100	75.41	13.11	yes	yes	yes
ECs1565	53	7.55	11.32	0	1.89	0	5.66	11.32	5.66	1.89	5.66	7.55	5.66	3.77	3.77	3.77	5.66	5.66	1.89	1.89	9.43	0	0	0	0	0	0	yes	cytoplasm	0	0	8	7	10	52.83	5.66	41.51	13.21	66.04	20.75	54.72	7.55	37.74	100	69.81	16.98	yes	yes	yes
ECs1569	70	4.29	4.29	7.14	1.43	4.29	1.43	5.71	2.86	2.86	4.29	8.57	12.86	4.29	8.57	2.86	11.43	5.71	2.86	2.86	1.43	0	0	0	0	0	0	yes	secreted	0	1	2	0	0	57.14	12.86	30	18.57	55.71	25.71	55.71	7.14	37.14	92.86	34.29	25.71	yes	no	yes
ECs1577	65	15.38	9.23	1.54	0	4.62	4.62	4.62	4.62	7.69	6.15	4.62	0	1.54	4.62	3.08	6.15	6.15	3.08	0	12.31	0	0	0	0	0	0	yes	secreted	0	0	0	0	0	16.92	32.31	50.77	24.62	52.31	23.08	9.23	35.38	55.38	60	40	3.08	yes	yes	no
ECs1579	63	12.7	6.35	1.59	6.35	1.59	12.7	1.59	4.76	3.17	7.94	15.87	6.35	1.59	0	1.59	4.76	3.17	1.59	3.17	3.17	0	0	0	0	0	0	yes	cytoplasm	0	0	0	0	0	76.19	0	23.81	28.57	63.49	7.94	77.78	0	22.22	100	44.44	22.22	yes	yes	no
ECs1596	57	7.02	21.05	5.26	7.02	1.75	10.53	5.26	5.26	1.75	5.26	5.26	7.02	3.51	1.75	0	1.75	7.02	1.75	0	1.75	0	0	0	0	0	0	yes	secreted	0	0	2	0	0	57.89	8.77	33.33	17.54	68.42	14.04	85.96	0	14.04	100	50.88	68.42	yes	yes	yes
ECs1624	60	1.67	3.33	1.67	1.67	5	1.67	6.67	5	0	5	8.33	6.67	11.67	0	18.33	8.33	3.33	3.33	0	8.33	0	0	0	0	0	0	yes	secreted	0	0	0	0	0	23.33	8.33	68.33	25	51.67	23.33	31.67	6.67	61.67	100	53.33	10	yes	yes	no
ECs1627	68	8.82	2.94	7.35	10.29	1.47	5.88	1.47	0	2.94	7.35	7.35	7.35	5.88	1.47	2.94	10.29	1.47	0	2.94	11.76	0	0	0	0	0	0	yes	secreted	0	0	0	0	0	36.76	19.12	44.12	25	51.47	23.53	51.47	11.76	36.76	77.94	39.71	16.18	yes	yes	yes
ECs1655	60	10	8.33	6.67	6.67	0	5	6.67	23.33	5	0	0	10	1.67	3.33	1.67	10	1.67	0	0	0	0	0	0	0	0	0	yes	secreted	0	0	7	4	17	23.33	0	76.67	5	75	20	35	0	65	100	91.67	100	yes	yes	no
ECs1673	66	9.09	6.06	4.55	1.52	4.55	1.52	4.55	10.61	0	10.61	6.06	3.03	1.52	4.55	3.03	7.58	6.06	3.03	6.06	6.06	0	0	0	0	0	0	yes	secreted	0	0	0	0	0	16.67	33.33	50	28.79	48.48	22.73	31.82	21.21	46.97	33.33	18.18	0	yes	no	no
ECs1722	76	11.84	3.95	1.32	13.16	0	7.89	2.63	1.32	6.58	1.32	2.63	15.79	1.32	1.32	3.95	7.89	2.63	3.95	5.26	5.26	0	0	0	0	0	0	yes	secreted	0	0	1	0	2	56.58	0	43.42	19.74	63.16	17.11	63.16	7.89	28.95	100	77.63	98.68	yes	yes	yes
ECs1764	72	15.28	5.56	4.17	8.33	0	8.33	6.94	0	1.39	8.33	8.33	8.33	4.17	0	4.17	2.78	4.17	2.78	4.17	2.78	0	0	0	0	0	0	yes	cytoplasm	0	0	0	0	0	75	4.17	20.83	23.61	50	26.39	76.39	4.17	19.44	100	68.06	41.67	yes	yes	yes
ECs1766	75	14.67	8	5.33	4	0	8	2.67	9.33	2.67	2.67	9.33	8	2.67	2.67	2.67	4	1.33	1.33	4	6.67	0	0	0	0	0	0	yes	secreted	0	0	7	0	2	52	0	48	14.67	72	13.33	45.33	5.33	49.33	100	81.33	32	no	yes	yes
ECs1782	71	5.63	4.23	1.41	2.82	0	4.23	4.23	9.86	0	4.23	15.49	7.04	2.82	2.82	1.41	7.04	9.86	2.82	7.04	7.04	0	0	0	0	0	0	yes	inner membrane	1	0	1	0	0	70.42	4.23	25.35	32.39	47.89	19.72	80.28	1.41	18.31	43.66	35.21	14.08	yes	yes	yes
ECs1856	72	16.67	2.78	2.78	2.78	1.39	0	1.39	18.06	1.39	4.17	9.72	5.56	4.17	1.39	0	8.33	9.72	1.39	0	8.33	0	0	0	0	0	0	yes	secreted	0	0	3	0	0	27.78	19.44	52.78	47.22	37.5	15.28	45.83	2.78	51.39	44.44	29.17	6.94	yes	yes	yes
ECs1882	74	9.46	10.81	2.7	4.05	0	8.11	6.76	1.35	2.7	6.76	16.22	1.35	2.7	4.05	4.05	9.46	1.35	4.05	1.35	2.7	0	0	0	0	0	0	yes	inner membrane	1	0	6	2	2	64.86	4.05	31.08	37.84	45.95	16.22	75.68	0	24.32	77.03	54.05	14.86	yes	yes	yes
ECs1884	73	16.44	9.59	2.74	0	0	1.37	5.48	8.22	0	1.37	16.44	10.96	2.74	1.37	5.48	2.74	2.74	2.74	2.74	6.85	0	0	0	0	0	0	yes	inner membrane	2	0	13	4	8	86.3	0	13.7	39.73	43.84	16.44	87.67	0	12.33	53.42	34.25	19.18	yes	yes	yes
ECs1939	51	3.92	3.92	5.88	3.92	1.96	5.88	3.92	7.84	1.96	1.96	5.88	9.8	3.92	5.88	1.96	5.88	15.69	1.96	1.96	5.88	0	0	0	0	0	0	yes	secreted	0	0	0	0	0	19.61	41.18	39.22	23.53	52.94	23.53	21.57	35.29	43.14	98.04	52.94	33.33	yes	yes	yes
ECs1940	59	6.78	3.39	5.08	6.78	3.39	3.39	10.17	5.08	1.69	5.08	6.78	5.08	6.78	0	5.08	3.39	1.69	3.39	5.08	11.86	0	0	0	0	0	0	yes	secreted	0	1	1	0	0	55.93	3.39	40.68	22.03	49.15	28.81	50.85	15.25	33.9	81.36	25.42	1.69	yes	yes	no
ECs1949	70	12.86	2.86	11.43	7.14	1.43	12.86	2.86	2.86	1.43	4.29	2.86	7.14	2.86	2.86	5.71	2.86	4.29	4.29	4.29	2.86	0	0	0	0	0	0	yes	secreted	0	0	0	0	0	62.86	2.86	34.29	18.57	62.86	18.57	65.71	7.14	27.14	100	58.57	72.86	yes	yes	yes
ECs1960	55	9.09	5.45	3.64	3.64	1.82	0	0	3.64	1.82	5.45	20	3.64	5.45	3.64	1.82	5.45	3.64	1.82	0	20	0	0	0	0	0	0	yes	inner membrane	2	0	0	0	0	76.36	0	23.64	47.27	34.55	18.18	83.64	0	16.36	60	25.45	20	yes	yes	yes
ECs1962	71	4.23	5.63	1.41	4.23	0	2.82	4.23	9.86	0	4.23	15.49	5.63	2.82	2.82	1.41	7.04	11.27	2.82	7.04	7.04	0	0	0	0	0	0	yes	inner membrane	1	0	3	0	0	66.2	14.08	19.72	33.8	46.48	19.72	81.69	1.41	16.9	40.85	35.21	12.68	yes	yes	yes
ECs1988	68	5.88	16.18	1.47	0	2.94	7.35	4.41	10.29	1.47	2.94	5.88	5.88	2.94	1.47	2.94	10.29	8.82	1.47	4.41	2.94	0	0	0	0	0	0	yes	secreted	0	1	1	0	0	11.76	32.35	55.88	14.71	60.29	25	0	30.88	69.12	97.06	44.12	36.76	yes	yes	yes
ECs2004	61	9.84	3.28	3.28	6.56	1.64	8.2	0	1.64	1.64	14.75	6.56	9.84	4.92	4.92	4.92	4.92	4.92	0	0	8.2	0	0	0	0	0	0	yes	periplasm	0	0	0	0	0	37.7	29.51	32.79	32.79	52.46	14.75	39.34	36.07	24.59	65.57	50.82	16.39	yes	yes	yes
ECs2024	57	10.53	1.75	3.51	3.51	7.02	0	0	14.04	1.75	5.26	7.02	12.28	3.51	5.26	1.75	12.28	5.26	0	1.75	3.51	0	0	0	0	0	0	yes	periplasm	0	2	1	0	1	29.82	17.54	52.63	21.05	63.16	15.79	43.86	7.02	49.12	100	52.63	22.81	yes	yes	yes
ECs2025	55	10.91	1.82	3.64	5.45	0	3.64	7.27	9.09	5.45	3.64	5.45	3.64	3.64	0	10.91	9.09	5.45	0	7.27	3.64	0	0	0	0	0	0	yes	secreted	0	0	0	0	0	16.36	18.18	65.45	18.18	56.36	25.45	20	9.09	70.91	100	38.18	32.73	yes	yes	yes
ECs2031	74	2.7	8.11	5.41	8.11	0	10.81	4.05	2.7	4.05	4.05	10.81	13.51	5.41	4.05	2.7	5.41	0	0	2.7	5.41	0	0	0	0	0	0	yes	cytoplasm	0	0	1	1	0	77.03	0	22.97	16.22	63.51	20.27	82.43	0	17.57	100	86.49	68.92	yes	yes	yes
ECs2040	76	10.53	6.58	1.32	3.95	1.32	10.53	5.26	6.58	6.58	0	10.53	6.58	2.63	5.26	1.32	6.58	2.63	2.63	1.32	7.89	0	0	0	0	0	0	yes	secreted	0	0	0	0	0	57.89	13.16	28.95	28.95	47.37	23.68	51.32	9.21	39.47	81.58	40.79	36.84	yes	yes	yes
ECs2049	73	12.33	5.48	0	1.37	1.37	0	1.37	2.74	5.48	6.85	13.7	2.74	6.85	13.7	4.11	6.85	4.11	2.74	4.11	4.11	0	0	0	0	0	0	yes	inner membrane	2	0	1	0	0	78.08	0	21.92	53.42	30.14	16.44	72.6	0	27.4	24.66	16.44	1.37	yes	yes	no
ECs2059	70	1.43	1.43	7.14	2.86	2.86	1.43	5.71	2.86	2.86	12.86	14.29	5.71	8.57	8.57	1.43	4.29	4.29	0	4.29	7.14	0	0	0	0	0	0	yes	secreted	2	1	0	0	0	41.43	30	28.57	47.14	30	22.86	65.71	5.71	28.57	28.57	18.57	10	yes	yes	yes
ECs2084	45	4.44	11.11	8.89	4.44	0	4.44	4.44	6.67	4.44	6.67	4.44	13.33	2.22	0	4.44	8.89	4.44	0	0	6.67	0	0	0	0	0	0	yes	cytoplasm	0	0	0	0	0	13.33	33.33	53.33	15.56	64.44	20	8.89	37.78	53.33	100	64.44	97.78	yes	yes	yes
ECs2085	71	8.45	1.41	5.63	7.04	0	9.86	7.04	4.23	2.82	7.04	8.45	1.41	2.82	1.41	2.82	5.63	8.45	1.41	5.63	8.45	0	0	0	0	0	0	yes	secreted	0	0	0	0	0	59.15	5.63	35.21	23.94	54.93	21.13	61.97	4.23	33.8	97.18	39.44	7.04	yes	yes	no
ECs2105	65	6.15	4.62	4.62	6.15	0	3.08	4.62	3.08	3.08	15.38	12.31	4.62	4.62	3.08	0	6.15	9.23	0	1.54	7.69	0	0	0	0	0	0	yes	inner membrane	1	0	1	0	0	70.77	0	29.23	38.46	43.08	18.46	76.92	0	23.08	55.38	26.15	6.15	yes	yes	no
ECs2139	72	11.11	0	2.78	5.56	1.39	2.78	11.11	6.94	1.39	2.78	9.72	2.78	4.17	2.78	9.72	8.33	4.17	0	2.78	9.72	0	0	0	0	0	0	yes	secreted	0	0	0	0	0	23.61	5.56	70.83	22.22	58.33	19.44	26.39	5.56	68.06	100	47.22	13.89	yes	yes	yes
ECs2178	68	11.76	11.76	0	4.41	0	7.35	5.88	7.35	1.47	1.47	7.35	5.88	4.41	2.94	1.47	2.94	11.76	0	2.94	8.82	0	0	0	0	0	0	yes	cytoplasm	0	0	3	5	6	45.59	20.59	33.82	16.18	69.12	14.71	45.59	20.59	33.82	100	57.35	36.76	yes	yes	yes
ECs2181	74	4.05	13.51	9.46	5.41	2.7	4.05	5.41	2.7	1.35	8.11	4.05	6.76	2.7	5.41	2.7	8.11	8.11	1.35	1.35	2.7	0	0	0	0	0	0	yes	cytoplasm	0	1	6	0	2	36.49	0	63.51	18.92	74.32	6.76	50	1.35	48.65	100	72.97	33.78	yes	yes	yes
ECs2188	68	5.88	4.41	1.47	2.94	0	4.41	2.94	10.29	0	4.41	16.18	7.35	1.47	2.94	1.47	7.35	10.29	2.94	5.88	7.35	0	0	0	0	0	0	yes	inner membrane	1	0	1	0	0	69.12	8.82	22.06	33.82	47.06	19.12	79.41	4.41	16.18	44.12	32.35	14.71	yes	yes	yes
ECs2192	65	7.69	7.69	3.08	3.08	4.62	7.69	10.77	4.62	0	4.62	10.77	1.54	4.62	1.54	1.54	4.62	9.23	0	4.62	7.69	0	0	0	0	0	0	yes	secreted	0	0	0	0	0	55.38	6.15	38.46	23.08	58.46	18.46	61.54	6.15	32.31	90.77	49.23	4.62	yes	yes	no
ECs2202	75	8	5.33	2.67	2.67	1.33	4	4	6.67	1.33	6.67	6.67	9.33	4	2.67	2.67	8	4	1.33	5.33	13.33	0	0	0	0	0	0	yes	cytoplasm	0	0	3	0	0	29.33	37.33	33.33	30.67	48	21.33	40	32	28	37.33	30.67	2.67	yes	yes	no
ECs2212	69	2.9	8.7	10.14	4.35	1.45	5.8	4.35	7.25	1.45	5.8	14.49	7.25	1.45	2.9	4.35	7.25	2.9	0	1.45	5.8	0	0	0	0	0	0	yes	secreted	0	0	0	0	0	49.28	0	50.72	20.29	60.87	18.84	63.77	1.45	34.78	94.2	52.17	18.84	yes	yes	yes
ECs2214	62	3.23	6.45	9.68	4.84	1.61	11.29	1.61	6.45	0	8.06	16.13	1.61	3.23	4.84	3.23	6.45	4.84	0	3.23	3.23	0	0	0	0	0	0	yes	secreted	0	0	0	0	0	38.71	12.9	48.39	24.19	50	25.81	43.55	16.13	40.32	90.32	50	0	yes	yes	no
ECs2253	47	4.26	12.77	0	2.13	4.26	6.38	4.26	10.64	0	2.13	6.38	6.38	2.13	0	10.64	14.89	8.51	2.13	0	2.13	0	0	0	0	0	0	yes	secreted	0	1	1	0	1	0	4.26	95.74	2.13	76.6	21.28	2.13	2.13	95.74	100	82.98	87.23	yes	yes	no
ECs2255	75	8	12	8	4	1.33	5.33	6.67	1.33	0	10.67	6.67	6.67	2.67	4	2.67	6.67	6.67	2.67	2.67	1.33	0	0	0	0	0	0	yes	secreted	0	0	7	0	1	48	0	52	22.67	65.33	12	54.67	1.33	44	100	74.67	25.33	yes	yes	yes
ECs2271	34	11.76	2.94	2.94	8.82	2.94	2.94	0	8.82	0	5.88	14.71	0	8.82	2.94	0	5.88	0	0	2.94	17.65	0	0	0	0	0	0	yes	inner membrane	1	0	0	0	0	58.82	20.59	20.59	52.94	38.24	8.82	88.24	0	11.76	67.65	20.59	5.88	yes	yes	no
ECs2280	75	9.33	12	5.33	2.67	0	12	2.67	2.67	1.33	2.67	5.33	6.67	6.67	2.67	8	8	4	1.33	2.67	4	0	0	0	0	0	0	yes	cytoplasm	0	0	0	0	0	56	0	44	10.67	65.33	24	50.67	1.33	48	100	81.33	69.33	yes	yes	yes
ECs2282	54	12.96	11.11	11.11	1.85	1.85	1.85	3.7	9.26	0	0	5.56	1.85	3.7	7.41	1.85	12.96	5.56	1.85	3.7	1.85	0	0	0	0	0	0	yes	secreted	0	0	1	0	0	37.04	3.7	59.26	12.96	66.67	20.37	7.41	14.81	77.78	100	35.19	24.07	yes	yes	yes
ECs2284	62	3.23	6.45	8.06	1.61	4.84	9.68	3.23	4.84	1.61	9.68	11.29	6.45	3.23	3.23	4.84	4.84	6.45	1.61	0	4.84	0	0	0	0	0	0	yes	secreted	0	0	0	0	0	41.94	14.52	43.55	29.03	48.39	22.58	43.55	16.13	40.32	85.48	48.39	12.9	yes	yes	yes
ECs2333	41	2.44	2.44	4.88	2.44	0	4.88	7.32	4.88	4.88	9.76	12.2	2.44	2.44	0	4.88	7.32	7.32	2.44	2.44	14.63	0	0	0	0	0	0	yes	inner membrane	1	0	0	0	0	31.71	29.27	39.02	46.34	39.02	14.63	73.17	0	26.83	46.34	36.59	12.2	yes	no	yes
ECs2334	71	4.23	7.04	2.82	8.45	0	5.63	5.63	4.23	4.23	2.82	15.49	5.63	2.82	2.82	1.41	7.04	4.23	1.41	7.04	7.04	0	0	0	0	0	0	yes	cytoplasm	0	0	3	0	1	67.61	0	32.39	22.54	54.93	22.54	63.38	0	36.62	90.14	53.52	0	yes	yes	no
ECs2382	69	7.25	10.14	4.35	2.9	1.45	11.59	4.35	5.8	1.45	5.8	10.14	8.7	5.8	0	1.45	1.45	4.35	0	1.45	11.59	0	0	0	0	0	0	yes	cytoplasm	0	0	1	0	0	68.12	2.9	28.99	26.09	57.97	15.94	72.46	0	27.54	91.3	53.62	31.88	yes	yes	yes
ECs2424	65	10.77	9.23	1.54	1.54	1.54	0	0	9.23	6.15	4.62	9.23	21.54	3.08	3.08	4.62	1.54	6.15	0	1.54	4.62	0	0	0	0	0	0	yes	cytoplasm	0	0	33	42	44	27.69	13.85	58.46	10.77	70.77	18.46	23.08	9.23	67.69	100	90.77	75.38	yes	yes	yes
ECs2497	50	10	4	8	2	0	4	2	4	2	10	10	2	6	6	0	8	8	0	2	12	0	0	0	0	0	0	yes	inner membrane	1	0	0	0	0	60	6	34	44	40	16	66	0	34	60	28	0	yes	yes	no
ECs2505	60	5	1.67	8.33	6.67	1.67	10	0	5	1.67	1.67	5	3.33	3.33	0	3.33	5	15	1.67	5	16.67	0	0	0	0	0	0	yes	secreted	0	0	0	0	0	23.33	21.67	55	18.33	63.33	18.33	30	20	50	100	63.33	6.67	yes	yes	yes
ECs2520	59	13.56	6.78	1.69	3.39	0	15.25	10.17	6.78	3.39	5.08	8.47	1.69	5.08	3.39	1.69	6.78	1.69	0	0	5.08	0	0	0	0	0	0	yes	cytoplasm	0	0	2	0	0	55.93	8.47	35.59	18.64	66.1	15.25	61.02	8.47	30.51	100	57.63	37.29	yes	yes	yes
ECs2526	69	7.25	14.49	5.8	1.45	2.9	1.45	0	1.45	4.35	2.9	11.59	0	4.35	8.7	2.9	15.94	5.8	1.45	2.9	4.35	0	0	0	0	0	0	yes	secreted	0	1	1	1	0	33.33	21.74	44.93	24.64	52.17	23.19	14.49	31.88	53.62	63.77	10.14	0	yes	yes	no
ECs2533	69	10.14	0	5.8	4.35	0	5.8	7.25	13.04	1.45	7.25	1.45	10.14	1.45	10.14	2.9	4.35	4.35	1.45	0	8.7	0	0	0	0	0	0	yes	cytoplasm	0	0	2	2	4	0	50.72	49.28	26.09	56.52	17.39	0	52.17	47.83	75.36	69.57	26.09	yes	yes	yes
ECs2534	47	6.38	4.26	2.13	2.13	6.38	6.38	0	4.26	2.13	6.38	8.51	8.51	4.26	4.26	2.13	14.89	2.13	0	4.26	10.64	0	0	0	0	0	0	yes	secreted	0	0	0	0	0	23.4	23.4	53.19	27.66	48.94	23.4	31.91	14.89	53.19	78.72	36.17	4.26	yes	yes	no
ECs2536	47	6.38	2.13	4.26	4.26	6.38	0	8.51	2.13	0	6.38	10.64	4.26	6.38	10.64	2.13	2.13	0	6.38	0	17.02	0	0	0	0	0	0	yes	inner membrane	1	0	0	0	0	59.57	12.77	27.66	51.06	29.79	19.15	78.72	0	21.28	55.32	21.28	23.4	yes	no	yes
ECs2622	67	10.45	4.48	8.96	2.99	1.49	4.48	1.49	4.48	0	11.94	8.96	10.45	5.97	0	5.97	4.48	4.48	0	2.99	5.97	0	0	0	0	0	0	yes	cytoplasm	0	0	1	1	2	40.3	17.91	41.79	25.37	59.7	14.93	43.28	13.43	43.28	92.54	58.21	10.45	yes	yes	yes
ECs2627	67	5.97	13.43	2.99	5.97	1.49	7.46	2.99	2.99	5.97	7.46	4.48	4.48	1.49	4.48	2.99	2.99	8.96	0	4.48	8.96	0	0	0	0	0	0	yes	cytoplasm	0	0	0	0	0	4.48	38.81	56.72	22.39	52.24	25.37	28.36	29.85	41.79	82.09	44.78	17.91	yes	yes	yes
ECs2653	74	13.51	2.7	4.05	4.05	1.35	8.11	12.16	2.7	0	2.7	10.81	6.76	8.11	2.7	1.35	5.41	6.76	0	1.35	5.41	0	0	0	0	0	0	yes	secreted	0	0	0	0	0	75.68	0	24.32	22.97	60.81	16.22	75.68	0	24.32	100	41.89	32.43	yes	yes	yes
ECs2691	62	4.84	4.84	3.23	6.45	0	11.29	1.61	11.29	1.61	3.23	6.45	4.84	3.23	6.45	4.84	3.23	4.84	1.61	3.23	12.9	0	0	0	0	0	0	yes	cytoplasm	0	0	0	0	0	0	51.61	48.39	35.48	45.16	19.35	0	51.61	48.39	46.77	46.77	17.74	yes	yes	no
ECs2695	60	3.33	6.67	0	1.67	1.67	16.67	0	13.33	1.67	1.67	1.67	3.33	6.67	3.33	3.33	10	5	1.67	5	13.33	0	0	0	0	0	0	yes	cytoplasm	0	0	0	0	0	0	63.33	36.67	16.67	56.67	26.67	0	43.33	56.67	70	56.67	21.67	yes	yes	no
ECs2734	68	10.29	17.65	2.94	5.88	0	5.88	4.41	5.88	0	2.94	14.71	2.94	1.47	0	1.47	4.41	7.35	0	1.47	10.29	0	0	0	0	0	0	yes	cytoplasm	0	0	1	6	6	45.59	19.12	35.29	13.24	64.71	22.06	45.59	19.12	35.29	100	57.35	11.76	yes	yes	yes
ECs2743	68	5.88	5.88	1.47	2.94	0	4.41	2.94	10.29	0	4.41	16.18	5.88	1.47	2.94	1.47	7.35	10.29	2.94	5.88	7.35	0	0	0	0	0	0	yes	inner membrane	1	0	4	0	0	72.06	8.82	19.12	32.35	47.06	20.59	80.88	1.47	17.65	44.12	32.35	11.76	yes	yes	yes
ECs2748	55	7.27	5.45	3.64	3.64	1.82	0	0	3.64	1.82	5.45	20	3.64	7.27	3.64	1.82	5.45	5.45	1.82	0	18.18	0	0	0	0	0	0	yes	inner membrane	2	0	0	0	0	76.36	0	23.64	50.91	32.73	16.36	80	0	20	60	25.45	20	yes	yes	yes
ECs2755	34	8.82	2.94	2.94	5.88	2.94	5.88	0	8.82	0	5.88	14.71	0	8.82	2.94	0	5.88	0	0	2.94	20.59	0	0	0	0	0	0	yes	inner membrane	1	0	0	0	0	55.88	23.53	20.59	55.88	38.24	5.88	88.24	0	11.76	64.71	23.53	5.88	yes	yes	no
ECs2758	62	4.84	6.45	4.84	4.84	4.84	8.06	0	11.29	3.23	3.23	3.23	12.9	4.84	4.84	6.45	4.84	4.84	3.23	3.23	0	0	0	0	0	0	0	yes	secreted	0	0	4	1	1	16.13	12.9	70.97	19.35	56.45	24.19	20.97	17.74	61.29	95.16	61.29	53.23	yes	yes	yes
ECs2760	74	4.05	8.11	2.7	4.05	0	5.41	0	5.41	6.76	6.76	10.81	5.41	4.05	4.05	2.7	9.46	8.11	0	4.05	8.11	0	0	0	0	0	0	yes	cytoplasm	0	0	2	1	0	18.92	44.59	36.49	29.73	47.3	22.97	40.54	32.43	27.03	33.78	32.43	6.76	yes	yes	no
ECs2765	75	9.33	8	1.33	5.33	0	8	4	10.67	0	4	5.33	10.67	2.67	4	4	5.33	4	1.33	5.33	6.67	0	0	0	0	0	0	yes	cytoplasm	0	0	4	0	1	45.33	4	50.67	20	61.33	18.67	45.33	8	46.67	100	77.33	50.67	yes	yes	yes
ECs2769	62	8.06	1.61	4.84	1.61	3.23	8.06	4.84	6.45	0	6.45	9.68	6.45	3.23	3.23	3.23	9.68	8.06	0	3.23	8.06	0	0	0	0	0	0	yes	secreted	0	1	0	0	0	22.58	22.58	54.84	29.03	51.61	19.35	27.42	19.35	53.23	67.74	48.39	16.13	yes	yes	yes
ECs2772	67	4.48	5.97	5.97	1.49	2.99	7.46	2.99	5.97	1.49	7.46	10.45	5.97	1.49	5.97	7.46	7.46	8.96	1.49	2.99	1.49	0	0	0	0	0	0	yes	cytoplasm	0	0	6	8	7	25.37	14.93	59.7	11.94	64.18	23.88	34.33	10.45	55.22	89.55	70.15	7.46	yes	yes	no
ECs2804	73	6.85	10.96	1.37	2.74	1.37	5.48	4.11	8.22	4.11	5.48	5.48	4.11	4.11	5.48	5.48	5.48	6.85	1.37	4.11	6.85	0	0	0	0	0	0	yes	secreted	0	0	1	0	0	13.7	47.95	38.36	23.29	50.68	26.03	15.07	24.66	60.27	50.68	34.25	0	yes	yes	no
ECs2814	75	18.67	0	0	6.67	2.67	9.33	8	4	1.33	9.33	5.33	5.33	2.67	2.67	4	2.67	6.67	2.67	1.33	6.67	0	0	0	0	0	0	yes	cytoplasm	0	0	0	0	0	28	28	44	20	54.67	25.33	29.33	34.67	36	89.33	66.67	8	yes	yes	no
ECs2833	54	11.11	5.56	5.56	0	0	9.26	1.85	0	5.56	7.41	7.41	9.26	7.41	3.7	0	9.26	5.56	3.7	3.7	3.7	0	0	0	0	0	0	yes	secreted	0	0	2	0	1	38.89	27.78	33.33	20.37	48.15	31.48	25.93	35.19	38.89	98.15	51.85	12.96	yes	yes	yes
ECs2890	59	6.78	13.56	1.69	3.39	5.08	1.69	1.69	10.17	3.39	5.08	8.47	6.78	6.78	5.08	1.69	5.08	5.08	3.39	0	5.08	0	0	0	0	0	0	yes	secreted	0	0	1	0	0	13.56	35.59	50.85	28.81	52.54	18.64	20.34	20.34	59.32	76.27	20.34	1.69	yes	no	no
ECs2969	71	7.04	5.63	1.41	2.82	0	4.23	4.23	9.86	0	4.23	14.08	5.63	2.82	4.23	1.41	7.04	9.86	2.82	7.04	5.63	0	0	0	0	0	0	yes	inner membrane	1	0	1	0	0	70.42	4.23	25.35	32.39	46.48	21.13	83.1	1.41	15.49	43.66	35.21	12.68	yes	yes	yes
ECs2971	59	8.47	8.47	1.69	3.39	3.39	5.08	5.08	5.08	0	5.08	11.86	5.08	5.08	5.08	3.39	8.47	3.39	1.69	5.08	5.08	0	0	0	0	0	0	yes	secreted	0	0	2	0	0	71.19	0	28.81	32.2	52.54	15.25	77.97	0	22.03	72.88	52.54	22.03	yes	no	yes
ECs2978	69	5.8	1.45	2.9	5.8	7.25	11.59	5.8	2.9	4.35	0	11.59	4.35	7.25	1.45	2.9	11.59	2.9	0	2.9	7.25	0	0	0	0	0	0	yes	cytoplasm	0	0	0	0	0	52.17	0	47.83	24.64	59.42	15.94	52.17	0	47.83	97.1	43.48	26.09	yes	yes	yes
ECs2980	58	3.45	18.97	5.17	5.17	3.45	3.45	1.72	0	3.45	8.62	5.17	12.07	1.72	1.72	5.17	5.17	6.9	3.45	3.45	1.72	0	0	0	0	0	0	yes	secreted	0	0	1	1	0	32.76	0	67.24	8.62	63.79	27.59	43.1	0	56.9	100	50	58.62	yes	yes	yes
ECs2989	72	9.72	6.94	6.94	4.17	4.17	2.78	6.94	8.33	0	8.33	8.33	6.94	2.78	1.39	4.17	8.33	1.39	1.39	1.39	5.56	0	0	0	0	0	0	yes	cytoplasm	0	0	13	8	15	54.17	2.78	43.06	18.06	62.5	19.44	50	6.94	43.06	100	76.39	23.61	yes	yes	yes
ECs3003	62	4.84	8.06	8.06	1.61	1.61	3.23	1.61	6.45	4.84	6.45	9.68	8.06	3.23	3.23	4.84	3.23	6.45	1.61	1.61	11.29	0	0	0	0	0	0	yes	secreted	0	0	1	0	0	20.97	37.1	41.94	20.97	51.61	27.42	19.35	35.48	45.16	66.13	43.55	8.06	yes	yes	yes
ECs3004	63	14.29	4.76	1.59	3.17	0	11.11	3.17	3.17	4.76	4.76	7.94	4.76	6.35	3.17	6.35	7.94	6.35	0	0	6.35	0	0	0	0	0	0	yes	cytoplasm	0	0	0	0	0	65.08	6.35	28.57	23.81	65.08	11.11	71.43	4.76	23.81	90.48	50.79	36.51	yes	yes	yes
ECs3006	73	8.22	10.96	2.74	6.85	8.22	9.59	6.85	4.11	1.37	8.22	6.85	4.11	2.74	0	1.37	8.22	5.48	0	1.37	2.74	0	0	0	0	0	0	yes	cytoplasm	0	0	4	6	6	53.42	4.11	42.47	10.96	72.6	16.44	54.79	2.74	42.47	100	76.71	28.77	yes	yes	yes
ECs3079	75	12	4	8	4	0	6.67	8	1.33	2.67	6.67	13.33	4	4	1.33	4	9.33	4	0	1.33	5.33	0	0	0	0	0	0	yes	secreted	0	0	0	0	0	68	2.67	29.33	28	57.33	14.67	74.67	0	25.33	81.33	57.33	28	yes	yes	yes
ECs3087	69	18.84	8.7	1.45	0	0	4.35	8.7	4.35	2.9	2.9	7.25	0	5.8	7.25	2.9	2.9	2.9	2.9	1.45	14.49	0	0	0	0	0	0	yes	inner membrane	1	0	5	2	4	84.06	0	15.94	37.68	55.07	7.25	86.96	0	13.04	50.72	44.93	2.9	yes	yes	no
ECs3239	58	8.62	3.45	3.45	10.34	1.72	13.79	1.72	1.72	0	5.17	15.52	3.45	5.17	1.72	3.45	8.62	3.45	1.72	3.45	3.45	0	0	0	0	0	0	yes	secreted	0	0	0	0	0	48.28	0	51.72	10.34	63.79	25.86	58.62	0	41.38	100	75.86	17.24	yes	yes	yes
ECs3366	63	4.76	11.11	1.59	0	0	3.17	9.52	3.17	4.76	6.35	4.76	4.76	4.76	9.52	1.59	15.87	4.76	1.59	1.59	6.35	0	0	0	0	0	0	yes	inner membrane	1	0	6	2	3	36.51	9.52	53.97	31.75	53.97	14.29	52.38	0	47.62	63.49	53.97	26.98	yes	yes	yes
ECs3372	71	7.04	1.41	1.41	5.63	11.27	4.23	8.45	7.04	8.45	2.82	9.86	7.04	2.82	2.82	5.63	2.82	0	0	2.82	8.45	0	0	0	0	0	0	yes	periplasm	0	0	2	0	0	14.08	12.68	73.24	15.49	61.97	22.54	11.27	15.49	73.24	94.37	70.42	0	yes	yes	no
ECs3390	66	7.58	3.03	1.52	16.67	1.52	10.61	3.03	3.03	1.52	6.06	12.12	4.55	3.03	3.03	4.55	3.03	4.55	4.55	3.03	3.03	0	0	0	0	0	0	yes	cytoplasm	0	0	2	0	1	53.03	10.61	36.36	22.73	57.58	19.7	51.52	1.52	46.97	100	56.06	25.76	yes	yes	yes
ECs3479	50	2	2	10	4	0	2	8	10	2	2	8	2	2	8	6	8	14	2	2	6	0	0	0	0	0	0	yes	secreted	0	0	0	0	0	0	46	54	16	60	24	0	40	60	82	66	4	yes	yes	no
ECs3513	68	5.88	8.82	7.35	1.47	0	7.35	4.41	4.41	5.88	10.29	7.35	4.41	1.47	2.94	4.41	5.88	4.41	2.94	2.94	7.35	0	0	0	0	0	0	yes	cytoplasm	0	0	9	5	9	47.06	11.76	41.18	16.18	63.24	20.59	48.53	5.88	45.59	95.59	64.71	4.41	yes	yes	no
ECs3527	52	3.85	3.85	1.92	1.92	0	0	1.92	13.46	1.92	17.31	17.31	1.92	1.92	7.69	5.77	0	5.77	5.77	1.92	5.77	0	0	0	0	0	0	yes	inner membrane	2	0	0	0	0	44.23	21.15	34.62	59.62	23.08	17.31	78.85	0	21.15	21.15	21.15	11.54	yes	yes	yes
ECs3553	61	3.28	8.2	3.28	1.64	0	9.84	8.2	8.2	1.64	8.2	6.56	4.92	3.28	0	1.64	6.56	6.56	0	3.28	14.75	0	0	0	0	0	0	yes	cytoplasm	0	0	1	0	0	24.59	44.26	31.15	29.51	54.1	16.39	26.23	42.62	31.15	44.26	57.38	22.95	yes	yes	yes
ECs3690	72	8.33	4.17	2.78	12.5	1.39	2.78	5.56	8.33	1.39	9.72	4.17	5.56	5.56	1.39	1.39	8.33	4.17	1.39	2.78	8.33	0	0	0	0	0	0	yes	periplasm	0	0	0	0	0	31.94	27.78	40.28	23.61	48.61	27.78	29.17	29.17	41.67	81.94	62.5	11.11	yes	yes	yes
ECs3710	72	6.94	0	11.11	6.94	0	4.17	5.56	2.78	2.78	11.11	2.78	4.17	4.17	2.78	4.17	12.5	6.94	2.78	2.78	5.56	0	0	0	0	0	0	yes	secreted	0	0	0	0	0	18.06	18.06	63.89	22.22	54.17	23.61	25	6.94	68.06	91.67	45.83	18.06	yes	yes	no
ECs3815	43	9.3	2.33	6.98	0	4.65	4.65	9.3	2.33	2.33	6.98	13.95	9.3	2.33	4.65	4.65	4.65	2.33	0	2.33	6.98	0	0	0	0	0	0	yes	secreted	0	0	0	0	0	51.16	9.3	39.53	30.23	48.84	20.93	58.14	4.65	37.21	72.09	32.56	18.6	yes	yes	yes
ECs3852	66	21.21	4.55	7.58	1.52	3.03	1.52	3.03	10.61	1.52	3.03	1.52	4.55	4.55	0	1.52	3.03	9.09	0	1.52	16.67	0	0	0	0	0	0	yes	secreted	0	0	3	0	0	60.61	3.03	36.36	24.24	60.61	15.15	46.97	9.09	43.94	98.48	48.48	0	yes	yes	no
ECs3854	75	5.33	8	5.33	6.67	4	2.67	5.33	5.33	5.33	8	12	5.33	2.67	4	0	8	2.67	0	2.67	6.67	0	0	0	0	0	0	yes	secreted	0	0	0	0	0	45.33	8	46.67	21.33	50.67	28	42.67	20	37.33	80	41.33	4	yes	yes	no
ECs3864	38	2.63	18.42	2.63	2.63	5.26	10.53	0	2.63	0	0	13.16	5.26	2.63	5.26	7.89	5.26	5.26	5.26	2.63	2.63	0	0	0	0	0	0	yes	secreted	0	1	0	0	0	0	28.95	71.05	26.32	55.26	18.42	71.05	0	28.95	94.74	36.84	7.89	yes	yes	no
ECs3891	51	5.88	5.88	5.88	5.88	3.92	5.88	3.92	1.96	1.96	3.92	13.73	9.8	1.96	5.88	0	3.92	3.92	0	3.92	11.76	0	0	0	0	0	0	yes	secreted	1	0	0	0	0	39.22	31.37	29.41	33.33	47.06	19.61	74.51	1.96	23.53	72.55	31.37	23.53	yes	yes	yes
ECs3931	66	9.09	9.09	6.06	6.06	3.03	9.09	4.55	3.03	6.06	1.52	9.09	0	7.58	6.06	1.52	4.55	4.55	3.03	3.03	3.03	0	0	0	0	0	0	yes	cytoplasm	0	0	0	0	0	63.64	3.03	33.33	21.21	57.58	21.21	75.76	3.03	21.21	92.42	46.97	0	yes	yes	no
ECs3948	71	12.68	19.72	2.82	1.41	1.41	11.27	0	1.41	1.41	1.41	5.63	12.68	1.41	4.23	4.23	2.82	4.23	0	2.82	8.45	0	0	0	0	0	0	yes	cytoplasm	0	0	14	13	16	69.01	5.63	25.35	9.86	76.06	14.08	71.83	5.63	22.54	100	92.96	88.73	no	yes	yes
ECs3989	54	18.52	5.56	1.85	3.7	0	14.81	1.85	1.85	0	1.85	5.56	12.96	3.7	1.85	5.56	5.56	5.56	0	1.85	7.41	0	0	0	0	0	0	yes	secreted	0	0	4	0	2	44.44	0	55.56	12.96	75.93	11.11	74.07	0	25.93	100	62.96	90.74	yes	yes	yes
ECs4115	67	4.48	2.99	1.49	1.49	4.48	1.49	0	2.99	1.49	7.46	19.4	0	1.49	14.93	7.46	5.97	2.99	2.99	4.48	11.94	0	0	0	0	0	0	yes	inner membrane	2	0	0	0	0	62.69	13.43	23.88	55.22	22.39	22.39	74.63	0	25.37	59.7	11.94	52.24	yes	yes	yes
ECs4135	59	3.39	5.08	8.47	6.78	3.39	5.08	3.39	0	0	3.39	15.25	5.08	6.78	8.47	1.69	1.69	5.08	5.08	1.69	10.17	0	0	0	0	0	0	yes	inner membrane	1	1	1	0	0	54.24	6.78	38.98	35.59	42.37	22.03	55.93	5.08	38.98	74.58	37.29	0	yes	yes	no
ECs4140	73	16.44	2.74	2.74	5.48	4.11	1.37	2.74	10.96	2.74	5.48	10.96	4.11	4.11	0	4.11	2.74	9.59	1.37	1.37	6.85	0	0	0	0	0	0	yes	secreted	0	0	0	0	0	41.1	10.96	47.95	27.4	43.84	28.77	42.47	10.96	46.58	83.56	19.18	1.37	yes	yes	no
ECs4164	38	5.26	13.16	2.63	2.63	7.89	2.63	5.26	5.26	2.63	7.89	2.63	18.42	2.63	0	2.63	5.26	0	0	0	13.16	0	0	0	0	0	0	yes	cytoplasm	0	0	5	11	13	21.05	28.95	50	23.68	57.89	18.42	7.89	26.32	65.79	100	68.42	81.58	yes	yes	yes
ECs4167	59	8.47	10.17	1.69	1.69	0	6.78	1.69	8.47	3.39	10.17	8.47	8.47	5.08	1.69	3.39	3.39	10.17	0	0	6.78	0	0	0	0	0	0	yes	cytoplasm	0	0	7	14	15	35.59	27.12	37.29	15.25	61.02	23.73	37.29	25.42	37.29	100	61.02	28.81	yes	yes	yes
ECs4177	63	9.52	9.52	6.35	1.59	0	11.11	9.52	3.17	1.59	0	19.05	9.52	3.17	1.59	0	4.76	3.17	0	0	6.35	0	0	0	0	0	0	yes	cytoplasm	0	0	5	4	8	82.54	0	17.46	14.29	68.25	17.46	82.54	0	17.46	100	73.02	41.27	yes	yes	yes
ECs4199	72	11.11	5.56	2.78	2.78	0	15.28	5.56	0	4.17	4.17	15.28	4.17	4.17	1.39	5.56	6.94	6.94	0	1.39	2.78	0	0	0	0	0	0	yes	cytoplasm	0	0	0	2	0	72.22	0	27.78	13.89	65.28	20.83	77.78	0	22.22	100	69.44	30.56	yes	yes	yes
ECs4205	72	2.78	6.94	2.78	4.17	1.39	15.28	6.94	4.17	2.78	4.17	12.5	2.78	2.78	2.78	4.17	5.56	5.56	2.78	1.39	8.33	0	0	0	0	0	0	yes	cytoplasm	0	0	0	0	0	37.5	18.06	44.44	23.61	56.94	19.44	47.22	15.28	37.5	87.5	68.06	22.22	yes	yes	yes
ECs4220	55	10.91	1.82	5.45	3.64	5.45	1.82	1.82	9.09	3.64	10.91	9.09	7.27	1.82	1.82	3.64	5.45	7.27	0	3.64	5.45	0	0	0	0	0	0	yes	secreted	0	0	0	0	0	38.18	10.91	50.91	30.91	50.91	18.18	47.27	10.91	41.82	85.45	25.45	0	yes	yes	no
ECs4250	75	6.67	8	1.33	4	1.33	5.33	2.67	5.33	1.33	5.33	13.33	5.33	2.67	2.67	6.67	9.33	5.33	1.33	2.67	9.33	0	0	0	0	0	0	yes	cytoplasm	0	0	1	1	0	12	44	44	25.33	50.67	24	20	40	40	45.33	56	1.33	yes	yes	no
ECs4381	68	2.94	2.94	7.35	7.35	1.47	2.94	2.94	1.47	7.35	4.41	10.29	17.65	2.94	4.41	1.47	5.88	2.94	1.47	2.94	8.82	0	0	0	0	0	0	yes	secreted	0	0	2	0	0	27.94	19.12	52.94	23.53	51.47	25	35.29	13.24	51.47	85.29	45.59	51.47	yes	yes	yes
ECs4415	62	14.52	3.23	6.45	8.06	0	4.84	9.68	3.23	0	8.06	12.9	4.84	1.61	4.84	8.06	3.23	1.61	1.61	3.23	0	0	0	0	0	0	0	yes	cytoplasm	0	0	0	0	0	50	3.23	46.77	17.74	66.13	16.13	62.9	0	37.1	100	58.06	19.35	yes	yes	yes
ECs4441	70	7.14	0	4.29	8.57	0	2.86	2.86	14.29	1.43	5.71	2.86	10	2.86	8.57	2.86	10	5.71	1.43	1.43	7.14	0	0	0	0	0	0	yes	cytoplasm	0	0	2	2	4	0	52.86	47.14	28.57	55.71	15.71	0	50	50	68.57	67.14	24.29	yes	yes	yes
ECs4511	55	5.45	5.45	1.82	1.82	0	7.27	1.82	5.45	3.64	7.27	5.45	21.82	1.82	3.64	3.64	3.64	9.09	0	3.64	7.27	0	0	0	0	0	0	yes	secreted	0	0	11	16	20	0	47.27	52.73	10.91	61.82	27.27	0	43.64	56.36	100	74.55	83.64	yes	yes	yes
ECs4536	60	16.67	11.67	1.67	1.67	3.33	3.33	1.67	10	0	3.33	10	6.67	1.67	0	0	6.67	10	3.33	3.33	5	0	0	0	0	0	0	yes	secreted	0	1	2	1	3	58.33	10	31.67	20	60	20	13.33	33.33	53.33	96.67	25	0	yes	yes	no
ECs4587	72	8.33	4.17	8.33	6.94	1.39	13.89	0	0	2.78	18.06	5.56	13.89	4.17	1.39	1.39	0	5.56	0	1.39	2.78	0	0	0	0	0	0	yes	cytoplasm	0	0	0	0	0	77.78	0	22.22	29.17	54.17	16.67	86.11	4.17	9.72	100	63.89	52.78	yes	yes	yes
ECs4613	32	18.75	3.13	6.25	0	0	0	0	3.13	0	0	9.38	3.13	6.25	0	9.38	6.25	6.25	0	0	28.13	0	0	0	0	0	0	no	secreted	1	0	0	0	0	9.38	31.25	59.38	31.25	53.13	15.63	40.63	9.38	50	75	31.25	0	yes	no	no
ECs4638	46	10.87	23.91	4.35	0	0	0	4.35	6.52	2.17	0	6.52	10.87	4.35	4.35	2.17	6.52	6.52	0	0	6.52	0	0	0	0	0	0	yes	cytoplasm	0	0	25	30	38	19.57	17.39	63.04	8.7	71.74	19.57	30.43	6.52	63.04	100	71.74	100	yes	yes	no
ECs4644	24	0	4.17	12.5	8.33	4.17	0	0	0	8.33	16.67	4.17	8.33	4.17	4.17	4.17	4.17	4.17	4.17	0	8.33	0	0	0	0	0	0	yes	secreted	0	0	0	0	0	0	25	75	25	45.83	29.17	20.83	41.67	37.5	91.67	37.5	0	yes	no	no
ECs4659	59	5.08	6.78	3.39	1.69	5.08	3.39	1.69	1.69	5.08	8.47	8.47	8.47	1.69	3.39	6.78	11.86	6.78	5.08	1.69	3.39	0	0	0	0	0	0	yes	secreted	0	0	3	0	0	42.37	0	57.63	22.03	59.32	18.64	61.02	0	38.98	88.14	42.37	16.95	yes	yes	yes
ECs4701	32	12.5	6.25	0	0	3.13	0	0	9.38	0	15.63	12.5	3.13	3.13	0	6.25	6.25	3.13	0	0	18.75	0	0	0	0	0	0	yes	inner membrane	1	0	1	0	0	12.5	46.88	40.63	50	40.63	9.38	84.38	0	15.63	59.38	21.88	3.13	yes	no	no
ECs4715	33	3.03	15.15	3.03	3.03	3.03	3.03	6.06	3.03	0	3.03	3.03	3.03	6.06	3.03	6.06	27.27	3.03	0	3.03	3.03	0	0	0	0	0	0	yes	secreted	0	0	0	0	0	9.09	6.06	84.85	6.06	63.64	30.3	51.52	3.03	45.45	100	45.45	60.61	yes	yes	yes
ECs4863	70	2.86	7.14	5.71	7.14	5.71	2.86	1.43	8.57	4.29	5.71	2.86	11.43	2.86	5.71	4.29	7.14	5.71	0	1.43	7.14	0	0	0	0	0	0	yes	secreted	0	0	4	3	4	12.86	31.43	55.71	17.14	55.71	27.14	12.86	25.71	61.43	74.29	60	28.57	yes	yes	yes
ECs4947	73	6.85	6.85	5.48	8.22	2.74	5.48	1.37	8.22	0	6.85	6.85	4.11	2.74	6.85	1.37	6.85	2.74	0	5.48	10.96	0	0	0	0	0	0	yes	secreted	0	0	0	0	0	20.55	42.47	36.99	28.77	42.47	28.77	16.44	36.99	46.58	34.25	31.51	1.37	yes	yes	no
ECs4958	65	7.69	10.77	7.69	6.15	4.62	7.69	1.54	6.15	4.62	3.08	6.15	6.15	3.08	4.62	6.15	4.62	3.08	3.08	1.54	1.54	0	0	0	0	0	0	yes	secreted	0	0	4	0	2	21.54	10.77	67.69	18.46	63.08	18.46	21.54	16.92	61.54	96.92	61.54	36.92	yes	yes	yes
ECs4965	75	13.33	16	4	8	6.67	5.33	5.33	6.67	2.67	4	4	1.33	4	0	4	2.67	2.67	0	0	9.33	0	0	0	0	0	0	yes	cytoplasm	0	0	1	1	2	56	6.67	37.33	13.33	69.33	17.33	52	4	44	100	84	25.33	yes	yes	yes
ECs4991	67	8.96	7.46	2.99	7.46	1.49	1.49	4.48	10.45	0	5.97	4.48	1.49	2.99	2.99	2.99	10.45	7.46	1.49	5.97	8.96	0	0	0	0	0	0	yes	secreted	0	0	1	1	3	0	58.21	41.79	19.4	55.22	25.37	0	55.22	44.78	59.7	40.3	1.49	yes	yes	no
ECs4994	60	11.67	5	3.33	5	1.67	1.67	1.67	3.33	1.67	5	10	6.67	3.33	3.33	6.67	8.33	6.67	0	6.67	8.33	0	0	0	0	0	0	yes	secreted	0	0	3	0	0	70	0	30	28.33	53.33	18.33	75	0	25	68.33	53.33	33.33	yes	no	yes
ECs4997	66	7.58	10.61	6.06	0	7.58	4.55	4.55	1.52	7.58	4.55	6.06	7.58	1.52	1.52	6.06	9.09	7.58	0	4.55	1.52	0	0	0	0	0	0	yes	cytoplasm	0	0	2	0	0	10.61	13.64	75.76	12.12	72.73	15.15	22.73	7.58	69.7	96.97	66.67	39.39	yes	yes	yes
ECs5028	69	2.9	5.8	4.35	10.14	0	11.59	8.7	10.14	0	4.35	2.9	14.49	2.9	1.45	0	0	4.35	5.8	4.35	5.8	0	0	0	0	0	0	yes	cytoplasm	0	0	2	1	1	39.13	14.49	46.38	13.04	76.81	10.14	68.12	4.35	27.54	100	95.65	85.51	yes	no	yes
ECs5152	65	7.69	4.62	4.62	1.54	0	1.54	0	10.77	0	6.15	16.92	6.15	7.69	1.54	4.62	3.08	4.62	3.08	4.62	10.77	0	0	0	0	0	0	yes	inner membrane	2	0	2	1	0	78.46	0	21.54	52.31	33.85	13.85	83.08	0	16.92	21.54	26.15	0	yes	yes	no
ECs5178	75	9.33	16	1.33	4	1.33	4	5.33	4	1.33	8	6.67	8	1.33	4	2.67	4	8	0	8	2.67	0	0	0	0	0	0	yes	cytoplasm	0	0	12	21	19	36	2.67	61.33	17.33	56	26.67	34.67	0	65.33	100	57.33	12	yes	yes	no
ECs5224	44	4.55	11.36	2.27	2.27	4.55	0	4.55	6.82	4.55	2.27	11.36	4.55	2.27	13.64	11.36	2.27	2.27	0	0	9.09	0	0	0	0	0	0	yes	secreted	0	0	0	0	0	11.36	4.55	84.09	18.18	59.09	22.73	27.27	4.55	68.18	90.91	40.91	0	yes	yes	no
ECs5292	66	10.61	4.55	7.58	3.03	3.03	0	7.58	4.55	3.03	3.03	6.06	6.06	3.03	6.06	6.06	7.58	10.61	0	0	7.58	0	0	0	0	0	0	yes	secreted	0	1	0	0	0	24.24	7.58	68.18	30.3	62.12	7.58	39.39	6.06	54.55	75.76	40.91	39.39	yes	yes	yes
ECs5303	54	5.56	20.37	1.85	5.56	0	9.26	11.11	1.85	1.85	3.7	9.26	3.7	5.56	3.7	1.85	1.85	1.85	3.7	0	7.41	0	0	0	0	0	0	yes	cytoplasm	0	0	7	4	5	61.11	0	38.89	16.67	62.96	20.37	68.52	0	31.48	100	57.41	18.52	yes	yes	yes
ECs5312	67	5.97	5.97	5.97	5.97	2.99	5.97	4.48	13.43	2.99	2.99	4.48	8.96	7.46	4.48	4.48	1.49	1.49	0	8.96	1.49	0	0	0	0	0	0	yes	secreted	0	1	5	4	7	61.19	0	38.81	14.93	58.21	26.87	61.19	0	38.81	95.52	56.72	11.94	yes	yes	no
ECs5360	46	6.52	2.17	8.7	4.35	2.17	0	2.17	2.17	0	10.87	10.87	4.35	2.17	2.17	4.35	6.52	15.22	0	0	15.22	0	0	0	0	0	0	yes	secreted	0	0	1	0	0	19.57	30.43	50	32.61	47.83	19.57	47.83	21.74	30.43	69.57	28.26	0	yes	yes	no
ECs5363	73	13.7	10.96	4.11	2.74	0	6.85	2.74	8.22	0	1.37	5.48	9.59	2.74	4.11	5.48	5.48	4.11	2.74	4.11	5.48	0	0	0	0	0	0	yes	secreted	0	0	6	0	0	30.14	13.7	56.16	17.81	65.75	16.44	12.33	13.7	73.97	98.63	50.68	49.32	yes	yes	yes
ECs5364	68	7.35	10.29	1.47	2.94	1.47	8.82	2.94	7.35	1.47	5.88	16.18	5.88	1.47	5.88	1.47	4.41	8.82	1.47	0	4.41	0	0	0	0	0	0	yes	secreted	0	0	0	0	0	36.76	25	38.24	25	58.82	16.18	20.59	38.24	41.18	64.71	25	13.24	yes	yes	no
ECs5365	66	18.18	4.55	4.55	7.58	3.03	10.61	0	4.55	0	3.03	12.12	6.06	3.03	0	1.52	4.55	0	0	7.58	9.09	0	0	0	0	0	0	yes	cytoplasm	0	0	0	0	0	72.73	0	27.27	25.76	50	24.24	78.79	0	21.21	93.94	42.42	6.06	yes	yes	no
ECs5374	56	5.36	5.36	5.36	3.57	1.79	0	3.57	7.14	3.57	5.36	7.14	5.36	7.14	17.86	1.79	5.36	3.57	0	3.57	7.14	0	0	0	0	0	0	yes	secreted	0	0	1	0	0	39.29	26.79	33.93	39.29	37.5	23.21	44.64	17.86	37.5	42.86	14.29	0	yes	yes	no
ECs5375	46	4.35	15.22	4.35	2.17	4.35	2.17	4.35	4.35	2.17	4.35	6.52	19.57	2.17	2.17	4.35	4.35	2.17	0	2.17	8.7	0	0	0	0	0	0	yes	secreted	0	0	0	1	1	28.26	21.74	50	15.22	60.87	23.91	34.78	21.74	43.48	100	67.39	86.96	yes	yes	yes
ECs5380	83	4.82	3.61	4.82	4.82	0	9.64	1.2	3.61	2.41	15.66	9.64	8.43	3.61	3.61	6.02	8.43	2.41	1.2	3.61	2.41	0	0	0	0	0	0	yes	cytoplasm	0	0	0	0	0	25.3	26.51	48.19	25.3	45.78	28.92	24.1	27.71	48.19	75.9	34.94	6.02	yes	yes	no
ECs5382	65	9.23	7.69	3.08	7.69	3.08	6.15	4.62	10.77	3.08	1.54	4.62	6.15	7.69	4.62	4.62	1.54	3.08	0	7.69	3.08	0	0	0	0	0	0	yes	secreted	0	1	5	5	9	63.08	0	36.92	20	63.08	16.92	63.08	0	36.92	92.31	55.38	6.15	yes	yes	no
ECs5391	37	13.51	0	0	2.7	2.7	8.11	2.7	10.81	2.7	8.11	13.51	2.7	2.7	5.41	0	5.41	5.41	5.41	2.7	5.41	0	0	0	0	0	0	yes	secreted	1	0	0	0	0	75.68	0	24.32	48.65	32.43	18.92	91.89	0	8.11	70.27	35.14	8.11	yes	no	no
ECs5411	69	7.25	2.9	7.25	1.45	4.35	5.8	4.35	2.9	1.45	5.8	13.04	10.14	10.14	2.9	0	4.35	10.14	0	0	5.8	0	0	0	0	0	0	yes	secreted	0	0	0	0	0	81.16	0	18.84	24.64	50.72	24.64	56.52	5.8	37.68	98.55	34.78	4.35	yes	yes	no
ECs5412	65	9.23	4.62	6.15	1.54	3.08	3.08	6.15	7.69	0	7.69	7.69	7.69	6.15	0	4.62	4.62	4.62	0	4.62	10.77	0	0	0	0	0	0	yes	secreted	1	0	0	0	0	41.54	24.62	33.85	35.38	49.23	15.38	41.54	15.38	43.08	43.08	46.15	10.77	yes	yes	yes
ECs5414	65	1.54	4.62	3.08	6.15	0	4.62	1.54	4.62	3.08	6.15	7.69	9.23	4.62	6.15	3.08	12.31	9.23	4.62	4.62	3.08	0	0	0	0	0	0	yes	cytoplasm	0	0	8	10	15	35.38	10.77	53.85	10.77	70.77	18.46	33.85	0	66.15	100	64.62	7.69	yes	yes	yes
ECs5418	73	10.96	10.96	1.37	6.85	2.74	8.22	5.48	9.59	2.74	4.11	4.11	8.22	1.37	1.37	4.11	0	6.85	0	4.11	6.85	0	0	0	0	0	0	yes	secreted	0	1	0	0	0	23.29	13.7	63.01	16.44	69.86	13.7	19.18	12.33	68.49	100	67.12	50.68	yes	yes	yes
ECs5420	43	4.65	9.3	2.33	4.65	0	13.95	4.65	9.3	0	6.98	11.63	11.63	2.33	2.33	4.65	6.98	2.33	2.33	0	0	0	0	0	0	0	0	yes	cytoplasm	0	0	3	0	0	72.09	0	27.91	20.93	67.44	11.63	69.77	0	30.23	100	74.42	79.07	yes	yes	yes
ECs5422	67	0	2.99	5.97	1.49	2.99	0	2.99	5.97	4.48	16.42	8.96	7.46	2.99	11.94	2.99	4.48	4.48	2.99	1.49	8.96	0	0	0	0	0	0	yes	inner membrane	1	1	0	0	0	35.82	28.36	35.82	50.75	31.34	17.91	46.27	19.4	34.33	11.94	22.39	14.93	yes	yes	yes
ECs5432	57	12.28	5.26	1.75	10.53	0	10.53	3.51	0	3.51	12.28	10.53	3.51	1.75	1.75	5.26	5.26	1.75	1.75	1.75	7.02	0	0	0	0	0	0	yes	cytoplasm	0	0	0	0	0	61.4	0	38.6	24.56	57.89	17.54	64.91	0	35.09	82.46	47.37	17.54	yes	yes	yes
ECs5433	58	8.62	3.45	0	5.17	6.9	12.07	1.72	1.72	6.9	5.17	6.9	15.52	8.62	1.72	1.72	5.17	1.72	0	3.45	3.45	0	0	0	0	0	0	yes	cytoplasm	0	0	0	0	0	58.62	0	41.38	15.52	62.07	22.41	53.45	1.72	44.83	100	56.9	50	yes	yes	yes
ECs5440	49	6.12	10.2	2.04	4.08	6.12	4.08	2.04	0	0	8.16	18.37	4.08	4.08	4.08	2.04	4.08	12.24	0	2.04	6.12	0	0	0	0	0	0	yes	inner membrane	1	0	0	0	0	46.94	26.53	26.53	44.9	42.86	12.24	42.86	30.61	26.53	55.1	26.53	0	yes	yes	no
ECs5441	69	1.45	4.35	5.8	5.8	0	10.14	1.45	4.35	0	7.25	7.25	15.94	1.45	5.8	0	7.25	7.25	0	7.25	7.25	0	0	0	0	0	0	yes	secreted	0	0	0	0	0	15.94	40.58	43.48	23.19	55.07	21.74	43.48	28.99	27.54	69.57	52.17	44.93	yes	yes	yes
ECs5442	59	5.08	1.69	0	8.47	1.69	11.86	1.69	5.08	5.08	11.86	11.86	8.47	3.39	1.69	3.39	5.08	3.39	3.39	1.69	5.08	0	0	0	0	0	0	yes	secreted	1	0	0	0	0	62.71	0	37.29	28.81	47.46	23.73	64.41	3.39	32.2	88.14	57.63	6.78	yes	yes	no
ECs5451	73	12.33	10.96	1.37	6.85	4.11	8.22	5.48	9.59	2.74	4.11	4.11	8.22	1.37	1.37	4.11	0	6.85	0	2.74	5.48	0	0	0	0	0	0	yes	secreted	0	0	0	0	0	27.4	6.85	65.75	17.81	68.49	13.7	20.55	5.48	73.97	100	68.49	54.79	yes	yes	yes
ECs5458	72	16.67	5.56	5.56	6.94	0	9.72	6.94	0	1.39	8.33	8.33	6.94	4.17	0	4.17	2.78	4.17	2.78	4.17	1.39	0	0	0	0	0	0	yes	cytoplasm	0	0	0	0	0	76.39	4.17	19.44	23.61	51.39	25	76.39	4.17	19.44	100	66.67	44.44	yes	yes	yes
ECs5460	66	6.06	4.55	9.09	3.03	3.03	1.52	4.55	0	1.52	12.12	10.61	12.12	3.03	9.09	0	4.55	7.58	1.52	3.03	3.03	0	0	0	0	0	0	yes	secreted	0	1	0	0	0	66.67	7.58	25.76	33.33	51.52	15.15	48.48	15.15	36.36	46.97	15.15	4.55	yes	no	no
ECs5463	71	5.63	2.82	4.23	2.82	2.82	2.82	2.82	12.68	1.41	7.04	18.31	4.23	1.41	1.41	1.41	7.04	8.45	1.41	4.23	7.04	0	0	0	0	0	0	yes	inner membrane	1	1	0	0	0	9.86	46.48	43.66	36.62	40.85	22.54	18.31	35.21	46.48	32.39	23.94	0	yes	yes	no
ECs5465	68	8.82	13.24	4.41	2.94	0	8.82	5.88	2.94	1.47	4.41	11.76	5.88	5.88	0	2.94	11.76	5.88	0	0	2.94	0	0	0	0	0	0	yes	cytoplasm	0	0	3	0	2	50	5.88	44.12	20.59	67.65	11.76	67.65	5.88	26.47	100	67.65	58.82	yes	yes	yes
ECs5482	44	2.27	13.64	2.27	9.09	6.82	4.55	0	6.82	4.55	0	2.27	4.55	4.55	11.36	0	0	6.82	4.55	4.55	11.36	0	0	0	0	0	0	yes	secreted	0	0	1	0	0	56.82	4.55	38.64	25	45.45	29.55	63.64	2.27	34.09	86.36	36.36	0	yes	yes	no
ECs5484	72	16.67	5.56	1.39	4.17	4.17	5.56	2.78	18.06	1.39	6.94	5.56	2.78	4.17	6.94	2.78	4.17	1.39	0	0	5.56	0	0	0	0	0	0	yes	secreted	0	0	2	1	1	30.56	22.22	47.22	36.11	40.28	23.61	26.39	13.89	59.72	68.06	25	2.78	yes	yes	no
ECs5495	72	4.17	5.56	1.39	2.78	0	11.11	5.56	6.94	0	8.33	18.06	9.72	4.17	4.17	6.94	0	5.56	1.39	2.78	1.39	0	0	0	0	0	0	yes	cytoplasm	0	0	3	3	2	65.28	0	34.72	23.61	56.94	19.44	59.72	5.56	34.72	80.56	58.33	8.33	yes	yes	yes
ECs5496	66	3.03	3.03	4.55	16.67	0	1.52	1.52	1.52	3.03	4.55	12.12	16.67	1.52	4.55	7.58	0	0	7.58	1.52	9.09	0	0	0	0	0	0	yes	inner membrane	0	0	0	0	0	48.48	0	51.52	28.79	53.03	18.18	48.48	0	51.52	80.3	68.18	57.58	yes	yes	yes
ECs5498	74	9.46	4.05	5.41	4.05	1.35	2.7	2.7	6.76	4.05	8.11	6.76	6.76	5.41	1.35	5.41	6.76	5.41	0	5.41	8.11	0	0	0	0	0	0	yes	cytoplasm	0	0	2	2	2	18.92	16.22	64.86	20.27	52.7	27.03	4.05	29.73	66.22	51.35	62.16	2.7	yes	yes	no
ECs5530	72	5.56	6.94	6.94	2.78	1.39	4.17	4.17	12.5	5.56	2.78	8.33	13.89	2.78	4.17	1.39	5.56	4.17	1.39	2.78	2.78	0	0	0	0	0	0	yes	secreted	0	0	7	10	9	23.61	23.61	52.78	20.83	58.33	20.83	33.33	5.56	61.11	100	70.83	62.5	yes	yes	yes
ECs5531	64	6.25	7.81	3.13	3.13	6.25	6.25	12.5	4.69	1.56	6.25	4.69	7.81	6.25	6.25	4.69	3.13	0	0	1.56	7.81	0	0	0	0	0	0	yes	cytoplasm	0	0	2	5	6	48.44	6.25	45.31	21.88	60.94	17.19	56.25	4.69	39.06	98.44	67.19	9.38	yes	yes	yes
ECs5532	66	12.12	9.09	3.03	9.09	6.06	7.58	6.06	4.55	4.55	9.09	0	7.58	6.06	3.03	3.03	1.52	0	1.52	0	6.06	0	0	0	0	0	0	yes	cytoplasm	0	0	1	0	2	0	31.82	68.18	24.24	56.06	19.7	0	31.82	68.18	77.27	63.64	25.76	yes	yes	yes
ECs5556	67	5.97	1.49	5.97	5.97	1.49	1.49	4.48	7.46	0	0	10.45	8.96	1.49	4.48	13.43	4.48	11.94	0	2.99	7.46	0	0	0	0	0	0	yes	inner membrane	0	0	2	0	0	23.88	0	76.12	22.39	67.16	10.45	26.87	2.99	70.15	86.57	71.64	47.76	yes	yes	no
ECs5575	66	10.61	3.03	3.03	4.55	1.52	4.55	21.21	7.58	3.03	9.09	10.61	0	3.03	3.03	3.03	0	3.03	1.52	0	7.58	0	0	0	0	0	0	yes	cytoplasm	0	0	0	0	0	15.15	31.82	53.03	19.7	57.58	22.73	12.12	40.91	46.97	83.33	68.18	0	yes	yes	no
ECs5580	61	3.28	6.56	3.28	3.28	0	0	0	6.56	1.64	18.03	9.84	3.28	8.2	13.11	3.28	3.28	3.28	3.28	1.64	8.2	0	0	0	0	0	0	yes	inner membrane	2	0	0	0	0	42.62	21.31	36.07	52.46	19.67	27.87	68.85	8.2	22.95	32.79	13.11	22.95	yes	yes	yes
ECs5586	48	14.58	2.08	4.17	4.17	2.08	2.08	4.17	10.42	0	8.33	6.25	6.25	2.08	2.08	0	8.33	12.5	0	0	10.42	0	0	0	0	0	0	yes	secreted	0	0	1	0	0	75	0	25	31.25	45.83	22.92	75	0	25	100	41.67	10.42	yes	yes	no
ECs5591	55	10.91	3.64	1.82	3.64	0	5.45	1.82	1.82	1.82	10.91	9.09	10.91	1.82	3.64	5.45	3.64	10.91	1.82	3.64	7.27	0	0	0	0	0	0	yes	secreted	0	0	1	0	0	49.09	3.64	47.27	12.73	58.18	29.09	50.91	14.55	34.55	100	56.36	9.09	yes	yes	no
ECs5595	43	4.65	13.95	4.65	6.98	0	9.3	2.33	6.98	2.33	13.95	6.98	4.65	2.33	6.98	4.65	6.98	2.33	0	0	0	0	0	0	0	0	0	yes	cytoplasm	0	0	0	0	0	53.49	0	46.51	18.6	65.12	16.28	44.19	0	55.81	100	69.77	37.21	yes	yes	yes
[truncated: 24 more columns]
