# Supplementary material for: Discovery of numerous novel small genes in the intergenic regions of the Escherichia coli O157:H7 Sakai genome
Source: PLoS One. 2017 Sep 13;12(9):e0184119. doi: 10.1371/journal.pone.0184119 (PMC5597208; doi:10.1371/journal.pone.0184119)
Supplement: S10 Table — The upper part of the table shows the results for the novel genes and the lower part for the scrambled sequences. (XLSX) [file pone.0184119.s012.xlsx]

## Sheet: machine learning algorithm pred
gene name	actual	predicted	(scrambled) sequence
XECs101	real	real	MTLRNSAAFFVLRAVVSLLPLSCNFRTSARSSFYSQYYPGREDSWHLNTMMLSGRRRRQTLRKS
XECs255	real	real	MIVGCGVNALSDLRFGFVGLIRRGSVASGNECETAV
XECs053	real	real	MRSSPDATLTRLIMPGSLRPNRRPDKAFTPHPAVVHRRLMRRGRVISRQNRRPPPPC
XECs166	real	real	MYLPLVFMPEADSLKHPQQSYLTLPLQQTVFARYGNSHIGMNSVHLARLSVQFFPFCELPLHAAGAASGKRIHVLKDEDVKCLSWSSHIF
XECs261	real	real	MTRSAYCASFCVSFYWTQANDAGDTIPARPTYNSKIRSSAFTYNTIYLTNIPRTLQHKNRSRTPVL
XECs331	real	real	MRTMAGWKSTTTSLKMPCGRSVWVVKTSCSSALTMVVSGERYCTA
XECs004	real	real	MLAHLIRPTVALQQSWIRRLRRIRQDHRLGVTSVVPCKRGRFSSICLSGCVSCNDA
XECs200	real	real	MNGDNPSPNRPLVTVVYKGPDFYDGEKKPPVNRR
XECs102	real	real	MNPPGRDNIVSKMRSGLKSGSYRTMAEERQQPAIRKRPRYCAE
XECs134	real	real	MSRKMNGNIASTKGRAGFHNTSAGILHIASVPALQHVSCCCPPGFLDSLLHPLLYFTSTAPLHFCTSGCCAPV
XECs449	real	real	MLRILLDSPYYLRRFFHLPEVIWNLIPRLSLDGD
XECs132	real	real	MHDALGITFSPWGIPSAGTMCCWRFFINSYFLIPLSFPPETYLVSTVF
XECs036	real	real	MSRAQMPDATLCASYHAYGLRAKCRRIRRSRRIRQSCTIINAYSVYWRGRQYARQ
XECs411	real	real	MLMWHSSANLVSNGALSAVKRDSTGSGTCTTRKLVVFWPTLLAPGLMKPVVNCWRCLPFYHRHVDH
XECs194	real	real	MRYMASEEYASCRNAQHKKSDIKTVACMVRIRGENVSTFAK
XECs233	real	real	MPVFGPGKWLLGESRALKVGINAGLVALPFKNR
XECs447	real	real	MFVVDVSMVCRMRCTCRPDKTHQASHQALCSNAGCGVNALSGLRTLSQAEAELLRSFRLLRQTIQ
XECs247	real	real	MPSKQSVTGSNPVQRTTLIFPRSLLRTFFVSAPRPAHTNHRAFRGELMEWSV
XECs187	real	real	MTTLIYLQIPVPEPIPGDPVPVPDPIPRPQPMPDPPPDEEPIKLSHRERRSARIRA
XECs401	real	real	MSYSKSFKLYQDGKRMNPDELTVVSDSGERMQPTQRQIEG
XECs062	real	real	MLQIAIVCARRMTVNILWFLRRVLLPVICQEGIYG
XECs300	real	real	MLYRDEARGEDCFSIIGFGPVKETQKMHNGTTRHAWIQITHGSPVQL
XECs326	real	real	MHLCFAYLPMLYPSRRFSGFKSWLQLLRTEQGRSCKNKSFLVVSPNCHTYVRLCA
XECs212	real	real	MGHWFDSSTTRHTYFPGSLLRAFFVSAPRPAHTNHRAFRGGGGAYGVVSVTFSVGRSLPGVGSPTQRNVTMFGIFGKKSPQSGNGN
XECs338	real	real	MPGVVHDCVGRIRRSRRVRQSTLDATLARLIRPTTVVDM
XECs379	real	real	MIMGKLGENVPLLIDKAVDFMASSQAFREYLKKLPPRNAIPSGIPDESVPLYLQRLEYYRRLYRPKQVEGQ
XECs155	real	real	MYIDLIFYKFTSNLARQLLIKVISVFGEKRTVYMRRFHTRITKI
XECs289	real	real	MTVVEKHEIMLTAYPIRLFYLSVRPRAVLEILTYDMYAPVSPRCPCPNCLQQLRPLG
XECs003	real	real	MSMIPCDLVAGCDAGASYPAYGCSPAELDKAFTPHPARSPFRRHIRRPLQTGAIFLHLPQWLCFM
XECs146	real	real	MQMVNVRLPRKRRSNRYCVISQRCPRLRQKLMRLAQPLSVSWIRTLKLVVVRRYVRSRM
XECs414	real	real	MSNYQPGAICRMRRLTRLIRPTDRGGRLDKAFTPHPAIQLPQCLHRTPLRPHFSGGLF
XECs127	real	real	MVSYHIYASPNIQRPELSLGNIYKRCALIIIKNQES
XECs448	real	real	MLYQSTIIATTAPHEKGAALWISGWRLRKAPENETKKPENAFPNFCG
XECs397	real	real	MSSCQTGITPYNAPPLTRNNGKHAAGSAGFS
XECs095	real	real	MQDFFFICLTEFTLVSFQLRCRLYIARGARHKPKISVELILSRSPGEGFNRVISLEIFMAYFG
XECs323	real	real	MITSWFYRKLQKKEAISGKGISPTNTSGYKYYCAAGVLAGC
XECs402	real	real	MLSRRPILNPASAGFFVFCAFRHPPFAINARNNSLPHGMISPLTY
XECs191	real	real	MMGWLMISDKLITLVKSLCVLVGISFLVMLVAIFFSTAWRVLTLSGLVG
XECs281	real	real	MPETKYKQQEPAEQVLNRKVEKGDTLACRLFYCLFRARLQREAAAHQHKEQRHEVNSQNSG
XECs243	real	real	MDLTGSFRAKMCSYSVVFLSLTIILLDIHPMKLPQSWWWELKLRREGVKN
XECs404	real	real	MCFDERLSGWQIWNPASRITLSETKSIAVSRAGAENSACFYFRQSG
XECs104	real	real	MLHDHVAECLEKKGLYRRAAERWAKVMVQLSDDQKRKVAAQKRAECLRKARRTPVSPVNLTEIKQAVNRLHSELGMGFEERRVFRRYKGTGEQNTSGNARSKKC
XECs223	real	real	MLLFSASFFTLAPESRRLAREKRNGKQRLKASQWRLFLYARFEK
XECs029	real	real	MIPLQLCLEKFILDNGGNGLMNSIFTEENLLAFTTAARFGSFSKAAEELGLTTSAISYTIKRMETGLDVVLFTRSTRSIELTESGRYFFRKATDLLNDFHAIKRSIDTISQGIEARVRICINQLLYTPKHTARLLQVLKKQFPTCQITVTTEVYNGVWDAIINNQANIAIGAPDTLLDGGGIDYTEIGAIRWAFAIAPDHPLAFVPEPSPKANCVSTLILWWRTPRIRLIKKWAGCCTGRSQFWCQISTPNVSARF
XECs406	real	real	MMLESIINLVSSGAVDSHTPQTAVAAVLCAAMIGLFS
XECs294	real	real	MPQKAHLLLQQAIAEGATSLDTHEVQPILQSYGMNTLPTWIASDSTEAVHIAEQIGYPVALKLRSPDIPHKSEVQGVMLYLRTANEVQQAANAIFDRVKMTWPQARVHGLLVQSMANRAGAQELRVVVEHDPVFGPLIMLGEGGVEWRPEDQAVVALPPLNMNLARYLVIQGIKSKKIRARSALRPLDVAGLSQLLVQVSNLIVDCPEIQRLDIHPLLASGSEFTALDVTLDIAPFEGDNESRLAVRPYPHQLEEWVELKNGERCLFRPILPEDEPQLQQFISRVTKEDLYYRYFSEINEFTHEDLANMTQIDYDREMAFVAVRRIDQTEEILGVTRAISDPDNIDAEFAVLVRSDLKGLGLGRRLMEKLITYTRDHGLQRLNGITMPNNRGMVALARK…
XECs259	real	real	MDPVAIKIMRFIILTVGTLRRIEPISSPGYRTGGAAGGALIRSATSWSNIRKPVSTGSVRVRCWCCAP
XECs374	real	real	MAVLGLQGGRGGVGTTTITAALAWSLQMLGENVLVVDACPDNLLRLSFNVDFTHRQGWARAMLDG
XECs046	real	real	MGRVAGHRLCLSSLSWSRKHRVKTHLQLSALFQYVAKDFMKNGLRAVLFCLDFALFAQHSDENCPGIVKKYATARNNRSRLIKVMPL
XECs434	real	real	MRRLRRIRQQCQMPDATLARLIRPTNSRTLRRPDKAFTPHPATVPTA
XECs228	real	real	MFSMVFYWRLCCPGSIKMKKTTIIMMGVAIIVVLGTELGWW
XECs089	real	real	MSSPPPSGQMKPNPLALLNHLTVPFSMLRHPSQILYK
XECs450	real	real	MLMEIRAIMPGLSLMTNAKSPDALRLSGLRDSCNLLNLLAG
XECs248	real	real	MAPNRHHDSQGQKLCSMKYRTKIKKKCLMRDVAVASLSGNYT
XECs342	real	real	MTVHDTIPKRKRLIGQFHLIYVKTRFGGFLLLVHRVR
XECs024	real	real	MIVRWCRMPDATLARLIMPTKLHSTVGRIRRSRRIRQLCTNAGCAP
XECs098	real	real	MLLNFPLPRQYEIGQKDRRPIRTTTEKEILLDAIYLCTMKLRQNPSGDNRNLVVGDWGKKYVRLWVSSLT
XECs082	real	real	MDGISKSGGLMNEFKRCMRVFSHSPFKVRLMLLSMLCDMVNNKPQQDKPSDK
XECs388	real	real	MSTSTTFLLEIPRAQQLATGSGKVRQLAVLLNHRRRV
XECs125	real	real	MSKPRWTLDQKKHHVAAWRASGLTREQYCELYDIPFKSLRQWPQDVAKAEKRARAPEIIPVSVSGSSGMTDGRPLSDEPVTLFLPGGIRMCCQPSQLTDVFRALRHADA
XECs149	real	real	MIHNNSRGGDMEKEVSRILVRIPQSLKDAITGKAKEECRSFNSEVM
XECs350	real	real	MRSSVDDGANFVNCAACCKLHGVEGYLHVSC
XECs065	real	real	MVMTSSRDARLSRNSLISHSNKENMGRMKFPGPCFYLYSKSSVSRIS
XECs365	real	real	MAEISMTILSIRHTDYLFWINRWAVGWADQLTESIHCTLSAVSVKGVGVQIARLKFSS
XECs304	real	real	MNSFFPGESEYMKDAHLLSSSLNSEMKFWPLMSGLFLFCQACFSSHTANGSVSAASISC
XECs413	real	real	MVTVNLHCPRCQSVQVYRRGQNPKRHDRFRGRDCHRVFQLSYCYEPRKPGVKDQIAEMAFNGAGVRYTARTLKIGINTVIRTLKNSRHEE
XECs105	real	real	MIGGHLCYMITWQNVWRKKDCTGEQLNDGQK
XECs318	real	real	MVCKRLVRVREKDDSIFVDRESDNEVNIRMMTLLKDTPGWCFRERLLDEAKRMTQDALKDTSRMENENRSG
XECs216	real	real	MFNYRGQLSSAMTRSNTADNCNIMDNLFRTLFSTFTHLRTSSTILLVGEQHWRNAL
XECs262	real	real	MPIVHLSASLFTGPKPMMLAIPFPPGPLTTVKFGALPLHTIQST
XECs163	real	real	MHSSGKGENLRLRFDSSESERTFSQATARRVRSEATNNPFPTAISSITSKFELPLVGFPSGQREQTVNLPSSTSKVRILPPPPSLSKVPELSSESVNKYSAQAEKDEKLRLRFDSSASERALPQATT
XECs142	real	real	MRAYKHDNGIRRLRRIRPPAPIAGCDVTASGAKNYPISGFFPSRRNI
XECs170	real	real	MVIFIVWILTRVYKAAQLRGLFRFAGCGSPLLILLVAGPWPATVEENPGKGRNNDI
XECs207	real	real	MKCNNYILLVILMHRKRLARTVLIFTEEPVHRFV
XECs131	real	real	MEPETWLRHVISVINTWPANRMKELLPWNVTLSVN
XECs218	real	real	MCGNKKGENLMSTDLKFSLVTTIIVLGLIVAVGLTAALH
XECs096	real	real	MNPGTFFVAQPMLSVVTNFPCGGLSEAVSAILFCKLSLTKKIKHTLYKTFFSYA
XECs176	real	real	MLHSSSALWIVAIFLSLGGARIRRVGAALRHTSPTDDNQRRMVPACNRQPVISLIFIVSSSVLQRE
XECs334	real	real	MIRRGSVASGIVLDCRMRRERLIRPGWLAATNTNPYP
XECs058	real	real	MFIYTVNPVSDFCRQNSSLLLKRNRPQPSLTAGESVKQVPYHPDLTTGYAGITPRTTATSSVRKREQP
XECs314	real	real	MDCPRPCSAGEPSTGSGHAGAHLLLPAAFTFPRPRRSYRTGYRRIDWRADWSRQYSAASGFTCTVCHQRAGGLRLHSGRFVAGGSPSGHGSRRCPFCTGEPLFNRRADCTDRLVCLRFYLSIEAET
XECs375	real	real	MRNKSRGLVNGRTGIAGGAGRRGDNNHHRRISLVITNVGRKCPGGRCLPGQLVAPVI
XECs204	real	real	MGATGPQGPKGDPGETQIRFRLGPGNIIETNSHGWFPDTDGALITGLTFLDPKDATRVQGFFQHLQVRFGDGPWQDVKGLDEVGSDTGRTGE
XECs333	real	real	MNNTSPSIRPSLYAYEITPDEQKEPVAAIAPSLSTSTQTRVSASSCKVEFRHGNMTLENPSPELLTMLIRELSGRGR
XECs274	real	real	MMRRWRVLSGLRRGRTVGRIRHSRRIRQALPDATLVRLIRPTQG
XECs301	real	real	MSNLNPCMACGAVVHFLRLFYWSEADDAEAVLSSSLIPV
XECs108	real	real	MSVRKYTARHKYHVKSNYPSEPAPLHRKSVLAVFFLNKASVTGCCSAGSVLR
XECs275	real	real	MRSCLMRRWRVLSGLRRGRTVGRIRRLRRIRQPLPDATLARLIRPTQG
XECs252	real	real	MYPASVLQYFTSALLTEYMSAIFQMITTSSQLMVKHFGTLMTRVVAEEWFMSLVRFSNAQSGPRIDQDG
XECs441	real	real	MHHHLFRSEMMKRLIVLVLLASTLLTGCNTARGFGEDIKHLGNSISRAAS
XECs147	real	real	MLIITNNFLCFFRLSRQTGSLYCRGTNGKLMCPVTVCSVNTMLLNYVIHTRTLC
XECs076	real	real	MDEGSRVFFGVNKVPSKSRAITRVVMAYSRLRLRIFFCANGTPIPLSDKILRFNSAFTAKSD
XECs364	real	real	MCKIVRCQKDDKAVTVRVRENGRWGTDIPRMH
XECs091	real	real	MFSAHFSPECYNCGRRVGYAHYPAADKEFFASGNAHRLSHRSLIRCAFGAA
XECs408	real	real	MLQFIEFTNFCRPDKAFAPHPASIKRTLSAI
XECs016	real	real	MFISTAHLLIIAPVFAAFLSLAAGLPGYLTPNLPRFLLQV
XECs308	real	real	MPLNEWPLPPYQPWRTVCYLGIASGLTTLNLPLGPLAVSYLLVGLVTNFFRGWVTDLTTAIFEKKMGIQLEQKVHLAGATS
XECs464	real	real	MSFFDELKTSLEEAVEIKQGLKKPARVARHEIEDAKAVVDRKRCSRRIRHSVLNA
XECs182	real	real	MVRSNWSRHHYASIVTMNPKRNGNVPSLFQTTGN
XECs429	real	real	MKTIGYIVLRWMIKASASHKKEASVMEASTYQVKIIGHCGGV
XECs337	real	real	MLTPRLLMSAGPRATLSLKQFCLPRAITQNAATA
XECs197	real	real	MARMLGQLTGGNMKKYIFLVLFLLYGCSPVDIEPARQEVNIFRGLYQTGKYSDIYKITSSDFQTATSEKNLST
XECs031	real	real	MMFVWGLFCILRIALKPDRKYAVRLISKTAISSSGRADDNQDCCMVRGSRPRWRSNFSKLF
XECs007	real	real	MNNADISRKHRVFYLGMPCDWLDKLFLRSVNSFQWEIVGQSGNKG
XECs119	real	real	MKTKKVMMIALVSSALALSGCGAMGTAIKKRNLEVKTQMSET
XECs456	real	real	MRISGEAPDLFSRIACDSFYLCRIIATFRHGLGKVRFVHAGCHVNALPGLQNL
XECs412	real	real	MTSSPVAHADVALICKLSQQWSFVGSKARQHWLWYVYNTKTGGVLAYTFGPRTDETCRELLALLTLLPSAC
XECs070	real	real	MENNNRLMPHIRRTTHIMKFAHRNSFDFHFFNAR
XECs330	real	real	MQNCLMRYAYHAYKDARSSRRDKAFTPHPAWKTRTLLSIWGQQMLA
XECs210	real	real	MSVRKYTARHKYHVKSNYPSEPAPLHRKSVLAVFFLNKASVTETIRILIIY
XECs130	real	real	MDLFGFGRGEVVTLHSANRVMSQESAIDKGTYLTGPLEKWRERMIPSC
XECs313	real	real	MVDKLAQLTGWQAIDGFKEGEPAEAEIGVAVIDCGGTLRCGIYPKRRIPTINIHSTGKSGPLAQYIVEDIYVSGVKEENITVVGDATPQPSSVGRDYDTSKKITEQSDGLLAKVGMGMGSAVAVLFQSGRDTIDTVLKTILPFMAFVSALIGIIMASGLGDWIAHGLAPLASHPLGLVMLALICSFPLLSPFLGPGAVIAQVIGVLIGVQIGLGNIPPHLALPALFAINAQAACDFIPVGLSLAEARQDTVRVGVPSVLVSRFLTGAPTVLIAWFVSGFIYQ
XECs219	real	real	MMISVFTTSPFRQDRPKFHAYTICVLAIDPFLTLRVVFPAYRNTFVVRKVCKGKRLPCDFAGAEVRVWSEMEWQQ
XECs083	real	real	MRAVIATSRPDKTRQASHQAFAPDARCGVNALSGLRFGHRFPSAAGIGALRHVISNL
XECs279	real	real	MCDPDRYLQGACLSGVVVMPPGIYSVRKNYFDFSGAVEE
XECs064	real	real	MNNPGIISTSSARKAVLTRTFGLCYADLKNHL
XECs280	real	real	MAQLGERLHGMQEVSGSIPLSSTKFPTLAAKRGFFVSAFCRFCNTVYVRVSAAW
XECs103	real	real	MLSWEWDLKSGGYSDDIKGQENRIRPETRGQKNAKKYLRALLPVTIRKSDFSGRFLCHI
XECs205	real	real	MTVKLRLAVAALLLFLVVMVDFTSRIMSVLADGVLVCGIVVLLWPVIKRNSLHNA
XECs349	real	real	MTLRGCKQARNAADALSLSGLRQRFVTKETNCTNFHRSR
XECs354	real	real	MSIKNRRLTRRRFFYYRPDIISAGKRNLRCINLVTRIINEPALKS
XECs002	real	real	MREHTAGCQIVKRDMPLHYLNSSWLKNRRTIG
XECs033	real	real	MPLLSSLQSGTLPLFGYSGRVRPMKKAHTGESGLKWEAKDSSKLIGNKDHALRGLSSPMVGIRQIRLIT
XECs245	real	real	MGHWFEPSTTHHTYFPSLAFADLFCIRTTPGAYQPQSLSGGAYGVVSVTFSVGRSLPGVGSPTQRNVTMFGIFGKKSPQSGNGN
XECs201	real	real	MYPCKHSPPVYWRFFFAVIKIRPLVHNCNKGPVR
XECs161	real	real	MQKRPQAVTLRPVSGAYCHHGSLTPVFALLPVTPPADNRCGNNSRQDRCCQVVPENHGKLRERHIAALL
XECs241	real	real	MNLIQAIVRVLIIMQGMVVDVVDAVHIAVMEGMTWYVMRVMLPMK
XECs059	real	real	MLANVGMAPWVPPHPNPLPDGARGLTERVDSICRPDKAFTPHPALFQQHG
XECs311	real	real	MMTHIRIEKGTGGWGGPLELETTPGKKIVYITPPVPGLRLSTNWHSLLAGRLLTDLKKVNPRRRKLVSR
XECs118	real	real	MTKTNIRIIQTKTHWKGIIFYITRKSGSLLSFYLYLSGA
XECs359	real	real	MMCLMMLKLNSTLADSQPQNHVLCPVRLTTPDRLSKMGKA
XECs291	real	real	MKIGFVIGNFAVLYTMPLNSPIETSGVVKALVWSAALDSNNSHVQFWGDVRANLNGCIPCLRKNE
XECs278	real	real	MMKSFRRNRNYAERCKVKYFFMGISFMVIVWAGTFALMI
XECs067	real	real	MLQICNFCRCTCTMSRCSSGLAVVNVSCATFLLTIFARDLWFSFRRGNSIMIRIISRANSVTSSNEVNRLVTGQIPHD
XECs232	real	real	MTILHANWKTWRRHLFLKGKATKPALMPTFSARLSPKSHFPGPNTGIVFGLFLSVKSQKHFLR
XECs181	real	real	MLISDGDYMRLAMPSGNQEPRRDPELKRKAWLAVFLGSALFWVVVALLIWKVWG
XECs287	real	real	MLHAADALAALVHPSHIVIYAPGASLTCRLPATRII
XECs019	real	real	MQKSFVAYVCYSRCLQDVPLNLLLMKRRKKLKSHKVILIKTLPSN
XECs344	real	real	MAWITIMPADFTSRLGTPNPSSICIFYPKRVEFATFQARGGAAW
XECs380	real	real	MTRNANSYFSAFTNAAHSNRAAFFFPATSILFCVPAPDFVMFFCPAH
XECs399	real	real	MLVADSCLFVQVKLSCSGGGMMLAKMQRTKDELRGREQHSY
XECs325	real	real	MRRERLIRPTFGTRRPDKMRQHRIRQCAQGNKCAIHVRCGVNALSDLRSTPPGFT
XECs251	real	real	MIQNMTVTQLVKRGTAETMSVFILFEMLLMSLLISRLNGKGCRIYEWQSTFSQ
XECs371	real	real	MPGYRLVLFRSLPGGIGIFRRKRLGMFGIIKLTIHTITGMWVSIVLFKLMTNGWSGFYFQCCVLSLVFLTVSWLLSGEWLAGKSKAEPSRSTLLSFTRYAFLKRAKRCSTTTKKTGTK
XECs188a/b	real	real	MPSKQSVSGSTPLQRATLIFQARFGGPFLYLRHARRISTTEPFGGELTEWSV
XECs297	real	real	MVKKTTVRYTQKRTVIHYLLYRFIAATIFCDVCVVRPTSGCCRSGNCNGGRNLIAGSLEKVSGVAEPC
XECs035	real	real	MNALSAYISPAGRRHDKTRIASHQASAHDLSMFTTSNHQAL
XECs006	real	real	MCPKMPLASQTDTLYLLWKIVSHFKTVMTMRVFFLQLFITLICFARWT
XECs133	real	real	MVTSDLLPIRRNIMVREAYFDAPNLGRLIQDVWNNPGFVSPGASKLYHPGCGAGSSFTGLRRHT
XECs227	real	real	MRRIHILLIGDNMRIGIIFPVVIFITAVVFLAWFFIGGYAAPGA
XECs246	real	real	MVRTQYNAPHLFSLARFCGPFLYPHHARRIPTTEPFGGSLWSGQCDFLCGQIAPGRWLTHPKERHDVWYFW
XECs433	real	real	MWLFVTLRGEQCHDSVGAVTVVKNNKNRHCNNGAIRMKPL
XECs351	real	real	MTQFLRCGKGDIGATKVYFVFCRRIAADRCTMSVKSNIDTLGQNRPASRPAGIYRYAYSCRGIRFTDGGETPVTITLNKEYGTHSWIFVRLKN
XECs355	real	real	MLLNFAARDSTHFAVIETNLNKKSLKVDDNRACLYVDLFDNAL
XECs329	real	real	MAGCGVNALSGLHVAAVVGLIRRASVASDVYCLCRPDKLAHRAWQRHKRPSPTRC
XECs398	real	real	MRKSEAALLFNNLSDNLCGHSKIRILNVARRKMNTKSQE
XECs199	real	real	MMLGNMNVFMAILGIILFSGFLAAYFSHKWDD
XECs446	real	real	MHTITTVNRSKVKHKKYLGFSLLFNPYYWIFVKPFNGVPGAGKKDIQEKMCAISDSYAV
XECs087	real	real	MRDDTLLKAEGRVKLQLKGNVMHQRGIFNSI
XECs177	real	real	MPVTCWNHSPLVVVCGACVAKGCANSTYPCPA
XECs340	real	real	MFVSSVSEKYKVSACVNPLATLPCIQQNQTPRTCNFDNEQR
XECs352	real	real	MAAQCPSSLTLTLWGKIDRRPDLLEFIAMHTAVGAYALQTAVKRLSQSH
XECs363	real	real	MSNALAGGKVLCTSSPVKSSAIAALARQLSSLLCLP
XECs366	real	real	MLCALVVFVVSFLSRMEESAERRSAAVVTRVVCLQGLWRVDYG
XECs265	real	real	MFTAIFRSSAMNAYYIQDCLEAQSWARYYQQIAREEKEAELADDMEKGLPQHLFESLCIDHLQRHGASKKAITRAFDDDVEFQERMAEHIRYMVETIAHHQVDIDSEV
XECs138	real	real	MKVNGVTTSKYEGWRGTFQLYRYKTVVLVHPKGYLAGEMIHRQALTSSCQD
XECs128	real	real	MRRVNMNLQSGQNIPLQQSTIRLNLQYPAKSGFKGEPDTCLFMLNAQGKVSGDSDFIFYNNLSSPEGAVRLVTGSQQASIEIALDRVPANVSKIAITVVIDGEDTIS
XECs387	real	real	MAETGGAVSALTPREHTVLCQRAQRFSLRYRVHNSWQQAAERYVSWQCS
XECs457	real	real	MTFINLAQNRSTAKLTAYVPKITTQLFTLLYARVTLAASLQDSGQFTSSNATQT
XECs193	real	real	MFTVAKMGQKAAKGAKMGQKKCRLLCFIVVVNPA
XECs238	real	real	MKPKRWLCLLQLIATILMLIIFYRGFPATSRGAVKPHKNKVGYSGWE
XECs202	real	real	MEKTDATVSTIRYQCRKMPVSVKAKHKSIHASIHRRFTGGFFSPS
XECs303	real	real	MAKISSLNSGMMITNARLSYTQTRLGRKSSENF
XECs423	real	real	MGRGWRSTGLGNAAPDYRRARRIAGAVWQHSRPAAVLLYFQRGASGDEVVWPTARLSQRGEYRQRYGRECAAKTHRRRVDSRTVCDGRAGHQMDVNQRTVGGFTNACRRWLHRHHDRAEHSRSTLPWFAGARSDATDGSSAQQKN
XECs273	real	real	MPDSGYGRQNVLNVVPLSCEFAQIFESLYVKLR
XECs244	real	real	MSGVSAAPLAVLSVVVRLPPRGRPFRLRRRTSISRPGDLRGRGVNMNLRELFIAGSLSSRRRQPAGLASATCTA
XECs018	real	real	MMNSKKLCCICVLFSLLAGCASESSIDEKKKKAQVTQSNINKNTPQQLTDKDLFGNETTLAVSEEDIQAALDGDEFRVPLNSPVILVQSGNRAPETIMQEEMRKYYTVSTFSGIPDRQKPLTCNKNKDKNENEDVARAENMNWMQALRFVAAKGHQKAIIVYQDMLQTGKYDSALKSTVWSDYKNEKLTDAISLRYLVRFTLVDVATGEWATWSPVNYESRVIFPPAGITKTSNKELSNDHVTEAQLFNLKQKTYVSMVKDLVSRFQ
XECs341	real	real	MNDCPRHYTQKKAAYRSVSPDLRKNPLRRVFAFGAQGKMNKYLRY
XECs268	real	real	MVASCSQVIPLFCVLAKRLHQPFKQAVCDDRRQCHQ
XECs008	real	real	MLLFCPLRYWAFTLQTAVSQEREENRLPHYDNESEENRRARRIP
XECs381	real	real	MLTFQPSQMPPTQTERHFSSPQLQFCFACLLQIL
XECs107	real	real	MNAIITAPGVGRQWVTLAAFLFFFTFIFCRR
XECs310	real	real	MRKRWAFNLNKKFIWQEQHHDAYSDRKRNGGLGRPA
XECs014	real	real	MDQVVHVWLGGLHMAPFFTFISVRFNAGQITSPRILEWLKLPHPW
XECs001	real	real	MRRERLIRPTKACRFNILQNSRRPDKTRQRRIRR
XECs066	real	real	MLSFKKSGRIDACLRKSRLRLKMPNPPTAYILLIEVNNETDPPDYR
XECs117	real	real	MAAAIRRVNSSNMMSIPRRRSVMANHRGGSGNFAEDRERASEAGKKGGKSSHGKSDN
XECs442	real	real	MADKMRFVHAGCGVNALSGLHNHANSIYCRDHVDRINVVHQAKRKQRVH
XECs151	real	real	MVLSTDRFIREKECEKLTGLSRTCRYRLEKAGQFPSRRKLGGRSVGWSLSEVLAWKDSCKAVH
XECs269	real	real	MRHLVPVAGCGLNALSGLQNHTNQYVELIAGRIKRASVASGIWLLSPDAA
XECs171	real	real	MNRFQFLPPSHRTGDHEGRTPRSVYAVNPGVYRF
XECs027	real	real	MFRLMIGSVSKTGVGATLPGVQIPLSPPLYQ
XECs028	real	real	MDKVAERGGFEPPVELPLLRFSRPTRSSNET
XECs378	real	real	MPSSYNRYVTKQLITSKNYSLVLWRESRTRIIVKISA
XECs409	real	real	MRATNLLTFSIGVDYVTRRRMKSVANRNLQGVPLDSDGAASYNRS
XECs049	real	real	MMPEAQLCRYTYPGRHNAVSGLRLRMAFASSCAAQRTKKRF
XECs106	real	real	MSCYPPALANVIFQENILLSVDVPARQRALLVTP
XECs088	real	real	MCPGCFIFDITNRTGIGGVKIAEAFPEGRGSPHGCGLRARLTGRYLAPDPVAEGDKLKVPRSGDFVRQSPGVQGAAATGRPLRAPCASGFIWHCT
XECs154	real	real	MMQYVYALNPVCIVINYSRTLPQRSFPVRAADIVNPGIQ
XECs229	real	real	MIVDGAISAPSQKNLRDARHKSCPPDVVLCFLSATNPLMQNR
XECs032	real	real	MVVWYGVRGPDGGPTFQNSSELDPLIIIPAKWNIAIVWLFRTGQTNEKSPHRGEWAEMGS
XECs043	real	real	MTWRNYQKSLKGMKTMNSCKLIHEEFLLQRWIMVTEGDGRYVVPIIADDGEFSR
XECs140	real	real	MAHQQRIAMSPCENDTPINWKRNLIVAWLGCFLTGAAFSLVMPF
XECs063	real	real	MDSPGQADILRSQTFSARHDFVEIVLQKWRCNLRRGVG
XECs080	real	real	MAASRYAASLLLSCRHDAFWSEKPHFLSDLQSPSQKICSSVVDLNCGSLYLLAALRILRLADADPFPLFTHSCRY
XECs424	real	real	MAIHWSGERCARLPPRSAHRWRCLATFSARCCSSLFSTRCVWR
XECs299	real	real	MIYCTGSSQRQYFVMFAWCAPLQDAADLEIATEEETSLLEA
XECs192	real	real	MMGARLISYRFLLWQKWDKRPQKGQKWGKKSVDYCALL
XECs211	real	real	MINMRIVSVTDALLRKKTASTDFRWRGAGSEG
XECs209	real	real	MNRHLPFRTEVGYPSPEKHETHFCHAKENPGISRYRGFLSCPPIILLVKTGNGIKILNIFTFSHTDCGAYNFAALVFFCPSNKNNSLTLIFICLSPQLRDHCGIFLCFIPVARQPRPFRPRLHHGC
XECs405	real	real	MVGKSGIQHPGLPSQRLKALQFLAQALKIAPVFISGNRGECGAGGSVESGVRS
XECs322	real	real	MHLSRGQTRPLLVQILVHFVVTRHFVLYRHKHSSSKGGIFMICYHFGPWWTRKGLVSSHQGSYSVAPSQTMGLKTKAAQSISRKVACLHNPSISKFLAVHCV
XECs145	real	real	MCYLSVGVKTFAGIHTKGGNMSDDISLAMEGALAVIAVVGVYCLVVFLMDRLGN
XECs459	real	real	MTLTMVKETLMFRWGIIFLVIALIAAALGFGGLAGTAAGAAKIVFVVGIILFLVSLFMGRKRP
XECs240	real	real	MFFLMNCTTYYRYDTFLLKVLCSSSRFYDVGYDWLVIECIGMRCGLLMAICLCLVSFSGYAATGKSDAQIKKEIIKESIESYPGNCACPYNHARNGSRCGGRSAYSRNGGYDVVCYEGDVTDEMIRQWKQENAE
XECs357	real	real	MAQRKATWVMLKRDTRRHKAKAMLKQSGCYSNTLMYCMYAKDVTLPCSTVDSPFPGSGKHISAIQRQRRYLALEKAYNRG
XECs011	real	real	MYLRFANYMTVRNKMKKYLKKGGGRMSRTNYSEPESNRAASCCPCAYF
XECs266	real	real	MTFRIVLRLRAGRVTTSRSPVKRKRQNWQTTWKKACPSTCLNRYASIICNATGPAKKPLPVRLMTMLSFRSAWQNTSGTWLKPLLTTRLILIQRYKTDEYSTRNAGREAG
XECs100	real	real	MRRVITVGYYSPAEILLHVLLFIPCRPRLPARAFFVHKKAPPERGWRVALCAIAWCRVPPGEFSTST
XECs367	real	real	MFHLRPGMLMMTTLLPVFTKPSPLALNALRAGRICRFLLIPDGRIR
XECs178	real	real	MWYMDIDTTANYKLGGAQQHDSVRLDPWVFMFSAGYRF
XECs394	real	real	MDSGVYNYYNPASLITHGFGVHRFIFRRISNKAIEFIQV
XECs395	real	real	MMAPPLSPGSRVLIALIRVYQRLISPLLGPHCRFTPTCSSYGIEALRRFGVIKGSWLTVKRVLKCHPLHPGGDDPVPPGPFNTREH
XECs407	real	real	MKPMTEAKMPDALRLSGLREFYNLLNLQTFVGRIRRSRRIRHR
XECs113	real	real	MADFIAQKIAELNKNTGKEVSEIRFTAREKMTGLESYDVKIKIM
XECs443	real	real	MPDAARAPCPAYNFHIFHLVNRNQRRISRIRLHTHSPRRPQQ
XECs186	real	real	MMPMIKSPHGAGGCVCAPPATDWTPPPLLPLLNRFDFRSTRPQTLLRRGGSNYGY
XECs054	real	real	MSPLKAAKLLLSVRIWAMQKKLWMRLVWWFRRAWLMRTPIFLNRVVATGKVMKPVLAQRQKVVSPP
XECs444	real	real	MVKDEIYLSAGLEFSGVCQYYNASFFSRPLTRSLPPRDSADPDRRLNNP
XECs025	real	real	MCAFSYSTNCKEVNHDKSFINDSLQTFPGLILFFLALDSSAIS
XECs050	real	real	MQTIAPIGPVANLRYTQLTLACCGSFVTGELYESGAKKFTDIVKSGKN
XECs126	real	real	MASWCRYGEVIFTGIFSQLALPTSIHQLTGDNQCQNPDGRLIRKNITLPHGAPAALPVNSTVNFTTFRLNPCASGRRMSQKPKNEPEHQKLFLFQYLALPE
XECs156	real	pseudo	MMSCLHYVLFVINLLSDREEWGVNVYDGETPRRLTFT
XECs453	real	pseudo	MLASLLTPTSCGKPVRVGGDHRCLAEDVRMGTLRNVDCGR
XECs307	real	pseudo	MHWHVCLLQSDDLKPGSLYAGKVQTQLLRGGLL
XECs017	real	pseudo	MLNILIIMTGEGVSNYEFKKALLHMCVILAACRMCL
XECs420	real	pseudo	MICRTWSLPFRPPSGLHLGGEKKWLSVRVCRRVLFWHFRRTRCLASDKHIVRITYEQDSTD
XECs093	real	pseudo	MIKPIATGIMYYLWSQSIDRGLIATQRGEGKWLKSSILVLVRQCYR
XECs164	real	pseudo	MKNAVKRRIVSASFQPYLWLTLSGFCFGANRDSDPF
XECs061	real	pseudo	MTRSPGKGAILLFIAAGGAKFTKLSYEGCKVKLIDLIMETH
XECs162	real	pseudo	MRCCLASGPRIAYCPVSGFKMSSKNVRKTPKSCRREACSGGGVRR
XECs410	real	pseudo	MLKNSGVLTHYHFLLLTGARLLVLIYFKRILR
XECs143	real	pseudo	MILLCVINKGRLDALYTARLSPLATRENVKKAPILRSTLNYV
XECs290	real	pseudo	MICSSAFWHCCSRSLSGHPFPGLVKPTTVSPPFKRGESCV
XECs271	real	pseudo	MRLLFGFIRQPRQCLMRRLPRLIRPTNALRRPD
XECs396	real	pseudo	MLIPAYTVQDHRSFTVNDPFQVVDLKSRILVIHRAVRS
XECs051	real	pseudo	MCCPRYGQHKMCIQPRRSDGAVLALPLRESTFQRFRACQ
XECs075	real	pseudo	MSKNANLLNKNLFIVRILRRNIITGSIWFIH
XECs276	real	pseudo	MCNIHGLLGAKMALCVPKDKTGIEPGSDRKVPNELD
XECs260	real	pseudo	MYNPDCWDVAPDRTYFKSWLPDGGCCRWCPDPECNIVVQHT
XECs373	real	pseudo	MTPVPELTTWVSSGLFHFFRDIFMFLRSNTKCF
XECs114	real	pseudo	MEILNMCVSIIAQGHTANHQPGLHAGFSFPLAQKNT
XECs220	real	pseudo	MLLIWSSPFSLCFFSVSNTLKDLHCLRMRYQKENRYGNFVTTSFCF
XECs153	real	pseudo	MMSILARGARTLGPLSRLLMCSPIFITRRENDRCDC
XECs465	real	pseudo	MELDICQRSVVLLGVRPLLACYVAVKMVRMTAVFDTVGS
XECs217	real	pseudo	MNTLERRIKTDNCLRRSGKTRHRPGTNHYLTLN
XECs295	real	pseudo	MIKRKRSSASRVRSPTLITSMPNLPCWFARISKG
XECs184	real	pseudo	MSHCAPATAAQKKPARGEIATVNFLFPRVECSPFTCFAPLPVPIIKKVWS
XECs116	real	pseudo	MPLCGGATGEKSLLVIHYRHGFGGTRPNSPGGTRHHAVYRD
XECs235	real	pseudo	MLNLLIIRGQKLLRVSLDGKPELMILDSDIRQGYAL
XECs038	real	pseudo	MRFRCCHTDCINAVNRKTILRRAWLGVFPAKIV
XECs386	real	pseudo	MNLPVVGAQLWEHFTIAALLFPIENPQSAWGLV
XECs285	real	pseudo	MILSCLNNYSVYYLDTARHKREYFNTVGCLRCSGNTSQPAGKAANQTSNKKPPNSAVFYCL
XECs012	real	pseudo	MIENSTSDAVHSANNYWCPRRICGIKRAGLPIHFVYTDWTEATISLCVTTHTYRHIFRGALWGR
XECs010	real	pseudo	MLTDAIAMTWGKLIIGAISRSASYTRHTSNCMCCVCVR
XECs172	real	pseudo	MAAPNIAHFCQPMFAFGEWTDGFHKMANFFNSCHIERH
XECs123	real	pseudo	MALFFKEFYVVRYRIGDMSDRQIYRGRPLKVQLILRSVSQTDLTPR
XECs206	real	pseudo	MGQWFDSTTTRHTYFPGSLRRAFFVSAPRPAHTNHRAFRG
XECs169	real	pseudo	MGHWFESSTTHHTTLICPDSLLRAFYYRKDTGQ
XECs173	real	pseudo	MRLISHIFASPCLPSGNGLTDSIKWRTFSIVATLSGTDDYALLWREVSAIAIQNDSPMEIKPADK
XECs009	real	pseudo	MDVVCVAKAISSPLDLGERSFDGYHPLSTMVRVD
XECs237	real	pseudo	MQSGNGGISAALMGSDNSIDRWRMRRECLVRPRTHHNRRPEKTQQRRIGQSASNNATQNDKLLSPKIPLSPDIQ
XECs288	real	pseudo	MTNLLGNVRLDPAMQYPHFYNKKPRAGASLR
XECs079	real	pseudo	MRLALSSCSPAYIAARGCGPLSPLHALLQVLTLDARVSTWRLLR
XECs109	real	pseudo	MYMINSINSFFPAFLAVYQVLYAAVPSLSRSTKAHLTR
XECs296	real	pseudo	MRRDLRNPRCMPRGGWPRKKPQKIVANDENYALAA
XECs436	real	pseudo	MTRILSSRLTEESAMKNRVYESLTTVFSVLVVSSFLYIWFATF
XECs458	real	pseudo	MIFTLISSGDINYGKGDAYVSLGHHISGYRVNRRRTWVWWSGRYRCRRS
XECs124	real	pseudo	MSRFPVPPVTLNSFALWQLPWCKKSWLRMQNFRTVSASWKSR
XECs034	real	pseudo	MTGAIIADGRDSANQVDYVESKLSAHRCVTPS
XECs084	real	pseudo	MMSPFCGAHQPRHFGSRLMGFLLPEIYLLPCNPLNHPQNLLAR
XECs023	real	pseudo	MMWWRWQMKKTANKSTVIPTIQRMESTARTYSIMAGHALMLQCIPART
XECs141	real	pseudo	MDDIAIKASGLFPRPFGERVRVRGNSHRRVLLLCLSAIHYRTFYDQFIMDRQNGP
XECs298	real	pseudo	MRGAPHFRMLQIWKLQRRKKPHCWKPRKSIGCC
XECs403	real	pseudo	MLAHYPVIQDQLLRLSLFADSLSGCQRPQFFPSR
XECs195	real	pseudo	MWRVWYGLEGKMSAHLRNESKSPQQCAGVSVSAQPARSTLRDALQLRRWNRADKW
XECs040	real	pseudo	MYTKYLETQFAPFSLPQGIFKQWHTYEKNITGSRCGTGALFVFYCQRS
XECs390	real	pseudo	MVLQDLDRAYNRRQRFVRHPQAGSFRRTSTIMNVSALVIIDFCSSGVRRVTFALAAVSCPIAG
XECs392	real	pseudo	MGLIDLIKIQDDPCALPISPYNPPPGAPCWFSLV
XECs115	real	pseudo	MSSVLTDYILNFPDRLLKTPALQLNANCTTP
XECs026	real	pseudo	MPKLSIFAVFVIMTPVDRSSNDLRTPSGFVQNARLPPGVFYW
XECs393	real	pseudo	MLALYPSARIILHPARHAGFHWCEAVRFPCEKVRKSAVNKERELTPECTIITIRPL
XECs165	real	pseudo	MQNLCKTPLQNWSSNDQFFPFLTACVVVNIGHFLIRMA
XECs196	real	pseudo	MRVRPYYYRQVRLSTGMSPVRVLLKMERSGYSKMVRWLTSRAEPLAQPSS
XECs438	real	pseudo	MPPNQFYRTQPDSPHITSNLRAYPNSGKFVPEL
XECs231	real	pseudo	MNTLQSRYKASSNARLFTMLYLRSWRSDICPPRDSRYTCGL
XECs086	real	pseudo	MRAGLARQFSVVAQPGGSFLDTFIQGDDRLIT
XECs292	real	pseudo	MPPLKRVVSSKLWCGVQHSIPITRTFSFGEM
XECs122	real	pseudo	MADLSENQYITRGCLSADGWKDYLKAGCGKAPSQLKR
XECs068	real	pseudo	MPLYLYNVPVFKWPCRCKCKLCHVFINNICQGLVVFI
XECs284	real	pseudo	MSVQCTSYENGCLAVPAARQDDEQKNQSSCTPRRRATAS
XECs242	real	pseudo	MSAGTCWWIAGGKIKSSGKIPEKFLFNRGPGSLCEIRRSCRRILLHP
XECs069	real	pseudo	MPIVIVLTFISLMPASLLTKGHPSVQVSLTLSITG
XECs047	real	pseudo	MNAFGMILVTGNVIDYKNIPVPRSQQPVLAG
XECs179	real	pseudo	MDNESNFRTERLVAHFLKRAVYSPCVKQSDTQPA
XECs198	real	pseudo	MKVAIRHLKLKQGVCGMATHTRAIHQCESHY
XECs135	real	pseudo	MINCPSVLIVCNLCLYRTFQVLMRALLCLHRLDKIQQGLKRNISCK
XECs215	real	pseudo	MLKEVIFALGAYDETLNLLCRASARPRLTRGTRRAGIL
XECs389	real	pseudo	MSISTSSFLNSVSRKPDWLCGRPGARIGRCDRQNMTTQWDS
XECs157	real	pseudo	MSAFSRASRSREKIIRCNCRSTVGLTLRKRKLRRGVVMVSFLPSEPPRVSWRVFYL
XECs416	real	pseudo	MPLQARRPAGQRRIWFSSSRNIDETCGILLLLWMLYND
XECs440	real	pseudo	MRLSREVMRLWCGLQAAPSLIQVRDDETPYRSCFACQHAAHGL
XECs451	real	pseudo	MTLRLTRSHRNSGHELRKLAILSVATAVVFKIQERSAWSLV
XECs336	real	pseudo	MVLDCIDCSGCGGLFPAFETLLSGISPGQRRTA
XECs272	real	pseudo	MNDGSLLLMPPHHCCLYVFAYDQRCCTRVEQGLTFTFIQTRACHK
XECs418	real	pseudo	MFVGAWPIQASVEDRRSFARNLIPCVDGDRTLRLFFYILACFCSP
XECs343	real	pseudo	MKTSAFVVGFEKILLESAPDRSCGYRVQLYKAPIYRGFLLSDYRITGL
XECs020	real	pseudo	MYSVMKPLWPYPKRIFKQRLMEMSSAFPLILL
XECs158	real	pseudo	MLTSQFALTGQSRTYKSAIAARRFGKNARRPGIG
XECs203a/b	real	pseudo	MSEQTTRQQTPRYLSASPEQKFLQNLYRRCE
XECs368	real	pseudo	MEPLGCWSPQKRFLQDLVLTDWQRIGSGSPGVELRGQVAGEEV
XECs415	real	pseudo	MELTRSGKERCDDCVMRTLPFGGKSSSLSILDTPPSPKTCRPTSHLVLIIA
XECs256	real	pseudo	MRTKNHINSGRLSSRETSCISTGAKSALTGKAR
XECs361	real	pseudo	MRSPSCRHHALYRAVRRRVGCGESVKFCLAIQKCLHPLLQRHQHVTKLDRMRNKRRMSRFGEDV
XECs431	real	pseudo	MVDAQDCSVIEPYTVEDCDKKSSEMTKILRLKSILLHWRRNVGDIQLKHQHQPEPPPRARMRCVDVGGNPPVYQRDREKDKDRKTN
XECs183	real	pseudo	MINTNMKYWSWMGAFSLSMLFWAELLWIITH
XECs085	real	pseudo	MRYQRLYELRWPILAWNAKRLYLTERHTGEKCVR
XECs120	real	pseudo	MRRALNENQKSYDDCTGQLCAGSFRMWSHGHSDQKTKSGSKNPDE
XECs037	real	pseudo	MFEPQHDNFHGLVVKFSGHDNELSAALHCQSGCPSLRY
XECs461	real	pseudo	MNVLCQCLACMGWRKRLTCCVKKKGLPRATVKKPPQMK
XECs099	real	pseudo	MLSVQLSWFAPQLIFFLKRIRCHLSPAQSFWPPNASGRFSLCIMAKLKFSI
XECs174	real	pseudo	MIHPWRLNRLINDSALRFILQPALGFPAFVDNVVVLEQRDGFRPTVCSFKPLQQSDEQRRTFAVGAHTADLTCPAVQRYVQRIFFILFRRDPSFLLPEQFPVRTDFGIKMDKYFIFIKDRMLCAAFVQCVMDCCHLFIFRRGTDT
XECs286	real	pseudo	MLLGLHSLAAFLQRESFSGKILGLPTGGPFTKKDN
XECs309	real	pseudo	MASSPISTLANCLLSWHCQRSDNAEPATWPTGGELSAGWSGHQLLPRLGDRSDHRYF
XECs427	real	pseudo	MNPLGCHQKRSQSGVSQVVEHFWVKIVAKYRSAPTRLPLFPCAKAENGSPDTR
XECs400	real	pseudo	MEALSFLPLRDLRSPDFPGFCHICTSPSLTDNYVSIGGSC
XECs346	real	pseudo	MTWDLYPGRYFFASGPGEELCRAGRTAGVGEHLPHQEYSRGITNASYSDDLTRR
XECs077	real	pseudo	MPYIFRRSSWTDSHVLIQLYNPGLACRLIWRKSMAG
XECs110	real	pseudo	MALILFFRPSSQYIKCYTQQYLHCLAAQKHT
XECs044	real	pseudo	MGKNTAAHTCGCIQARKYTTNIALLRTSPYHCALFAICPESVTMTGRKILRVRHSLCRRKMRRPPALKRR
XECs239	real	pseudo	MAAETCRRRALVLCVEGREFFVDKIQTFAAFACQA
XECs264	real	pseudo	MLACCSLLVPFVNFPILILSYSGTPNGFAADVCSPG
XECs072	real	pseudo	MRHQWILYLQAPRALYPGFPLFHRAASQITNG
XECs111	real	pseudo	MSLCAPFSPAVYSASGMRKGRFHKDVILKVDNPDLKRTYCPCDE
XECs048	real	pseudo	MVIDARGATVPLYLSRAAQRCKRLAPENGICVVVCGTKNKEEVLTHDR
XECs213	real	pseudo	MVRLQYNAPHLFSRLAFAGLFCICATPGTYQPQSLSGGGGSLRSGQCDFLCGQIAPGRWLTHPKERHDVWYFW
XECs185	real	pseudo	MLSGIHRCNSYNVIILNKKILTRRASSNRKT
XECs005	real	pseudo	MRCGAGRELPNGKRSHTQQLKAVWQKQKIPGLGDLCTRGSP
XECs136	real	pseudo	MNFRDGSAMKLCFPLCWIRSAAASTVGTSRLLIILNW
XECs302	real	pseudo	MQIYKRKNDRPASQHAGLFGKQVGSADELRRSWRTI
XECs362	real	pseudo	MRTTQRGCTECCAVQVKKMSQPEVKNPIGWGDTIKQEDKHVRSYR
XECs430	real	pseudo	MPAIKKKPPLWRLLRIRSKSLATVAVSDSSLLSSPTRCCARWR
XECs221	real	pseudo	MRLAHIAGWSMFTLTCTGVFRFQVNISAIRRFSVSLRQIQEVYNETRVFAYTHAYRRF
XECs073	real	pseudo	MIRIAKYLIRHLFVINGSFTCKRPELCTQVFPSFTERRAK
XECs257	real	pseudo	MRFIILPVGRLCRIGPILSPGCRTGGAAGGALIRRATFRTNIRKPVSTGSVRVRCWCCAP
XECs263	real	pseudo	MNVKYISIQSVVAGLIIDVLENFCMVNPPVRRGDW
XECs090	real	pseudo	MRASRQAFDRGQGAGMNQKFEAVNAIDRNVTDVADANDR
XECs055	real	pseudo	MQNRRRADSEFCRSQRTGCCLIPFPACINRPVLFSDFCPLRPVHPC
XECs391	real	pseudo	MRSLGYDPRSRSFCRILIGHITADSGSCVTLKQGLFDVRQQS
XECs056	real	pseudo	MEQRPSKSWAAGSNPAGRAISSLFMPVLSVSALPFTTSLFVAVWRDNSTVSGRKTP
XECs129	real	pseudo	MFSTLPNPALKANPIPACSCLMLRERSVAILTLSFIIICLLLRGQSGSLPVRSRPALR
XECs428	real	pseudo	MNGWPRSSSATGAESPGLSPEAFAVGRFASGGALLGENSSEVSLCAHPSSALPLCQG
XECs189	real	pseudo	MGQWFDSTTTRHTYFPGSLRRAFFVSAPRPAHINHRAFRG
XECs437	real	pseudo	MFCLQINSTELNPILPTSPAICGHIPIRENLFLSYSTN
XECs463	real	pseudo	MCLKVMRRTNRAMSYPITPVFWRTVPNGWSWKARKILMTHSLC
XECs081	real	pseudo	MWSTTNRSKINLPINSGVAVRRFTPAFMQARRVLV
XECs254	real	pseudo	MAVYDEYVGFFMYNDYTATLSRKRLIEIKFCTDQFAFHVTIETFLCLRHFFIAYVITNVPYIKRRTKWNLK
XECs382	real	pseudo	MIRGFVDVGRVQERQTGGRSQESNLPGTAGGPNWI
XECs328	real	pseudo	MAIQMLIHPYRLTLRLPVFLTCRVVVGSATTENPHNSLS
XECs370	real	pseudo	MATENNQLITLMMENMMVLNIVLAGDFDCERRP
XECs214	real	pseudo	MTSCIVIGRHNIININTLLVRFAFAVDGVESSLIIHTGNEL
XECs045	real	pseudo	MLPRLDAAAGVGCCIFPYTSRLRLANEPLPP
XECs224	real	pseudo	MANRINVKRKGTISLFLVLTSLNRVEGERLMSFICVPDCEPI
XECs345	real	pseudo	MKSVFFRFGPGLRNGCQVSVSRPVALLVAGTLKRWCRYAFVINFSLLLT
XECs317	real	pseudo	MTSGWCEQEAIVQDERLAAWPEEKLSRMSREQQK
XECs422	real	pseudo	MADFRPVWLRDYRQCAGLPVLILRPGTTAGAIVQHEVVYENNSSASLW
XECs270	real	pseudo	MFQHALVISLVSLGIFFITIFVVKDFKGKQTTWSNLNRF
XECs222	real	pseudo	MVNVYTDLHRSVSVSGEHKRHPTFQRESPANTGGLQ
XECs039	real	pseudo	MEKLFFAAPGWEYFPLKLFKYTAVSSPGIGTKI
XECs312	real	pseudo	MFGSKKERGAGAARLSWKPRRAKKSSISPRRYPACDCRQTGTAYWLAGY
XECs372	real	pseudo	MMISAGLPASSLSQFARRYRYFQEEKTRHVWDY
XECs293	real	pseudo	MPPKFKVGTSRLPRHTKQRWSPYTAKLKLQRSS
XECs319	real	pseudo	MRWVVVATSDNRQGRGVVSGLLPFPSACYQRSCNLAFIRNNVRYLIQMPDAGFP
XECs021	real	pseudo	MFNPATAHRKPLCRRRCENIILFPHSLVSRTGKSL
XECs324	real	pseudo	MTYVRHHQALLNPIRAHAIANMLGAFGGCRMVVKH
XECs013	real	pseudo	MQKGGKLENSRELTSVSDRDERAKMTHLRREI
XECs042	real	pseudo	MRENSPHAIRYASAGKKEKAGDRGTVFRESTGLDITFC
XECs167	real	pseudo	MQFTWRGLAYNFFRFVSCPYMPLARHPEKESTS
XECs306	real	pseudo	MLSVSIVLNVLLNVAPVTLFPVTYCYRALARLSFAIR
XECs339	real	pseudo	MVTGIFCFMERDSRTGQTLPDATLAASYPTWG
XECs175	real	pseudo	MSSSSVMVFVRQYVALSRFSSLMNSAELLLLAPTQLT
XECs282	real	pseudo	MRQSTNSKNPLSRFLIGKLKKATHWHVAFFIAYSGRGFSGKRRRTSTKNSGTK
XECs353	real	pseudo	MISLIQHKLLWRNQHCSRCVIMSPAQSAGLNWLFDPGNTVRFLDAHSIRRVTTSVL
XECs160	real	pseudo	MTTSPCSRRCIALFNTPPGKDHAWPAQFSADSFHQWTHA
XECs377	real	pseudo	MIDRVIKSSIIFVKNKFGCNENAQRRKKGGNNFPPKTLTLSNCRLKMPPAHNSPV
XECs236	real	pseudo	MIIRLTVGGCGASALSAPERTTIVGLRRRNSVASGNQHQTMPLKTTNYFHLKYPYHLIYSKYLTWREFL
XECs455	real	pseudo	MVWLLGAKQYKYRQLPERLYRPGAFRLLACFGHIISQPLIAD
XECs426	real	pseudo	MEATDNHSFGSIFIFLYGLGSSRQPYHDRRDFFILLPLFSLPPQCCQSAPGKLHFL
XECs190	real	pseudo	MRLRNCVAFFHFLGCSPRVSFRLPDYSQPTPYLI
XECs159	real	pseudo	MVNLVLINPPSPRDDSGRTRGVPGSVECLREP
XECs208	real	pseudo	MFVMTPCVWNEYLNREFCHAVNISYCIQFIFHLNAGSSCSNGRQWRWRNYSRRADGPYHI
XECs445	real	pseudo	MLCSKKCYAVIRRLLIQEPLMFMGVTRRFLLYL
XECs057	real	pseudo	MGRRFESCRARHFFFIYARLIRFRFALHHITFCRCLAR
XECs383	real	pseudo	MSSCLWGCIGGIRLVTGGNSPRRMDSSKAGGCHGANRC
XECs071	real	pseudo	MYSSSMDPLPASAQSSVPRFSPLSQSGEPNNKRVKPG
XECs144	real	pseudo	MRPTSGPQYRRKSGIKLYCPDSLATSLLTKKRAVIPPPAC
XECs168	real	pseudo	MPSKQSVTGSNPVQRTTPHLSALTLFCGLFITGKTPDSEMLNASQFRQLTVA
XECs316	real	pseudo	MSLTLSDLKMPAFGLAFFMVELPATGRAATARRTAPAAKSAA
XECs030	real	pseudo	MTASGMRLLIIRQISLSAHPTRCWTAAVLITLKLARFAGLLLSPRITR
XECs007	real	pseudo	MSGTMYPSPVHPSDSASRSVASGHARFRSRGCG
XECs283	real	pseudo	MPYEYLEMLLCITYKSSLQDHSIYIRFVPRR
XECs137	real	pseudo	MILLQKNKMRRGDFYYMLIKRGVDESEWCYYIKI
XECs094	real	pseudo	MLSLLDRLQVSSCNQALRAATAALNQCSNSSRLICL
XECs253	real	pseudo	MLKTFFHRLCNNKCALYKKENKMELKIIETIDFYYPCLRYYSQSCILHQSCNISRVLC
XECs078	real	pseudo	MSAVSQLKKSPSSGGRANKGNIGSMRVRAYASVGKQTGKYLCRT
XECs419	real	pseudo	MIATGIAESVPFSGQQNSVAQTVRSMDRWVDLSAS
XECs150	real	pseudo	MATTYQRTQKATDPKHLTASNHLHRRWFYHELPVY
XECs305	real	pseudo	MRLPFGNKTINPEGENNDRNHYSWCRVVYRAVPKGRRGVYRDGDRHSSAVD
XECs425	real	pseudo	MPRQPYVARSSASLPPWKRRGPTARKLMTAPLTASKSV
XECs234	real	pseudo	MPCPLRIDDDARFSSLRAKWSIKSAVVISLNVKNRPFW
XECs230	real	pseudo	MSRFRKCTCQHTRCKTWHVRTEDFQSGETICTSIAMPA
XECs454	real	pseudo	MYAHSLPFCHFAGGLHDIFKALFFIAVCRATFFRMTLPPLPQIDRKTDE
XECs432	real	pseudo	MWERKSIPRSDDRGRGEINARGLAQRQSRSGSG
XECs022	real	pseudo	MRQPRTGNHYAGGDAKILYCFHILWYPGQAKASDL
XECs327	real	pseudo	MVKIRSPHSASLLCIPADVIPISALLRIQELVTVTED
XECs112	real	pseudo	MLNLNYHALIAASVGKTDSIQSSLLKQFSLSGIIPFF
XECs041	real	pseudo	MIFIIGSSVYEIFRNAICAFFTPARDFQTVAYI
XECs320	real	pseudo	MLIVLINRLKLTPNTIQHMLLTRLRQDIQIILMVSTLLVSK
XECs225	real	pseudo	MEDGGGATGNLWRYVVATLGSNDLGLSSDKRRQPDRITRSGR
XECs249	real	pseudo	MYSDILLLLDITFHLLAKLLCSDIAKLLQFCIQPSFSHSFGPR
XECs226	real	pseudo	MAQVYTVYSFQPQKKSCWFRKLPRAWKQVKACGVSG
XECs421	real	pseudo	MSYLESSLSPPVWSTFGGRKKVAIGACMQESAILAFPSHSMLSKR
XECs139	real	pseudo	MSGYLLSLNPLLLLLQHMSYPLKDLRISVTSATSQMRVPDGSEIIVPSRSVHGSTA
XECs452	real	pseudo	MNEKSGRALVLPRRLTLEADCLYKDCLTATEIIGCNA
XECs417	real	pseudo	MHKARDWNTISRLLFLWVLPVKRFFISRGASQRRYYPT
XECs015	real	pseudo	MVIFRLFPQFVISFRTGACPSCHFYKLLIQY
XECs360	real	pseudo	MNPESLLQTSCALPGCQKKSWLRRVSKVLSRHSKVPTPSASTPPARDETRPDAK
XECs277	real	pseudo	MHYNLVSFRQKLIGKQRKKCDEFCIEAYQLREGF
XECs180	real	pseudo	MNFREQSHDKGLISAESESISVTRCQWKVYQRATHSWKNQIR
XECs148	real	pseudo	MFFQAIPSDGKPVLPGDEWKTDVSGNCVFCEHHVT
XECs460	real	pseudo	MWLAKTRHVTRTVGDQFRYRHHAGRAFAVWR
XECs250	real	pseudo	MQSFCVLTLPNCCNSVSSLLSVIASGRDKTH
XECs060	real	pseudo	MCKSNNAACRLALKIPKGSSDYTVTWKGGHFTFYRRWRCKVHKVVLRRL
XECs267	real	pseudo	MMRIAKIGVIALFLFMALGGIGGVMLAGYTFILRAG
XECs258	real	pseudo	MDRQCKGKVLVLRSLIRRADGLADTKVNRAHCCTGAISSSVTVD
XECs315	real	pseudo	MACRLVSAIFRRIWLYLHCLPSTRRRPATSFRSVCRWRKPVRTRFASVSLLYW
XECs376	real	pseudo	MLWRIRTVTLMLISTASPPHNVDPTGQKTKKVRQRQPTAKG
XECs439	real	pseudo	MHINGPPRRSVFRFRTPRFKCSASKSILPNSTRFSPHHQQFAGISQFGKICS
XECs074	real	pseudo	MERTLSDPQADRRKEIPTSPGNRKLTSVPVVPRE
XECs052	real	pseudo	MVPDANIRHFRITASSPHLSVHKHSHPAASFSGYTLSALRHQ
XECs152	real	pseudo	MAVVPLAGLYPRFWPGRIAARQFINHAGGTQPPHINHLNTEL
XECs321	real	pseudo	MQCRSRICHENGKIREPGKCMSTCQPSLFSRLMTADIYR
XECs335	real	pseudo	MRYRNLHTRPRRASMEYFSISLSFRLIIPGL
XECs347	real	pseudo	MVRAISMCMAACCAAQRAICTVNAPSLFHCLSGQVLR
XECs121	real	pseudo	MLHLNIPLARPTGACADDLVTGRLRTSLKTSTLRAGAFRLTAGRIT
XECs435	real	pseudo	MNCPIQASTGLIVHSLTGGCKQTRYACYRDCILQFPLPFCGRRADFSGVCGNGPTLRGKLC
XECs332	real	pseudo	MGMNKEHFHQFIIQVTGNHHCYTTRSLVWQMFIMAYGKQNTLTLSTEMV
XECs358	real	pseudo	MHVAGLERKRPDDDSAVRHEQLMRGQGVMLTVTADET
XECs462	real	pseudo	MLKSPLMTCCWKWRRTSVNVANRTSPTVRCMIKFSQKGATGL
XECs348	real	pseudo	MFLIKMVRITHLTDSCNKSFKFCYLNCVRPEKQCSALVTHHNNLRRSQDFPGVGAVFAHPGLAGVIF
XECs092	real	pseudo	MPKQTRRSLRAAHQHGLRWATSGETPQCQLLVAFTPLNPVEP
XECs384	real	pseudo	MKLFVGVHWGYQVGYWRKFPQEDGFIKSWRMSWR
XECs356	real	pseudo	MSPGVSLQHDPGRLPLRDLVSTRTLSGKLTQWSSKNASASEVGRRVNFSGRICLWSPDFNGRQLRR
XECs369	real	pseudo	MYSCRKFVYLTGKQGGLTDHPGRYKVRMVLTLNLYGWVSPAHVVRRTRVT
XECs097	real	pseudo	MSPAHASASASFILVSLRCSLADKRQSSALALCINHSASSTSDKPPRQMCGLFS
scrambled	pseudo	real	PLARPPEQLNRSSVTISPVEERGADDERLETSFFISEKEFRTSDRYSVNRSPSLRGSESQPSSLKPKKHGALNVLPNMKSRASNARSAKSAPLFAQQTSTTETSPETLPLESSVSIKFGLSVQRTFA
scrambled	pseudo	real	NEVDRLQKLKCTDSLAKLERWERVGGLGHSRNEELVQGRRMHKGKRARTRETSAQIKNFTVFVRPMCNGAVAESLRRPSVYAVHKEDYKCARKLKQAQAERAMK
scrambled	pseudo	real	SNSLPPYAIVKSTRALRNERPAVTTSSQVQPPEAFRADKDLPDTATNATEKPNRTISEARSSKQFNGSKLVRHTPPSELSEKRQSMSELPRTFSQELRFSFSGSISVELRLEEFALLSKSGSVGSSP
scrambled	pseudo	real	KISTSGWIVFSIMQHGVDINSGAMRGGPITSGLTWGSGRQGLPALFITVRGVYADLLGVIKLVAATTVRISIMQISLPGELGYGFQELVGSIAVGAFAGLDPGIKLERYFYTANQPMVVTMGLVVISVYIIQLISRAIRTSSQQLKPLGASEKPQLAAKAAEHTEESFVGLLPAGIFPQIGTVPAAAAAPDGPICQLKNRKVVCWDLLGLDDVLIKPGILDTFDAVLHDTASDFPIGGDPACENPVVVTVVLSPIDAPAFAAGVAVICHSLEMGFILGIGLL
scrambled	pseudo	real	NNSPYRLFSEERLLFLTRPSVPPVPKVRSNSQASSPVSLPIRSSKRVEKSTKGTALLPRSEQSETFAAGTRSSVPSQNSQIFKSISAHLSGNKPRPTSTAEALEAKELDRAGTESDTDERQMLFSFE
scrambled	pseudo	real	GTLIETPFARGVARLMGDHRHERPVKSGGYFPAGDSNCRFGAQAASPQGKCIAFDPGKATSACRFELPRWGRVTDGCAILVGGPVTRICGLPGIP
scrambled	pseudo	real	ASRELVETPLTSLMLQSSTLHLGLQTIVIGAERVSPQSQNEDVDPENTQAVRTDHLDVRGSYHDLRIRLELNIRQAPKPQPLVPPNFRWMSLTGRSNQVSMLITIVRAESTPVPPDWVLVPMVALEVTPLRELFLCLFVVRGRAEQTILLAQAAEPKGYFQEHLGEVDNRQVEQPRHALAPLRKRTIVEDLRAPARKLNTNDMAVLRLLGTDDILAILRGAQIGVPWYAIGFEIDIYEAKNEAMNVAQDLYADGRIIAESTGIEPKNEVDLDLHLLHKSMIESKLLQMEAYENLDLGHASLIAKPELMARVLANTWFNGGEIDHPLRAAGSQVADNYIGQSMLEFMQPRDNIYIQAGVLLIRFGGQDYDIILEINMSVDVEVLEVGSTVKHPCYFKRTE…
scrambled	pseudo	real	TTPWRSCDTDRANTNSFIFVVVICANSDWDNGESRAARPPMYFENGNFRWQKYGTTGIEIFLARLILEIKSVKTVLKGSTKVITLASFAGVAARIDVCATLPNTQRIEKSINTQFTLEGLIFITLICSGACATHSGQPTWSLPGKTAPALGLMHEDCILRAQKITLIFAIFRSTPEGSRKLLRAELAPWHILWGTEDINRKRAFLYGFILGSKPDIRALDATFQTIQFNLCAILTNGEDIQPNQLRSYTIMVELVY
scrambled	pseudo	real	SVCSRKLVSGMGCPHSSLFPKSIFTCPFWSPVGCAEPRHT
scrambled	pseudo	real	LLLRPQQQILSSEAQEYTQQLRISNAMLLLQRNQFPLGKLQEIIFAEPDADVGHYLWAKRITAESRPGVGDATVLYAGRVYNAHEEQGPRYPFLFWYDMRDALKQEAHFRLDSVRIMIAVELFPLAQVKLRRINRNISMESPESAVWPSLGVCGSNGGMQHSIVDQEAIEYITDLQPRLTNDDSPDQETMVPTHGKGNPAVLLEDVRHIIPKEQDIDNTMLTYEVLTLFRHAVTLVEASNINGTSIPTLTMQFAVEVCHDRFLPGVGILLQELDISVSIVQEPREDGGLELDRINAIDQHQEAIKYQIGALSLEDSRGLMKTIMVALFRLRRVAIGNNRVRAELRHLNLLLLGYQPASRVVEVTVKAEKVVPELGDNPAVMKARATLWQILDPVDNELG…
scrambled	pseudo	real	VAVVVSLFTRGLGWMLPLRCFSSEAKSIIIALIQGFTFPGLRQPANYLAGVFGAQIVIVSSAGGDELTSVLGYLVGEAGSPLLVVPGISNAIKAAIDRPLGIWLSVPHVTQIIILQFALIIIPACDVLLVATWGPDFTDAIQVSPCAQGPGRKLAGLPNTAKLPSSEMYVIDISNIFADLGGSVGLVTQMYVELDHVKIEELDLGIIGAKILKAGPFMGVAEDMRSAPDIRQAEPDSPGQPQFTTYFMASVAGTHGAGVDICGLRTTLKHAVVVILGTKAGG
scrambled	pseudo	real	NFNRYRAPNYPILIRGATCTVSSSVKLVMTNTANIGDSKDAPAKEGQKLLINAANFIITMRVGEMGSDLQQIRLSQPPGSQLVLLDGSIGSVDDVINQFFSQSEEVQ
scrambled	pseudo	real	QPWVENYCYIYLDLIPFYEKFVLFLMEALMIFANGGYTRTDSDIVCCSSGKSARLSMYGGDYSNCMKCGVKTDENGLCCSSMGYECYDIRCVEAYRQSVQRIGWHSYRVNIRNDAAECKGTSGTELKAGRFILA
scrambled	pseudo	real	YQLGGFTRDLAQQGQSPIISAGALSQTLIGGCVGSAWGDGSYFGGGFVYGPYPTSIQPKMASPLPGMVTICFEAGVDALFGHDAFGIVDVLTVKDATAELFFDVAGQIALTGTVDLSSLRAAPGIAEWLLFIETPLPSLVVISQSSIWGVYRGHILVLKKDVHGRKRTGPKLPPRGVIGPTAMTVNDCPTAMVLGVIALGMVINGAVESEEKALSFPVDAAAIGVQIANILQDKIRKLLLSHILERGLDIVAVPPEGSLVIVLNIVAFAAITQACPLIMSII
scrambled	pseudo	real	VREVYGIRRPAAEQIIAHNIIGQPNIIHQYSVGRVARALDQFPATVEHRPHGIEIAEEAFSAMGVLTDYEFMFVQSRNNYSKLEDMELVAQWTGDNGAKIAPTILPEKNVEGRSDLLLLDAAQAEAKQRDQVLIRPEMIVEFAVPSERGTALNDQMNQDLVPPETITVEHAPEMETILLYPYLVLGKLWQRLEAWEHVGEAPMCHRVERKLNGKNQDILVDRQVPLGLVQSIDLLTLTVLPIASVPRCLATLQIRSLRGLLAVLFDLSTRADMIDLNNIGLDLHLSSGAPERGPAMEQQRQQYKPLIKDDGNDSMAQPTLNLGLPVNEFDQPQTWIFSQVYEVALSATILQSAHRLFEGTLEGANTDALIRESRGRERVSGFNVRVGKMYEVGRMKRRA…
scrambled	pseudo	real	GTGGPNVQRTNPEGGSAKLSRIVPTSLFTPVWHMSGAGDGAPGQNFYSRQSCVVTTAKTPSVSFFTILSQYGPFFSHMGHGLYF
scrambled	pseudo	real	LLSRTIGHPRTLRLLRFSWGHRLPWPVEKSKRVDSIERRFVQCWDKYDMAIFHCVSCTRT
scrambled	pseudo	real	EADAGVPRVCPQIGILLLIFAINVSRVVELKEPPDTTVESELIQDPQSTATEAVKERVFLIPMALEAALELPDMSGEPIRPAAHNRVLVIVDGHIMIKERPLLAHNAGPRRAHEEYQKWDFELNALELLTPQQIVADLWARLHFLTPSWRYSNVNPGKIFSRMLVKSAYVYAQQRNFTVGQGGQGYYEGGHLYADTEQIRRFERRPLLNLTMAQRRWVAVLADKVTPQIEDISEQEVVNMCEVLLRIPLLSIVIPMVDDLEPMRAFRAQGETHLEPELQFLTLAQVPEQINLRGNLLDSTRGQRTGYNIDGGDEEKVEVGIHANASDELLNVQNEQYIKLRKDEQILRADLRGFIFMIDGSADPLLTQHGSVGDRGVKMSALTLMILVMLDTQLQDLQA…
scrambled	pseudo	real	RIIVVPEQPSKQIAGLPLTPPYPERHDEPIEPMIMLPPDRSDPTIPRRPPAPDPRV
scrambled	pseudo	real	WVNALWGPNNKTVSRVAHKNSSMKVPDSVGDNNIPETSLYPFLQLMAAEMEDEFDYSGTESGTQRWAILTLVWVAYDMRGTETPTRIYENAVTKVKAIAKNKDQYTDVEQGGNHEDSIFGDRKVNKRLNATCCRIRQVMPCKMKFKQLNSSLVTSGQKVSAPAKEKVSKVLKDDLPKLALRMANPSTQLLVFNADLFDSDKFFSSYTVINIILVQIKEQVALTQACSSLNEKKDNCSFQISQTTNRDKEAYTEEKMLQYALTQLIEE
scrambled	pseudo	real	PGPIAKITDIAAVADGSPSALFHVLPDPVLTDELGGIPDDGVEIAVIVQHPLAKNGSLSLLAASIPPTSGQGIIILVVVILYMVKGKLGESGKVEPRLIGVATAQSLLSAGDISQAQGVAAFVVFFVFILLDLGNLVVQRWPKIVVFLCSRLMQIYTYGSGPTLIGIDTFIAGAVKIAPIDLQKDVSNDFCGIAPMHRGAPCHPRLAQILTELNSGRGQTIYEGSPRTVGWSAFWAGMALSTVGALFAKDGGLLGAIYEGVPIGVICTTVSEAAEMLMFTQR
scrambled	pseudo	real	KTSLTVFLSEPSLSLPGEQRATKARTSARPFRRSAMKSFPESLENPIFNSTTGKSVLYQLPPPRELNKRSLSVSAEKRPSPAELSDTVAAATSRSTFVQSSRQINGESNFEEHEPDVSISDGSRKLQ
scrambled	pseudo	real	FEPGVFLDPTEMIGGGGRGRKKTPGAGQGQISTIQLDQGDGGPTHGPFGDLAVFELGDPKDNRFWLVDTGERTNRTHTIATQFPGWVSQDDL
scrambled	pseudo	real	MGARHEQRIWYPKRGPSTSDCLKFNSGTIPVQAPIGCEPQQTLACALFRSGFLQLIPHQAPTETNHRFLLPYFGVKDITNAPNSLNTLNLANEVLMFSKQR
scrambled	pseudo	real	KADALDQGSQHTGALVLPGSAYGFSAQNVDAGRLGVAGKAPGKVMFVPLYIKVNKIADGQGPSFIILLGLIAIRLGGISILLEIIIAAAPTAGMGIMAGIQMTLVDIVPLGCKPIASAPVTFLYKTSTFEMQSFDRTHLVGPLDTINQATITLPLVVGHDVVLPGWAATIEGHFVALNAIDPSVQLQLFVVPILYMAEFRCRGSGCGGEVVPAVIKGSTLIAFATYAFLSSQVDGLRIVASLAWIVSSIGWVPPRGEIEVCGLLIVQGPEPDSLGRDEDSKT
scrambled	pseudo	real	RFRYARRGPLFSTGIGFADDPCGWDTRRHPCADERARSSCLQLWAHYFLTYHPEPERSPQSPSGSAGGACLRGTCRCGVGVEPLFSCHLVARGRSIRRSTGMFRTYAATALSRHFASTRCGDGPNL
scrambled	pseudo	real	IDPYVIQPPAKVLTGSFELIPASAHSQEAQRKTVIRDTWAFWSHDISDQPPTEGVSVVIIEGFGFDIKLIDEAGTSINGGCSVKGLAQNAQLVGIIDQWADNVIILHVSDALLMGLLLFGYAKQIKAGVGRAAIGPTVISGAVGPAACMGVTRLVALGRDTSTIGEGLAQTDYLPFGAIESFLLAQVGSGESLADVPLPFSIVCGRIIRGLYTLRLILNVCFPILAVMTDAVIPIMKFQPHAAASLLPVVGMVALTLKGSLGGLVGGPPVAVEYKPMGTSFI
scrambled	pseudo	pseudo	QRLMRSIDPLIVLLLSLVLQTLQVHKRTNILTTIILIKMNM
scrambled	pseudo	pseudo	CWRCWGIITPTFYRRSHRDSTLLLTVLHRRCVWKEDRLIQSRPLKGEPMVFRFDASGKVS
scrambled	pseudo	pseudo	AQRTSLMLLTRLIRNLTRPIRQICLEDDCAQIACISALAQVKRFCVGMDRFQVELGDWVIQLTFMRFVKVDFAQPGFFDGQFLKTIVSDHEPDNYDCFPRPKPLHISIAAPFRDGLFFRFYFVDRFVFCRVLQVTPPNTHRAFMR
scrambled	pseudo	pseudo	MGRPILDGLRGNNVTRGGDLARDYELTWGQDRSAGVSSTRSK
scrambled	pseudo	pseudo	RNTLCSIIAKLPGILRPDLADIADKSSPSFKVNRSGAEIFEYSLTGTWIVDLSTHAMQMPWASDI
scrambled	pseudo	pseudo	QHPRSFPADPCDKWHATMQLHGTAPAWNISCSRTSFFAT
scrambled	pseudo	pseudo	RVYTRNAGADYSSGFDTRPGLERSRGGWQCGTPSALLEPEIDHLGAHTYFRMEY
scrambled	pseudo	pseudo	KRTLESLNAGRPPSVPQPREDIVRDREMPTSKVT
scrambled	pseudo	pseudo	NMNDTKRTRTRMFGRSGRRFRIILRIPDHCKALLRQHAVSCQRGTRPAVEPCPGQ
scrambled	pseudo	pseudo	TAYPDISISHKSLRILCLLLIFCLQLFDAPHMFKSSLLQGLFD
scrambled	pseudo	pseudo	IMIRVAVTSRRVVSDVGDMCQHPLRAPRRDTRLLVGTTR
scrambled	pseudo	pseudo	PPRLEPIVAGCIDDHPPLMTDFYSIFPMRALPGRGHWRQMALALCQLSCRASHKPSTACFAYAGF
scrambled	pseudo	pseudo	AFFLIVLLARNAARLMCNKDDKHYAVELTSDTSVNFNDKDNLL
scrambled	pseudo	pseudo	RFLGKVLYNLLLFMITYHLLKLIHRLGARSVT
scrambled	pseudo	pseudo	EPRKCRQLVRFKTPCGGAPVIIVNGRIATDNLKNSSKKHSNMIFFLPMPNKSNKN
scrambled	pseudo	pseudo	SFTAYIRLPGCKMGGTGCGKRNFVVYQSSCLTPRHGIPCALQFLGRIQCCCDLRPDGTNLA
scrambled	pseudo	pseudo	EALLNSQNFCTFTHNMISLNRTDSTMRAHGSYSIMFLQNFVTNTRRTLWGSLRLAD
scrambled	pseudo	pseudo	TIIVCILYYCSENQLHLMHINNYLRMKFICSREPDKASLKRFFCLKYTYCKNCLEQSK
scrambled	pseudo	pseudo	KCMPGYNFCRNAMGRESYKASATCGKRTASMLRKNYSFYERPVNMLKY
scrambled	pseudo	pseudo	PKPRTPWDQAQRSVLALMTGTGKSKTRTVKLQNRIVTPHIM
scrambled	pseudo	pseudo	IDSGTAVNVSQVMTSEMRISGLWSQADASPRAFVQ
scrambled	pseudo	pseudo	MLTGNFEVMIAGLTVLGCYGYVMIGVKSRNLCDVKMVSAVGLLDAVIGHASFDA
scrambled	pseudo	pseudo	ILITCRNQGRWALLAGCQIRMIVVRYIVVELMPLF
scrambled	pseudo	pseudo	MTLFRRYLFSARFSHATETERIGLTSPPTPQQILKPGLVGGRVQSSWEGSAF
scrambled	pseudo	pseudo	PMLWIRAPFIAHQAYNSTLRLFHPAGQRGQYL
scrambled	pseudo	pseudo	LGFAMMIVTPVVPLRPSLQLRSTYCECPKVIRALDPRVYLQPITPHEREAMNLYYCL
scrambled	pseudo	pseudo	TIKLKGHLVKMLCNLVAILLAVLSSGGMGITATNTDEFV
scrambled	pseudo	pseudo	NEMEAVHRNCREEGHTLFQQKELEEGVQCKPTAKRRKSQDNLFQLALHSARQAKYRQYAP
scrambled	pseudo	pseudo	SEVHPLATVNVWIVNLTNMMWESEPILKWRRNTPL
scrambled	pseudo	pseudo	AMQAPRYGSPKTYPRRDKQCMELRGRRPKSIGNISSVAERNEM
scrambled	pseudo	pseudo	GPIATLPLFPLSVHAIATLPKTKFLPLVPTPISHGMSGTFMMQP
scrambled	pseudo	pseudo	TLSALSPSRSSCCGLVVHFNQMVSCDLKITN
scrambled	pseudo	pseudo	RLMVEQAVSVGEALWLLHALSRTTKSKNIVSRHIARFLSTR
scrambled	pseudo	pseudo	LLKAAIGPQKLFFVVDIACGIPTINNLRRMPYLGFEGRVVLTWSRAGGVWIELNAP
scrambled	pseudo	pseudo	LPTVSPIVPMVILQEMLTLGAISDDLMNLRGSHSLSSPRYLYLKSQRTSAVLSHGS
scrambled	pseudo	pseudo	EPGSNPSEGFAGQSSPSSAALVSGCRAVCAGGLPPRETSGALFNSMAASWSLEHLLG
scrambled	pseudo	pseudo	QVMVRLPLMFSCFLDFKDILPKSHSVSSNDRNRCEMLKMSKPKQGGNKMDMG
scrambled	pseudo	pseudo	MDVAQTLRRVEHVHAAVDDLGMPTGERKELRGMDTSQ
scrambled	pseudo	pseudo	LKPPSRTRILCPPRPLILVSGKGYAQDKSTRATSMYAPKC
scrambled	pseudo	pseudo	SLRVGFPVTPFPQRKQTNQGGRRSRLVLLSMDGSSDVGLSSLDRGSHRCRWTREKAASWI
scrambled	pseudo	pseudo	HYVRTMLLFFRPVGGFIKKVILHQRIDTVLHRKTRGL
scrambled	pseudo	pseudo	SFMAPAASRWKPPFIIAGIACDLRGRYWQFMTVEGTFASNTPIT
scrambled	pseudo	pseudo	TMNELFGQKGLDLLKHPKPSFGISLRTALFGGLAS
scrambled	pseudo	pseudo	VTHLMVRWNQKELNVCHKGDFNRVNNRVCMTLIPAAGKGS
scrambled	pseudo	pseudo	AATTSGQSGTLHSQSQMSKVLPPMCFDSFQNTGFRETILPTRAPTLNVVLKL
scrambled	pseudo	pseudo	MSSLDVLNNGHAVTPSLTRSSCIVQCSLKCF
scrambled	pseudo	pseudo	GRWRRNLSPKSMIASLTIKSMSVSIPAPFRKTCR
scrambled	pseudo	pseudo	RTAICKNLVKVCVMCRVVEGDELTGASLHLETRIRVAQKAPYANDPRG
scrambled	pseudo	pseudo	MARLITQQKQPDCLLMPPAHRDTSNPVRRTRTALRATIPRRRAFTRP
scrambled	pseudo	pseudo	NKSFMMMNAYAIILLGISTEWFLLWMHSWTW
scrambled	pseudo	pseudo	CAFWSGLKAVQYPSAKRQYVQFPQRGKVVKCKSMTW
scrambled	pseudo	pseudo	YMRPCASFAPAGHSSAGACHAGERHADGFELYRRLFIRFKSVHSFNYAACN
scrambled	pseudo	pseudo	PGFGHPTPKGYFGILLIHAIIFPNNPSCCNSKRAFIVPLLAHDPHDACHFRSCLLRGEHPIRRFHTCGQCFLEGLGPNRRSEYNILFNVETSMFRVSVKTFIIQFFRLAKCIPNNPHSYTLTPLKC
scrambled	pseudo	pseudo	SKIANESLLASVKLKSMAYPKCIPTTVCLFFYPNLGVMFKTVGSHGTFFATFQL
scrambled	pseudo	pseudo	VGGDVRRTHTDLSKACMCVSAILKRLQKSCVSTARAIVRLGNDD
scrambled	pseudo	pseudo	PWRRSLAMKVPSITGSFCTSMPSRSKRNKALIRI
scrambled	pseudo	pseudo	MGASHLEPIAVLTPQGNFHITAQLFNASIGKCQNHM
scrambled	pseudo	pseudo	GKSHPPLSKDISGEARMLIMRPWSGQSVAGRSGPFLLRSKRKLHIGMGLEKLGVSLAKTLYITQTDSLN
scrambled	pseudo	pseudo	TCKPPLYPQRAKLYGKCLASDTRTSILPMIRVKSGPPSAR
scrambled	pseudo	pseudo	LDHLIGKPVMVASRGRCKCTERVRVILVEDCARAATGTQALNPENYVK
scrambled	pseudo	pseudo	RTSGLSGKNLPLPFALANLQTIVVEWTAIYLVGGFMPLAQYWYPTIKLLKRGEQTPGMLPPVTHSALFDLVVCWLEGTLTN
scrambled	pseudo	pseudo	IKGRTCCIQRPRHSIPKCRCSELANTDRLSGSMMMFEYQ
scrambled	pseudo	pseudo	YYSGCPRPTLVKRCYHTCRQLVTTEFIGTFASNMLRKSIGRVILVGAGVSTDKVCVNVNC
scrambled	pseudo	pseudo	ATDHCLGPSHMQTLVGLQITKRCNCELVQYDYRFCLPHFACMTFR
scrambled	pseudo	pseudo	AASYIIACPDRINRMIQYFVEFVSFTFFIIATG
scrambled	pseudo	pseudo	ILMWVIRAFRKCCGHRTFVVLRNCRNAKTADPI
scrambled	pseudo	pseudo	LKSYGSMAMSFSAMTQKRNNLSTNSITRIGELR
scrambled	pseudo	pseudo	ESTSATHGPYMYSRCLPQVLFAFMRPNKWEFFR
scrambled	pseudo	pseudo	FAYGLPLLLTEVRIMHSAPLCRTHTTVPRNNMISSQVVL
scrambled	pseudo	pseudo	KHARKCIIRQLQMHVYLHSVEMHCGKAATTG
scrambled	pseudo	pseudo	SWLWPGNVKDNDQFACGRHLVLSLEMQVGNKKYFIDFRNSSIGRM
scrambled	pseudo	pseudo	IFEALRKWDLSINKGGYVPYNRSRESLKTDWRAKKPQHKLFDSDRSILQGCMGLEGRIT
scrambled	pseudo	pseudo	SDLMACTRSLAHSVSFANARGQHSKSRPSMQAIASPSCCADPSSSFILSLALLK
scrambled	pseudo	pseudo	ARPEHRIYTVTYAMLLLPSDMLPENVRCFSKIQRLYVAYTGQPLLCVPVIRMCPLPE
scrambled	pseudo	pseudo	AATNALQGAPVTIAGRLHHIRLSFAFANCDRKQSHSRRGPGVLDGRVSASAPRFMIA
scrambled	pseudo	pseudo	RDHFEVGRPFAQHSTATESRAGYTPRADRYDFRRRSVPLCCISPLFVFESGRRWSPQGCIHGAYSGAAAAHRRRPLCHTSTLLALDARSPSCRDFGSGSAREFLCGLGTRMGPCNTGTGCPLRWGY
scrambled	pseudo	pseudo	SAPYKGLETAFGFPTILMSFPEKVWKALYGKIF
scrambled	pseudo	pseudo	IIPFALSRNYSIERCYGHRFGCHSYFMQQNDAARCESNTCVRWWYWLNFPIMVNHGNSRV
scrambled	pseudo	pseudo	NKHERRNKTRMPNCLTGHRLIRYGSDNRTLTLT
scrambled	pseudo	pseudo	IEAWFHITNQAGMCFAFAHPNSEHDFFPMFMRAKHCNG
scrambled	pseudo	pseudo	PNVKLAYAVIVRLPLTEIRLACLLKYGRATLTSNRSMKNLDI
scrambled	pseudo	pseudo	STFGRRSKRGDAVTTLCALARIRLPGARTTPHTAAMTLLGLLNLID
scrambled	pseudo	pseudo	ESQEGEPVLVDWGISQAGCSKPVGRLLLTFWRMDQVPQEGRLG
scrambled	pseudo	pseudo	ISIMLPVFLRRMMHLPTGMFRDCGPRPALFPAITNTLAKLLRRLLG
scrambled	pseudo	pseudo	NAKIKGAMAVPYQCSFFFGRFVTLWSRDPLSNLRSD
scrambled	pseudo	pseudo	LLLYRFDAPRMRFFTVQAPPHFIDKTDHFIFNANIRLVCGHRVKGQIFQFFPVPKDSLFSPETMDQLQWAVLALLPVCGSAQMSMIQRRERLPRNFGTTDLVIVVRCVEQFFARRFQDRIAIRCDRITKDFDFYFGVTLLDACPC
scrambled	pseudo	pseudo	LVRWSLVLWLSSSIFLGIGTVVTLDMIFGFVVMMTAAILLGKLLCSKVM
scrambled	pseudo	pseudo	KRLLIMTRADSSDTQLGRSDGCIPQCLSHGVVRSRSFIFQYG
scrambled	pseudo	pseudo	KVDMRGYVVPLSRPGYAYMVFSNEPCSDGVDCEFQLIGA
scrambled	pseudo	pseudo	CAFRLRARYSLHLRCHHIFFRGRFTFAFRIARMRCIFE
scrambled	pseudo	pseudo	KDPAAMDHFSRTTWHCASRTPSSFPHFQQTAPAWGLNIC
scrambled	pseudo	pseudo	DDLHSLDFMIPATVKRHRYHFTRAIAFGKTFEAPCMFLGLACLIPFFPQ
scrambled	pseudo	pseudo	VWEGLFDPTVDSGESWAMGVLEGRLPVQGQCIPELGSRKLRQQ
scrambled	pseudo	pseudo	PIDLDFCDASAIRRMCHCQINFPCRPPDFMDARQKVRDRIPLLQGDTFAIQSFVNAFFEKRRCVTPVQQFLARSAFTGITQHGPMLLCLTFPDVVQAIAFERMFIYFTLLWVDHVLYVRKIVGLEFRKRFRVLFGTNPQDLFRDS
scrambled	pseudo	pseudo	LQCALSSSGVATFSLVMVSGEAAMDINTILAVPHIAM
scrambled	pseudo	pseudo	LTSPSRKPIRDYALLKKTGPAKVGTPMQAYPCPIRRSSLC
scrambled	pseudo	pseudo	AWRVYCSLVRIDTLIRPSSPLRCQIENDFVGFAGPAFDRMFCLAF
scrambled	pseudo	pseudo	DRLKLLKDSYNVINSAANLDFVLCHLEFATALKTAMRNDNVFD
scrambled	pseudo	pseudo	THLRCGVFPLLGTPLGVDIHLEIKKGGRPTVQSGAWAPCKPYPPRVCIAPVILPSNHLSREGSLPDLLRVFMISPMSYPRRTHRGF
scrambled	pseudo	pseudo	PWNGSHGREWGDLTHRCSSSYGLQGALWDLMPIPRSAENARAPSLCSQFSDTLTLHA
scrambled	pseudo	pseudo	AVWLESHGSITVFLAIRRQRLTKLLSRRSANVSKVTAMLEH
scrambled	pseudo	pseudo	NLGTPSGILGKKDKAPFLTALEQMRFGLSHFGSLL
scrambled	pseudo	pseudo	TKHGTMMWRFITTCFAKAQRVHIETDPCTSSSCCRQER
scrambled	pseudo	pseudo	NSGSKYRLCFLTNVSHLRPFSSMVEGASSSRIMRPMDISKYKSNSRM
scrambled	pseudo	pseudo	APLMWVQSLSRMPARRSPTKERRVSRVMSRQGRLVYTYSLYLYKSGVPME
scrambled	pseudo	pseudo	PALNVFLVTVTWDKFTAGLYSMAVRACDVHNHRWGCKVGTSSGMWPLLSTLHMVHLRPCKLSPRNS
scrambled	pseudo	pseudo	FGLLKMPTVFSGTHGVLPTLISPPPASTPKFTMIAHMAPQPLIL
scrambled	pseudo	pseudo	ILQGLIYWLIVRMENCLCVTRQIRVRPLFGIAAVM
scrambled	pseudo	pseudo	RAFTRVMNLVWLVAARWPQVVRIAQDSTDEPAESGLHGGLLIYCPSYN
scrambled	pseudo	pseudo	LSIHLEALNQCMRSEQLHGTSTSYDSLAGPNGWTSCDAARSDLGWGPLPRPAFWHSR
scrambled	pseudo	pseudo	ERLQEHLQHVGCPSTPDYIANHRNKHGFLVLRMVKNPASVGQLTNAPTPLDCVRAPRARRGVCCALSQP
scrambled	pseudo	pseudo	ALHQKVGKPRRMFTREATTPKFNLICSSVYCRILIEFRIF
scrambled	pseudo	pseudo	FFTSMLGKVNQFFIVKLVHRASFGQDVFTLILSIIKWTN
scrambled	pseudo	pseudo	NHRAGQFHGTVNPMNLPMTSRWTRNSIVSKNSVY
scrambled	pseudo	pseudo	LWPSTSLRMQAAEIRPSKRQQSDDVDCILTQNSAQRQRIDIPLSNSAHRKRTMRIPSPRGGNNNRGEMHKGGNL
scrambled	pseudo	pseudo	LRCMACRLAWFASPHSERCRCFSPRIWLGTRWTSVHCRSRSAA
scrambled	pseudo	pseudo	SGKETTPVMEGSRLELLRAEPPSDVFNRPRF
scrambled	pseudo	pseudo	NHDKSPGVRNCDALLFVRDFGTLGPARLPVMIRSSIPGETYSGMIPRHTLFGAVNWRAYGNLQS
scrambled	pseudo	pseudo	PRPLGQNVLGRRRLWNLFDGRYWDLLCLNQLKMKVSNTYMVPTQKITELGTESKDDAIKLERYVPITIRS
scrambled	pseudo	pseudo	SIMRSSQANGTHFRSFFIIKQRSPRHPFSVQINPFFKSSGLCPCTAPKRRGH
scrambled	pseudo	pseudo	TKSIGTGGPLAFRASGQAKQILYRMSRRTARNFA
scrambled	pseudo	pseudo	RQQWNAAMFEGLVGPIVDAPVPDYCLVSELISVAWASRTGRHRYTNLL
scrambled	pseudo	pseudo	QSLHKQVTSVDRMGNPSVTLRHSTHFYPNEAERVGG
scrambled	pseudo	pseudo	AFKHGRPTNPPMSCIAQGTYSTGSSLNGANA
scrambled	pseudo	pseudo	LLLCRNYTPPGVCVFFPDFIMPSFQRAYRSLHSR
scrambled	pseudo	pseudo	HAELENLCIMVRTRYRFKKNLMFPTHVLLVRIVI
scrambled	pseudo	pseudo	AEQEHAEQARAIVRLGVQSDESAFYTMLCKIFFMRQASWIEHADASVALDVDEEQRGHFSQMFLTHIYHRNDLAEIDALEHEKQMYKPCRAMIETDRIDAYISDQEYK
scrambled	pseudo	pseudo	VDTQQICKNSCRCTAKPIMTQSVTQKGERVPYVHEGKGDWRERMK
scrambled	pseudo	pseudo	VKMAVKKACGFTLRFLKAIPQVQMMKCGAGKANV
scrambled	pseudo	pseudo	CGQTASQPCMGQNTRTEKEQDGMVRVKIKEKSWRRHDVYTCIVPK
scrambled	pseudo	pseudo	ESKLMRNSNTTDRKMFPKCEMDVDTANMRARLLKQGGSDMVLEIECVREDVFDVEKRSRD
scrambled	pseudo	pseudo	RPLAIPGGFMGPRSSGMSARALRLPRVTVNVALRFRARSGLEPIGLARSSSLAPGLSTCV
scrambled	pseudo	pseudo	KSKGDGYGTKICVPYQNMVYNLRSWDAHILSKETAPKYINFSKPTFVVLIHKKAVMFGF
scrambled	pseudo	pseudo	KMTAKMNLYKLSLKKAHGSPYGVIVNCLQALTVFSGPFCSSTIFAFFLTVTEFP
scrambled	pseudo	pseudo	LACRGAGAPYNIKHYYHPTWDGRQSFLAQMILDKG
scrambled	pseudo	pseudo	QTRNVLLCMAQKDVWGCNPLASNLNPFTMSQFIVHIFF
scrambled	pseudo	pseudo	PPPFASSRTLLSSDCGMDLFINEFDVGYRPHLCCISLGST
scrambled	pseudo	pseudo	VFLSCVVGSKLEAAMHAMIAFNATRSGQQEFKGTLRRWAPFGRFSLPVYSCVST
scrambled	pseudo	pseudo	WIFENHSSISDTLSIFPYVPFTSGPCIGRWCTTLFFVAFYPMLAPLMG
scrambled	pseudo	pseudo	SIATVSVCDSLNNLSRVHTKPMSSCQLFGLC
scrambled	pseudo	pseudo	SSHGYGKTPVTNNRWASNMFVTHNQVLISNMRPR
scrambled	pseudo	pseudo	HIFNAACGFRFGMMAHSKIAEFATEQPFPNWFHHDMCN
scrambled	pseudo	pseudo	PGIRRRRLGTRRMPRVDLILAMSRLRRPCRQWRLRRLGRTIGTLQVSA
scrambled	pseudo	pseudo	AKNMSRIRRKFCRIRRRRRPLNQPETLRDIRTQR
scrambled	pseudo	pseudo	ILVHNILTFAAFLIMLPAGYTPLAAPLRLGSSAPQFFVLL
scrambled	pseudo	pseudo	AMIISPHTCAFFNYRGRPSNPIAVMPPLNFGLFNAAHSFSLPRRL
scrambled	pseudo	pseudo	ITMTMACNREVQLMNINMLVLGPDEMNERDLAF
scrambled	pseudo	pseudo	ISSGCINRGLGVGLFNEETRRGVCAADMFASVGVLV
scrambled	pseudo	pseudo	CTVTCPSWIRVKVQFAMRAKNTLLRWTPRTSGMSGNKLSKMC
scrambled	pseudo	pseudo	RLADQMPVCLLPLWPSALLSAGTLLTSSYCHRRLGALAIASRVR
scrambled	pseudo	pseudo	QERMISSIRNTNSGRKMALLGSSTYLMSKANFT
scrambled	pseudo	pseudo	VVKNILPSVPRRGRELSVKSSMIWRTASRVRASTRSLCSGRFCMLPKVRRERFYFL
scrambled	pseudo	pseudo	NANRDCVYKRFVRWGVRSDTRPGMPEDRLVHNISSYKNGAHGREYNVGRDP
scrambled	pseudo	pseudo	APGCTCLNKCVNVTTGNKIPGCFSLPGVYAGFSITLDFASAHRSSLMLPATAQRSCGMHI
scrambled	pseudo	pseudo	HRSRYTGAHVWFTSSLRQTPFTAPGTAPDRFANFFMHGRR
scrambled	pseudo	pseudo	AGKRYRYQLYTMPYRNTRARIHCQQRAVSARRSLICSRYMSGWDSCIAQRRRAIA
scrambled	pseudo	pseudo	WRQAYRCAAECAQYVSTLGNPHTRRQFGSHAREVLTMVQSSEVWQLRSA
scrambled	pseudo	pseudo	IRGPIRFMNRGGRKFLSLVLSRPHPRNILYILRFTYMFVSRVHEDGAQCQAADDD
scrambled	pseudo	pseudo	RQFFTIWYFFLKIDFKNVYLAFTAHELITRNCLVDFEAYTEKVLINTVYRFYRPTVKTDIAKMGYSHCMIR
scrambled	pseudo	pseudo	SPQNVTAGSKFMGMHFTGIGTFLSKQGGVARHFSGDTGPPFRVPSSSRVYSVNFNGGGGFGRYFHVSATSPRLAVLGRTWRNPHAT
scrambled	pseudo	pseudo	IIIELYTSSSWCHQMVAGVMRIGIHYKKKSMAGKVAEGATVK
scrambled	pseudo	pseudo	NIKTECWFGWSQDSLSSSSARGAREAICLRAMYESNGIAPFVTFRQ
scrambled	pseudo	pseudo	RKWLLEAPNSWELPMIIETNPHWVMTVVTLRNSVN
scrambled	pseudo	pseudo	GMPVDGLRCGDCGIRAIVFRELISHPCRVFALKNAHLTFHFYGQSALISLNRA
scrambled	pseudo	pseudo	YLHLVSRSVRCFAWSSRTSRVIYRFRRTILFRMRAVWRTLLACPWRSKPAPLC
scrambled	pseudo	pseudo	RKCPYSMKPNRTVSVIGALLAVDMSPDSPKDKCFLRDAGYEFCH
scrambled	pseudo	pseudo	TNQFTLIQGTTLCGGPSGPLILEPMALGWFEWLAYTLVLWLKLASHPLEVTLPVVNLYSAQNRKPFYIGRTVKMPVLTGAD
scrambled	pseudo	pseudo	CMIIKKLTPASDSLQDANCHLYLIFGFSSASNLTSFEVNSDFF
scrambled	pseudo	pseudo	MWSWVAGSIEIVDLSTLLYAFLRKRALDIRHETHTVASIWNVGTQMIIAQSSSCFGVK
scrambled	pseudo	pseudo	SANTRNKLNGMKQRLACECQGAFRDTHTRFASRRLSVTL
scrambled	pseudo	pseudo	PGELWFLSLSVLLVPSSRIIHLWCSVMRAQYMLKKNKTDWLRFIEMTDGK
scrambled	pseudo	pseudo	GEKESGYDDSCVADWYLGVCEMYPYCTNGRWISLIICGSNFESDEGGRLCVLQMGTCGVIQGFKSIKGYYCYLIYTGCLRMRVLSNRTFRPNLAEDKACDYATYKCKENSAMFADMNYHVARSRSQSVILFEIA
scrambled	pseudo	pseudo	KGRGAFLIGIMYMLGGALTGLVFARLIIMFGAVAIM
scrambled	pseudo	pseudo	KRQQCPCRTAGPNWTMALLVVKVLRKGCCKKPLMKKMC
scrambled	pseudo	pseudo	LSELNKCMGDRKRIRYFQKYKIMIDIWYYVMELG
scrambled	pseudo	pseudo	QWTGARDITVMFTPMGAYSGTDREAPTFSCLL
scrambled	pseudo	pseudo	SPLDLRKQPQSNVSSFVGSMPSPAGAYNMEKSPPSSR
scrambled	pseudo	pseudo	TQAQWIMPLPCIANLWKHRIAVCDMTRGLSPAFFENFALNGMVS
scrambled	pseudo	pseudo	VAFCMDMVNNMMPQNENGDERLLMIELRIALTT
scrambled	pseudo	pseudo	TGMPKPYAFVRTGNFLVNRFCGCLSVSFLLQKGSLWVLRSRARFVIVAL
scrambled	pseudo	pseudo	GFTSSTTLWTFVSHIESDASFYSLSVVMMGAAMLGNVMLQLQIRLMRYQTQTMIEARKYPAFDQPFEVS
scrambled	pseudo	pseudo	ALMLCLGLIMLRTRPNTGIRFFLHVGALRPMPLKPFRRAILTSPDM
scrambled	pseudo	pseudo	AFSPEKMPLQVSKKRSVCGAFISSSSITLGSHSALAGMRLYPWEM
scrambled	pseudo	pseudo	SERAMASSTMRRKNIINFGTLLQYNTSMKGLSS
scrambled	pseudo	pseudo	DKGLQRVAKHCCGRGQQTLKLGRSGNPRQLIPGAMTWSKPE
scrambled	pseudo	pseudo	QMRSAVLALATALALHTMDLPLAFRHYTSGQSKVIEQLPTIADSRWKCG
scrambled	pseudo	pseudo	WALRASTLSEASIRRVRLSSRTFWCMRCCAPCHPGWCRSFAHR
scrambled	pseudo	pseudo	SDIRIPLPNKEMLLRVNKDFTRYRNKPLSCLPYAPLRITKDAGMES
scrambled	pseudo	pseudo	NIKWTHLASIFIGMNFKLVNRIINRLLISRN
scrambled	pseudo	pseudo	LKSLNRMTAIDLTVLFPYASRRQLQDTISEYTCTSGGTIFGKFQMGKYMGVVELYKINPEIFNDALSGLSKQY
scrambled	pseudo	pseudo	LAHRVGHIHSGRLYCTGRLTPVPAGGGKRGNPEMTGHSYDF
scrambled	pseudo	pseudo	RGDDECHGITFSQLQFDFRRALRFDYCRAWGRRCPAELFPLRLTFTGVHTGASIFREGPLRASYAVGSAPGLTSCCCAHGAERGGSATPPSTSGLMVHARTHRSLSSYGRRRWPYCRDGPSNRPAC
scrambled	pseudo	pseudo	RTADMLIMCAPLMKSGGRISSMRLGLLLLPLNAESADLLNN
scrambled	pseudo	pseudo	AVSQTCRRFGANLLGFVIASHRPLIVMRRTQVGAVPQSMAFRNAAISSYVRVDCRDDSTL
scrambled	pseudo	pseudo	VCQRSPTTNSINNNDVAMRFTPCYQVSPAELKKESQQCVLF
scrambled	pseudo	pseudo	PGFKHGEIKTELKILMLARLTVAFGIKTSYDISMACGAGLK
scrambled	pseudo	pseudo	SCILDLKNYKQEVKKRAYLMLCRHIRINTNFSQKFESFECTPCLHKILYMCSLYCIYN
scrambled	pseudo	pseudo	FPERSLYQTLRQTSQSKAMQCQPYLRERETN
scrambled	pseudo	pseudo	LIKMILLRLVTHGLHTVYYRLFFRGNLALKLS
scrambled	pseudo	pseudo	QSFDRIRVTLQHRRFRVGRRARLMPACRFMAVLIGFCPVTYAIVSDNSSIVVNSQSLDAA
scrambled	pseudo	pseudo	LKTQITWGNLKGTIYSTASTMGFISRIYKSKRLLIFYIH
scrambled	pseudo	pseudo	YEPSPDALVERQDAKKPSLYYPEYLMFRPVPQIEISAYGDVIGGRQKRLKVLGNALFKMILNQRERPLMLS
scrambled	pseudo	pseudo	MQFLRCALHHVKHMDVCLQGLDRHVRIYSRNHMRKCEVRPSRGRGTRLFKSVRRRLKAAP
scrambled	pseudo	pseudo	HARSAKLLAVGGVVDAPCPRGTVASGLARNKHLWSYRQRPVAMLDRVCCISCHAR
scrambled	pseudo	pseudo	ATMLLGLCMTQKMLMSLDCQKNRNLPDMTVVSSKRAHLPP
scrambled	pseudo	pseudo	VLIIGLWENAINKMSVNYVVFDPMPSCDRIQVGVR
scrambled	pseudo	pseudo	PNTHLKMMVRFCHKAVVRRTNYFIELVLIIERLL
scrambled	pseudo	pseudo	GDRSPTPGMDFMSIRTRQWDWLCSSSSLVRTGRIKNACNSQ
scrambled	pseudo	pseudo	LPFKNNLKPVYVLNCLCYFGIIWCHCKIPFVVQRCVM
scrambled	pseudo	pseudo	TRLQDFVQGRIMGIGSRLAGSFPAAQDLVDFT
scrambled	pseudo	pseudo	PQTSRIDRLRAISNRRPNRQSMGPESLAAKTSSQQVMPQNEPRNMGGDTLNSRNGRHWILGRSDHLKAKDIICQ
scrambled	pseudo	pseudo	SNRALLISGMMAFKLCHQFIAPLKIKSQPCRSLRFASFPFFLWSSLVPQWI
scrambled	pseudo	pseudo	VVFQVVIARNEIGPRDNWSLYPDLNKCMIIGSVVM
scrambled	pseudo	pseudo	TKYAKTILAYMIRWRPGFAVTRTGFASEMNPYRSYEGLLYNILTVLTGNKLLSGSLQSRR
scrambled	pseudo	pseudo	TNMKMRRMCSVEFMVEEIRVASDGRTPGVSEKFRCEVQKLIRWNNRLAKDEDNDLREDLL
scrambled	pseudo	pseudo	SGSSMKTLGCVIAKYSTMNASGVKSGRPAKRQAGYKRQRLSVNG
scrambled	pseudo	pseudo	CCSMKAHPESFSGAHRRHLYSFPVKKVETISSFADPLSNPVDYNFLFALLDGLTHWSLQIPMASLVLPLIKGQAGHVLQFAEVMHQLQYR
scrambled	pseudo	pseudo	REGTGEEWRSGASFDVMNVHQGLLKDKEGIPLTSLTARSIMVPCMFRY
scrambled	pseudo	pseudo	ALLSSETYLASSVFRLLVPTQMSMNSSSALMFQVRVL
scrambled	pseudo	pseudo	NVLTFYGPDGAVRNKIVAFEQLARVTAGGWEILMCVFILGILRLNSAGLRIPKWPP
scrambled	pseudo	pseudo	RLAKFCELLSRIAMRALERVGPTTRILDTLRAALGYGN
scrambled	pseudo	pseudo	LTSVPLNPFFPGAAYISCSGLFIVPLMCDGCSALVN
scrambled	pseudo	pseudo	VRSSRMGFDACILIKNGSLLLIVEKALHSTGNFTMLHRAAHLSGRLEMTH
scrambled	pseudo	pseudo	IVYPALDCDINLKPLSGMQLCDAPPPGIPWISFP
scrambled	pseudo	pseudo	ADLYAGNVCVSKCSCEGDGFVCMSVNHHLRA
scrambled	pseudo	pseudo	HKCRKYARLTQYLRELWNEYIELLPMRRTGRWVA
scrambled	pseudo	pseudo	EGKKRLVRYKVGKERNADRITEAPRMVVDMRSVQTRLHRKVASQGNSEEAFCKQGHEQLNAGHENGKMQKRACLAAALTKRWFKRLDVVYTRAPKSCSLERERL
scrambled	pseudo	pseudo	MRNCEMHLYNFKVTRIPRLERFAVLTIKVLVLHI
scrambled	pseudo	pseudo	YARQFSASIKVVTADTSMYFTAPHKCRNTFATWGPSNYSLCLRRPIQNIPANTTLYTRTDNRYISS
scrambled	pseudo	pseudo	IFADVFAGIFVVPHAGRRMPINILIIGMTIWRYVGGIALILFFA
scrambled	pseudo	pseudo	KIKHRKKKGIRNVSLPILVMSKGTHTGPLYPNPGTEGTLTGLPPSGMLRWWRRERVILDGVLLRATTLE
scrambled	pseudo	pseudo	VAKSCESKLDIFLYYSLHRRNLNFWKMFVRQALMVLTAAVHIKVGDNCTHRMPRDGAALRGKSLNGAVPSSRQRLKHFLKALLQCSF
scrambled	pseudo	pseudo	ATRSYDWCTLQPCRISYSLRSYLNKDLRANRMGTMLRSSPF
scrambled	pseudo	pseudo	SSVLVGNVCVPCAPAKTVTYPCWCCPAHAMNG
scrambled	pseudo	pseudo	AGVVGVIRFYRLSLRPATLWQLDVNVRSVISAQSGPGANCPRNCRNFYQDMFMP
scrambled	pseudo	pseudo	PIMRLQPFPHPCNFNLLYRCLARHLHLGLLPFMMAGSPENQSG
scrambled	pseudo	pseudo	GRARPQSLNGVKCSGECKHFPVGRFFVLALREMQVMVTAFSTSALAYSWSTFAI
scrambled	pseudo	pseudo	PMLRAAPRTRKVQMPASYMDSFCNYWYQACRGRAKRVLKTGQVNLSYKKACSMSTQDSGM
scrambled	pseudo	pseudo	KALLEHKPRVKIDFAAAFVSRSTENHVIEKKRAAEKMIRLRSDESGEQDVRVRCL
scrambled	pseudo	pseudo	SDCATYVQRWVRKKMSSSRPPLELAGVDANRGWRRKHSLGREMWNLALQAAQQSW
scrambled	pseudo	pseudo	CPYDCNLPHHHLASKRCPPKFRLGFGALSGNVVVLCNPTSLGTMITCTSHAPGMGSCALI
scrambled	pseudo	pseudo	FFTAGTKKICFAQGCISAGCQVVSETISGLAFIRQFKANAIRVNELKASLPVGIPSDIGLLAIFAITGGLTILILWAISYASNWIIELKTLPGCESTINTQFSIPLASKWTSQSDPRHQLPGLTTALWNDQHAVEFAEIGILCCPIKIKLNFTKLTLTVERINNLWFARMKGLRDATDRRTFNYSPDEEQRHTVGRTAPVGAAQADFEIDFTVGLTPILELEPMRLWVRTDGRNDRSYCLRYNTATYKNITSIRFM
scrambled	pseudo	pseudo	PHQYRRPNMMRTAFLYFLLRVAVDIGAHVNSESRRCFRQLDGKDIRPDISIGFLG
scrambled	pseudo	pseudo	TLQLHPKTSHMPGKSILVTTMMLVAPFPIPPFLLGGTSPFPIAA
scrambled	pseudo	pseudo	PDVLDIMRGPAVSKMVCGLDFELVSYSHVARSDT
scrambled	pseudo	pseudo	SPNAHRQTAFRFKLTIMIDFAKAPEFSCLPI
scrambled	pseudo	pseudo	GYEDFDSPSHSHDTRPFSLPGSQFCLISNHAPGLKLLFPFIFIYLLRRAQCQGMLF
scrambled	pseudo	pseudo	QQNFYVYILINPAGSLTCRVRYSAVDVNIIAMMPVRQPP
scrambled	pseudo	pseudo	AHMNMSILLNGNFPYSFRGILIANHPACPRFRAFLSPPTVARSPF
scrambled	pseudo	pseudo	IRDGGIKSAYRNRRHNAALKPIPPPFNAGTSICSDRIVGFARYMRPR
scrambled	pseudo	pseudo	EPKLSLRKLFGMKVPIWLAVGRPALANNGVFGG
scrambled	pseudo	pseudo	RTRNIALCCGPMKSLSWNSGRSDGGGIAGCGRGMVSHC
scrambled	pseudo	pseudo	APMCSNVGSTIVDGTSAQLAASFLLVMEHAIMVLIAS
scrambled	pseudo	pseudo	AFSLTKNPCLMARTQAIPRAMLLTLPQSAAGRTL
scrambled	pseudo	pseudo	RMVGISDSIYWHDSSLRGFRRYRANCRGWTTRRVGKSWSGIYYIGHVNL
scrambled	pseudo	pseudo	VFLNSADHNKIEVLDNNLMLAYFLDVNKLSAFRARLDKDTATC
scrambled	pseudo	pseudo	IKLQSLTPLAVGLYPMPVIGTMSQVFSGRPG
scrambled	pseudo	pseudo	GFFGGVARRIDARIDTLQATLQVFLSMQPGSD
scrambled	pseudo	pseudo	ACCFLIVLGMVTLMIPRKLRLFQYSRLMYERLK
scrambled	pseudo	pseudo	VKCTGRLKANPICNCRRRWRAILDHTIMVFFAV
scrambled	pseudo	pseudo	FRNHKIAPNGCRSSGTSQKSARIPPIFHRPIRSQSPFFQRFCSVTFKHSLMG
scrambled	pseudo	pseudo	LPAVVFEDSSMYGDVDRLDHTMISAVRGLVSCPK
scrambled	pseudo	pseudo	RSCIDLADVSFRAGRVVRLLSMSSVNTCLSRNFSTIVETWCIMNINTAGPCIGRQSTIFRIQAHLFVCNSRCFNTSML
scrambled	pseudo	pseudo	MRGHTGNSIIWAAARSTTSSAYLIVIDMTCCLRKVCMC
scrambled	pseudo	pseudo	APHRNAQFNLHVRLAKGHIIMTRAMVGVYCAHGML
scrambled	pseudo	pseudo	LPNCSQVRYPTSCHARTLLFSKHFLSIFECFPALIHRPGPVIDLFTMNFITHNQKLLEKSIIFRPGLVEHGNPIKRVPHDFPFGGRTNGCCAKCNRCYHALSIGGIENAPPTPLFHRYFSFRNCLI
scrambled	pseudo	pseudo	FMYCLPQICFFNVVILVCNGYCRPWCVNLPVKHLKIK
scrambled	pseudo	pseudo	VSDDAETPKVRTRMEMGMAQELRGLQGADVHHDLRVT
scrambled	pseudo	pseudo	NQKQVQRGSEVEDSRSTAPASAMAYAQRTSNCCRPTDCL
scrambled	pseudo	pseudo	GNGNNTTLMLVSIIRCTFMSIRGVLRTLRLFTCVYCSLVCLKYMTNQCHTNPLF
scrambled	pseudo	pseudo	PPDRVECNMRTGSGRSSVVNGEPLRLVPILPD
scrambled	pseudo	pseudo	HSFMFTIEGSPPWTPFSLSVNRYCAYILVWFGSPCFIFGLILATDPMT
scrambled	pseudo	pseudo	TLRCYHLPSARDLSPLSPEMFQITTKPTRRLKTVKGENRQTINAPGVQNTQPSSFVYDGSYATSVVRP
scrambled	pseudo	pseudo	ALLNGGSRCEMEKTNSKLFRRIINEMDRVCSLPITVLVVPFI
scrambled	pseudo	pseudo	EGGPSDGVSWNGAMRRQQGRRFNLPIQEGIGTVTV
scrambled	pseudo	pseudo	WLQPKNPLMSAGCDIPFIVDPLSLPIGDPYPCAI
scrambled	pseudo	pseudo	KIPIHNPIALCMERHRRKPTIAEFAIEYLAAACRLELTPLVGRRWSEKFHSCTVPV
scrambled	pseudo	pseudo	VMNHPFASNYAPIARMFFAAPFSSLFPHVSAANRTCFFFAFTTNCAD
scrambled	pseudo	pseudo	ILARPCSGYELPSEDYDFMHRGFANTYHGGTRTVLQGPYLGTAGRSDRWRSEEA
scrambled	pseudo	pseudo	ISAPIKRAALEFPVHPRVCSVREPAFWRFGRAAMILWIGTPVPLTEGCPRTVPLLFSKHR
scrambled	pseudo	pseudo	HMLTVAAADASAGILATIPPLSACHIPLLRIRHYVA
scrambled	pseudo	pseudo	EDDDALIAAARVVAYDPTHQSIQEYADKIMATREWVARMIFRHEKEKRAFGMYADILSTQEIFSEGICCSQRSEQLMVLQEAFQERLHHASNADQKDHHYIEMFLEYD
scrambled	pseudo	pseudo	LLQSRKVFYQHKSCLLLAIKNPVMLNCRTVLKKVKRKSPSLIDYM
scrambled	pseudo	pseudo	ATPHFPLPSYPNFIKRRQNTEVPNYDMSPLSQG
scrambled	pseudo	pseudo	ILKPVLLPCNFVCNICFWYFHYLVKQGMCIRNKPCVV
scrambled	pseudo	pseudo	GCVWWSGKVMVAISGKCIFLMKIMMRTYVMEILPIGFLWTT
scrambled	pseudo	pseudo	LIASNARALLVSQQLDASTSLRSCLCCQSLNRLNMA
scrambled	pseudo	pseudo	IGKGKTSKKCPDTRRFCYSGSQPRPMLWRAGYELAKRRYAWAASRASAG
scrambled	pseudo	pseudo	SRLGIALRSMFTSWAAILCAGMCSLTFLDNRKWVINP
scrambled	pseudo	pseudo	PRLTKAFRDALLTEPAKAMMPSMLGAAVLATTRAAFSAFGAS
scrambled	pseudo	pseudo	FSRDDYARIGTAGFQNLLKFKPMCVSFVSNRALPWS
scrambled	pseudo	pseudo	RFRNEKRHDTMFTIPNNRNFNHALHMMFAHSFRI
scrambled	pseudo	pseudo	FCSSRMIPDAGPVYKMGFKDDVSLRPPLEAHRDCYLNAVSKCKT
scrambled	pseudo	pseudo	SPMIVNLDNMKEVERRRLLVSTIKFLPCEIGFNRGVCTLAIS
scrambled	pseudo	pseudo	VCEKLASSNAQASQVPDFLTHNKRERMTFYDPRV
scrambled	pseudo	pseudo	IREGKKSGFRKLQYEALNQCDLFMYVQHIFERCK
scrambled	pseudo	pseudo	GMTSSTQVPPFSVLCGGPELSKQRNSTLFKLAATILMTDTQFHNARPTLVSQ
scrambled	pseudo	pseudo	RFNNRGYTHHAVGLAAHHMVVLGCLQKIPIMAARM
scrambled	pseudo	pseudo	GFQGEQFKHWMDWKVLMYWRRSIGVFYKPWVGSR
scrambled	pseudo	pseudo	MPAPLRNLCLIPMRLLSQLGFPPHPSLHFLFMNRYNQCAGHEG
scrambled	pseudo	pseudo	LVERFQPQIVSGTRMRMPPRVLDIANYDVFDIDCQIKVIKQLKTDPDVVQATADTLDPQLFSDALFHFISGYCTIDPRFELRCRHQAFQFLFMGFAFLIFGCARFTLVFPRACRRDRPLNFHGLINCAFVMRVREKQRSPTVLFW
scrambled	pseudo	pseudo	ASAPGRPCSRIAGALIRGVGRCARINCRRTFWGLRLFGPIMGPCVIISTGCRTVVTPKLR
scrambled	pseudo	pseudo	PTFREPMNKNQNYFLYSPVPGPLAIDTHRSQPS
scrambled	pseudo	pseudo	QYDLIVPVCVQARVYLYLRPPISLLPTLHLANVSMPGKPMMRCPFRTTIEECLYEAR
scrambled	pseudo	pseudo	LCNSNLIANLLSDLMALSRAGRLPMRPLDKLELSMGIGATM
scrambled	pseudo	pseudo	LMGTVVLDITTTKKVGNCFSMVANGILAIKELLHGLSAL
scrambled	pseudo	pseudo	PKRPLTTKGPRMKAALCCRQGQCMWVVKLCVCKMKKNL
scrambled	pseudo	pseudo	ASTAKDMLLTAARAEMMPFAVLAARSGGFATASLRKPFLPAT
scrambled	pseudo	pseudo	LDSLTFAAFLSLLKILQIPDDQSSHCFLFLYRHMSKIPGCLLI
scrambled	pseudo	pseudo	APLQYVYQRHSKFIFFIGTFVMRCCLPFILS
scrambled	pseudo	pseudo	KILKFEIRAVKSSNEGLRMDDKSPGVQSGRLSITWHRHRGLSGSSLSMPAKKGYTLMALPLLLGPQTIG
scrambled	pseudo	pseudo	RFGLTIPQRFKVSSAWSSNEPRGTLWLPAFLSTVPASTSVVKDMGNMSRSAAASPV
scrambled	pseudo	pseudo	ARVTFAMGIFMLAAMRLVIFAMGYIKGGIGLGLLGI
scrambled	pseudo	pseudo	KNVGHCRLSIGRYCAVSFGHILDAIEAMPRINPGLADCFRRQTSGLVFLLAHF
scrambled	pseudo	pseudo	ERTLRILDMTRFVSNTTLANMLSRGISQDTYNWTRHSCFQLFFGMLNSTAANSHNL
scrambled	pseudo	pseudo	HFKPMTQFTQSLRLAQHKYQIYCAISLLACY
scrambled	pseudo	pseudo	RSRHSQLVGCPAAGDLHEALRTAISREQYMCQPLLRCMAFWVD
scrambled	pseudo	pseudo	IMDAENPVQCVCFLHVGSPFGDWKFPGETVKSTDH
scrambled	pseudo	pseudo	HLPRGGPGGFLFKHWSAPTKIKPHATPFLKIMTVRRSLFTWFNLRKVKKSFSATLLQNLS
scrambled	pseudo	pseudo	IKGDCEKSKLFSRMLNMKCSDKSPLLNHPSQNVGVRGVPKLRQDMDMMSFMF
scrambled	pseudo	pseudo	YQVVILRMLPLELDTPDIKQGMRTRVSGYSRARLIDYQFRRFKSFV
scrambled	pseudo	pseudo	WTVCPKLEYDPNYVPWSCPTRADNHGQMPDCDGFCIDRCWV
scrambled	pseudo	pseudo	SFLTLAWFSINNLYSEADSSSLAFGLPCSMSSVMEGFSFASEKSGSQAMCKHMFCLPNH
scrambled	pseudo	pseudo	GDVRTKITNEPDGQERKASTLSHQEHAPIVGRWIGLGIFTMQYFCMH
scrambled	pseudo	pseudo	MGGCIEVVKALQNAALKTMKKRMSKTLMMGSIAKTTSSVELA
scrambled	pseudo	pseudo	PGLMLIIWRGERGFPGSKFIGELRRWTHNSASASKLGSIKCRKICCP
scrambled	pseudo	pseudo	LNRCMKLPMARYDMIRSGSSYEFSLTSGSSKMSSHSVISRFNVNRPK
scrambled	pseudo	pseudo	LCARITIPRILAMHARFMRATGTRTSRRGCTSKLGLMPLTCYSKLPQATRKKRPARYVAHCNINCKVEHR
scrambled	pseudo	pseudo	GCMCSATVAYARLKEMFMYRAHPLLRTKRAAFQGNRRQSPS
scrambled	pseudo	pseudo	PLLEHRFELKLIVTNCMIRLHVVNKFRAYTMRVI
scrambled	pseudo	pseudo	CDARTLRLRCVGPMRIQIPRLPTMSRRRNSIKHAAGCTMATLRWIV
scrambled	pseudo	pseudo	DMPITFLLFSHSISKWRIAPEEQVAGTIVWSSINTGKYSIDNRKPALTMLCLARSLDDAGDSPAI
scrambled	pseudo	pseudo	CPGGKAMARVATMFQKIVKLFCNVAALKGQKMKV
scrambled	pseudo	pseudo	QQTTASTDATPKIRANLMVSAIALTVLNLKYFSRALLTTGYFASLNSFQTQTTQ
scrambled	pseudo	pseudo	GERLATIAPKQPRGVSDPDVGMLLFAPPANLCPFGPRTWPHAHHMNDPVQ
scrambled	pseudo	pseudo	DDNGAAGFNIREYRLQWWLKPMKQRGRKHHASKRNF
scrambled	pseudo	pseudo	FRRRAMPGTLFSYESLYLNMIRSRPHLSIRI
scrambled	pseudo	pseudo	IGGGFRPGMITIRARCLRSTIGLCVGNPARWKTISPRTACFLCVPIRARCLRSGVVPGAR
scrambled	pseudo	pseudo	STCAQPKGRIHFAMSGGTTANSLYANSPGPN
scrambled	pseudo	pseudo	IVIHNLATLVYTACFPSPNRGLRSTMHLVTMPRVELSQL
scrambled	pseudo	pseudo	FRFCTLVNCIPRWICTARKMDVAAHNRVGILRK
scrambled	pseudo	pseudo	RAAGLLAILSVLGHLMDTRLPVCNTISVLVAVVMVLVFKLMLSRFKWNAIVVVDL
scrambled	pseudo	pseudo	NFGEVCMRVHNLSLAGLVTIIRSINNTIGIIEDSTHFVAIL
scrambled	pseudo	pseudo	LPAPIPRSVCLAARFLGYMPATDGLRCPELN
scrambled	pseudo	pseudo	VLGNERQFVRHDAISNISLFPCFGFGMARPAISRDGRACGVLHCKLAHYTLLI
scrambled	pseudo	pseudo	CRLRGGDFRSCPDMSAAPNSFVMRNSYPVNVNVAQVPLLITWRQLAVIFGYRQG
scrambled	pseudo	pseudo	TLHWISLNATACLRVAGNQKMMEIAGFFCLSPIAVDWPMNQRFP
scrambled	pseudo	pseudo	IDKIQSHCVRQFLLVLSSLSGSGTRDSPADQRMIGYTRFCRG
scrambled	pseudo	pseudo	MAACNIVEVTSARAPSILLLIRLKKKRYLGNVRNLLLTPTYD
scrambled	pseudo	pseudo	GNREHIFAQLHQARLLTNPTVLYVPGAIIRWPGPMNGAFAHP
scrambled	pseudo	pseudo	HRAPALVGGVTTDRQEEGVKARMDMLSQMDDHRTEVL
scrambled	pseudo	pseudo	PMVEPEIIPPPRRDVAPRGPRAMSRPDIDDPLHLEKIQEPQIPLPSVRIYTTPPPP
scrambled	pseudo	pseudo	TPLGRTLPRFIHIPTHTILDHRRAGNPDKGRFLGAYFMPALRQPPCGQCRRLQRMSLS
scrambled	pseudo	pseudo	TMHTNIAPGGFQSTRDFFSVRRLPTPASYRHRWFFARHAG
scrambled	pseudo	pseudo	PSELQKFKAFGTKDSPLGLFGLLTRSLNHAGMLIG
scrambled	pseudo	pseudo	KMKPWRLILPDNGVGKDYRAPNQAARNCAMRRREP
scrambled	pseudo	pseudo	AACTRLAKAIARVEQMQFDVVELRFFTAECGCRFA
scrambled	pseudo	pseudo	APGPRWNRCNQLRVRKPAEGPNDKRAMMKLRYADI
scrambled	pseudo	pseudo	MMSLVLWDLRFYAFEAAGDNPCAVIVLASSCNEPLSVHS
scrambled	pseudo	pseudo	IEFSVNQNMPKTCQSQACTRNEAVYLVQRPDKVPSLFCNST
scrambled	pseudo	pseudo	VRALPMQTESACSAYARRDLRLCGHDSPMQIGQWRFVLACLEH
scrambled	pseudo	pseudo	AFIGNTCFGMTIRAQLRFAPFTFIVFVARLW
scrambled	pseudo	pseudo	ACIGIKLEALGQYDAFALIPYRLPRRFWRLKYLVMLQHSPQG
scrambled	pseudo	pseudo	LGNTTTYVGLIILLLFLRYMVFCLRCFSMNNSCTCQTMKTTVRISGNLPNRVCH
scrambled	pseudo	pseudo	TGMRNDWACLSLLTDWPNDSPSAAHLFPSSERLREQLQAGCYGRTSGHGIHSALSPW
scrambled	pseudo	pseudo	RLTRRTGRRLDQRRPIGSARRGLGPAMRMILVRRSLRRCWQRLPVLTI
scrambled	pseudo	pseudo	PFKLRLDGAGGAGSCPGRSVTPSPAPVAQILGGTYGEIIDGRNGIRIEAFLGSAGMFRETALGCCAQVTARTPFHRPGRPVKKCHWFCADPRGDV
scrambled	pseudo	pseudo	VTSYLFMALAVFTAIYLPSIAFKRYHAMRSNNSQVPSL
scrambled	pseudo	pseudo	KCMMRIYCHAQLRQIEHTHVTGKGHLSVKAA
scrambled	pseudo	pseudo	MLLQAQLPCGNIRLYCPSCRPGDVQIFKCNARSCGGLSCVGFGTIHPDATRRKCTTLYGFG
scrambled	pseudo	pseudo	LAVRTWAQFMVPNRVIPTSGLFVGVFDFKRLSPSNDPPSIYM
scrambled	pseudo	pseudo	HAWTPAFRFGRRDGTSRARMSFTFLFRHTPVQSYGPNHAT
scrambled	pseudo	pseudo	DFFIPKFLCVTTRVYRAMFRAVRHCFRLYTAVGSVDCFEAATIWMDRVLFVSEPWPVGKP
scrambled	pseudo	pseudo	WQEKPHAHANSTYPDMKYLFALTYRRRTVHQTTHL
scrambled	pseudo	pseudo	VTYTWMRTRGWPLSVRSAEICLNCTFHTTSGEYALNYAIKFDHSGHIRDRIVCGINHRWIATPA
scrambled	pseudo	pseudo	KWIMRGDVKLARLATVGITFTSNSAEMRSDGR
scrambled	pseudo	pseudo	RHKYVARVKHGPEAACSLKRSYKSVLRLSTVTSNGFAVMFKCANHLPSPYVS
scrambled	pseudo	pseudo	ITKSNVTIKQESTASLIEIMYEEGDRMHWGQLCFVLWRKKGLYGFMMRVDPRND
scrambled	pseudo	pseudo	VPPWPFLVNCKIFCKVRYCNVCMYNHGFQKICIVLLL
scrambled	pseudo	pseudo	QKYAHLSTYAYMKRTRHNFQLTHLPWAETVDPHTR
scrambled	pseudo	pseudo	HPLLLRIRKQIPVENDNGRNCKKFAVKRTGSIPNMKFNPVTANMSKICKNFSSPG
scrambled	pseudo	pseudo	LMISEPTKAQHSWRYAVRSFRMGRFLDEYQSYA
scrambled	pseudo	pseudo	PNLEAMCRFVAHERRLIGRKFKIQVTILITYFRSCPTFKS
scrambled	pseudo	pseudo	YLMHCARREYMVCPQRARKLFAATTAGFPRSRSGSMKLNAQ
scrambled	pseudo	pseudo	ELEKRYFCVICFIKHEKQYFGMKLGQSRANRDQL
scrambled	pseudo	pseudo	YNDQNARPSKEMVVRILRLRVRTRGLQTGAVHVFHQICLKTKNIRNVRQSGVHDENPSVC
scrambled	pseudo	pseudo	RLHFATAPLFTKFEIGKKLQGLMGLDLNSGGLSSP
scrambled	pseudo	pseudo	VLYIVDIRRYHSTYGGTNCMISFGKIYVRWWGWHDLARGSSSRSRGRNR
scrambled	pseudo	pseudo	PRRGRLKGILALFMSGTLPHNTPLRRVTLFPLIDRAAMFCMPMLIL
scrambled	pseudo	pseudo	RAMGGRRPTVNRTKRVLDPMRSPCRIRRAPFSRPPHAPMSLHRPSRPPLIRQLDVTN
scrambled	pseudo	pseudo	AGRQSSKGKYMSSSTVSKPRNGLGQRACTNRVAVAGMGSYKKIL
scrambled	pseudo	pseudo	LLKYCIISETDVHSYPYFPQLEILMRRRSYM
scrambled	pseudo	pseudo	SVSIVLCRWEEATTRKRSSQAQESHGHRSNFIYMIKQDNKQW
scrambled	pseudo	pseudo	GSPPVSPLAQLATRVALRPAEMVSLRINRGRPFSASGRGNRSDIAGVRRARRLAGFLSSG
scrambled	pseudo	pseudo	AKLKYAACSSVSPVLNHSVSRAKKRHPGMPLSGVKNYTSEFVRYARLFVCHT
scrambled	pseudo	pseudo	RHSLLLMSFTIKRGIAILNFRVKNNNNIIWI
scrambled	pseudo	pseudo	GAMIGFYGHMLSPFHPSFTSRPSTKFSFTSVTRTGQTPTGAGAGVGPVVIGDGSSLRGLNYCSFGPHYEQTAQWQSFVNPKVNL
scrambled	pseudo	pseudo	TLNSGRVWKVNFISPGHQASPNHYRNTRTMVNMS
scrambled	pseudo	pseudo	TGSRQVKEHPYPSQSYPNNMDLFLFINPPPRAT
scrambled	pseudo	pseudo	IALTLNEFIMESLSELVTFYVRSSTRTAWYFSKRVLMSVVFTS
scrambled	pseudo	pseudo	DRGARCFMLNVSVTRLRIAIPGSDFGQEVHRQWSKLQD
scrambled	pseudo	pseudo	TADKPISRRMEVYREDFKKISRCPLRSNAMLLKYPIDNLPLGLTPN
scrambled	pseudo	pseudo	FYQHIKDLLVIIRSDVTVVRVDMRNRSLPHSQFTAPAV
scrambled	pseudo	pseudo	CQGVPKGVRCYIAVQGHKLVHVWTISTMQHSTHFIQSVKPHTSMYSSWHSIVQLSSSVLV
scrambled	pseudo	pseudo	RSFRMKNICSASVIPWMALRTTLRGKKSIRSPSP
scrambled	pseudo	pseudo	FNWTKYASSYTSKDGARFRRFLLILLIRPRWMVVQRHP
scrambled	pseudo	pseudo	RKFHQLAQIALYPLIDSGRLRYQPACGWKERIGVFAYLMLLP
scrambled	pseudo	pseudo	PRRRFRRSLRRPTRNRKIMTCARIKRDIQREQLN
scrambled	pseudo	pseudo	MGVCIELSGSVCTGNEDVAFAGRILRLRGSNAGVFV
scrambled	pseudo	pseudo	YILESRYPMVFDNRRIMNSRMSLPNSARKSMKGFKSGSLSSTVHCSS
scrambled	pseudo	pseudo	TRPSQRSMGRQARATMRGTHGLVRRLWRDRRRILLVGVIRRPIL
scrambled	pseudo	pseudo	CLSTNLRGTGRCEPQKNIVKAHVVETLAMVKARDYEACVPRAIGRDVL
scrambled	pseudo	pseudo	IGNRGITATCKLTPRELFEAMYGMYYNFTPCGSGVVTPRAISNIGDFRGRARYCASRTAQVNDVRSDRGLSGFLIYVQICITTRDHKFKWTKK
scrambled	pseudo	pseudo	TRSAPGAFALVWFTSPVNIMNSQRNTIVRMRKLRV
scrambled	pseudo	pseudo	MRPAAYGLNACVMWLCAEFVLPFVALSHSNLISVDSDSE
scrambled	pseudo	pseudo	LTLLNPLRTTLDAHRDVGAALGGPSTFRRLRALCGTIMSIKRTAAT
scrambled	pseudo	pseudo	MVLWARDILMLLPSRGLSRLPRRRRLQRPRRQVGITITRRGTRARCRG
scrambled	pseudo	pseudo	KRPAHSLPFSAKVFKSYCYGTVRPMSVDDRGMDNEILDCKLACP
scrambled	pseudo	pseudo	RQYNTFVPPPSTHGTRLPPCARPGTDLMGLRYANLPMCWRLGDPSIKPSLGGMFA
scrambled	pseudo	pseudo	LSEVVESNDPRRMDCPPIVPLPGTNGVGRLRS
scrambled	pseudo	pseudo	IPLNIRLYHRPTRIHHSPRRCNFFDQRVPAQMRAQARPSAHN
scrambled	pseudo	pseudo	KDGCGSKRCLSDMFRVSGVLVESALQRKQMLEMAGHQMYTL
scrambled	pseudo	pseudo	YRGKWLRQAPAREKTGPYSISWMRPSRRTCYAFAGDSGACGKSKAKLRA
scrambled	pseudo	pseudo	LQMPCRRPRRMRLPLRLRAGFINLLDRTRIQFP
scrambled	pseudo	pseudo	WDQDRPLKVPGIPMECPNCFWPWGVCHSYVNTDDACTDRYC
scrambled	pseudo	pseudo	MTFHKCQYFIHSPQAAIYCSLQTLYKRQALL
scrambled	pseudo	pseudo	VIRFLFGSRQMLEVLAMVCRTSRQYAKAPAHSWESKCNSVSTGGPVFLFAFGAT
scrambled	pseudo	pseudo	YLRRRVQRRMMRLPLPRNRRSVIVKTSQKWQRIRRNCCVKMPSLALVVRVLMYLSQRSV
scrambled	pseudo	pseudo	STLECTGHLFYARMYDDPTRHFKLTWQISTSHG
scrambled	pseudo	pseudo	HDTLHKQLRRAMHLSAQPNFVTWKYYYEAHRPTTT
scrambled	pseudo	pseudo	SATHLRDGGGSGKRGGNGLRVHHFRYVEGICPLHTAYTPPM
scrambled	pseudo	pseudo	SFVRSSINDWIKSPDAFMNRDRVVPSAALKWIKLRCLP
scrambled	pseudo	pseudo	PQSFHHTSSQGSNRNSSWRFTFVKGATFMRFGVPAHRGVGMGRVDPSTGHSFPRLGYVNGFLISYGLNAGKSTTGPFTGVAGRVAP
scrambled	pseudo	pseudo	SVDVAFDSLAIRRAWSKMWCLVLRIDPFNIPKPSRNKS
scrambled	pseudo	pseudo	VVLGLRFISCLKLRLDACKILMVCTLFSNALLASASSTPRAKDNRVMNKQHQSDGFAPNEHFVRLWGHKLSFRAAQGKRKMHYYLVR
scrambled	pseudo	pseudo	GPDVPIHKDTGSDRKMLEEDYHKCCVRSCPLTRVNLLRKPKQSVDDGSPIMTQLIREWRQ
scrambled	pseudo	pseudo	FFLGHRALCRCRAERARRFRFRLMSRHHFAFFTIYIIC
scrambled	pseudo	pseudo	KLDGFIHRTYGLSLIKEIKTGMFAMELPLKCAKGVASITGA
scrambled	pseudo	pseudo	VFDTLFTNTLRTDAETHAYYTRSTLYGVIKYNYVQVDFEFRFIKMAVCKFLIHEIFNMRWRYIAPFKKLCI
scrambled	pseudo	pseudo	ELRNMLVPELTKHLIRAYVFMHTKINRIFLRVVC
scrambled	pseudo	pseudo	PRAGARIARSSVSTGPKIWACYWVEGTFPLALIRGAMKSDICRINLGVVRGTPSRSVPRIIIMGSTCT
scrambled	pseudo	pseudo	QTTAFPNREEPISPCHILPILISLLTSYNNCIMFNLGS
scrambled	pseudo	pseudo	TGRGHERAILDYGKVSPHGTSACLGPFTPRVHGHGYMRLGN
scrambled	pseudo	pseudo	PTLDKWKNSIVTPGLLDESAWKRGRKRAGIREQIGRRSISLSYCDELHNMQLYFKFGDK
scrambled	pseudo	pseudo	LAGRDVIHMACAKQTVLALRGWYSGIPSQLHGRPNNINLLVSSEGAVALA
scrambled	pseudo	pseudo	LPIYPLLSDFQYRCMRRVPVLFRFPFGNSCSTAH
scrambled	pseudo	pseudo	SEASSLNSQYLQPPVSGSPKSDFRPNMPSGMSRPAKV
scrambled	pseudo	pseudo	SFQALGFIPNTYRLRLLPFCCDFSVRPRVHYMSP
scrambled	pseudo	pseudo	KTGIIHWNLVIIMSRRLISFFNNIALNNRKL
scrambled	pseudo	pseudo	QFRVQWHTSPDMALFAYIEYYRESRKRSGMSLA
scrambled	pseudo	pseudo	SKTFGSHFYFICMFCFPRAILLYLVQRQIVP
scrambled	pseudo	pseudo	TIPWRNIPQLQLLQEARRMNPSLRAISMRPKQNDISPADSNGGGHRTNRKGISQDKLSERSQTCGMDVRRNASH
scrambled	pseudo	pseudo	LPLFWAANTAGPGLQMQISVHVALFWEVLEPIN
scrambled	pseudo	pseudo	RNPQGLPPPRSRISYFFYRDFCLFTHVCMSALLV
scrambled	pseudo	pseudo	LKMVNLRTAISEELFCNSKRMIALNHSGQRRNKNSKLAD
scrambled	pseudo	pseudo	GRMQIKKAFEQDRIHKDVLLSVLLNNTMRGG
scrambled	pseudo	pseudo	CAQLNDTTTVPMRLRIRGASARIRRIHWICPKPGRARVLTMLRMCS
scrambled	pseudo	pseudo	CSAYHHHDVAQIRNRRVGRFMKNVHNNKAGMQVVKSDHACVGDRIHLLA
scrambled	pseudo	pseudo	QSTANQRETRVAACSYMPQCSRVQSRNPDESADGALTKC
scrambled	pseudo	pseudo	HPPYRVVGMHRRIAGINLWQPNIHGALPQTLALNTGEFAPAF
scrambled	pseudo	pseudo	AGANSLPSPFSPEELEASQGGSPHSCRFASLVRASNPAEWLGASGGGAGCMTSSLLV
scrambled	pseudo	pseudo	SFAHSTNTFLLAGWLRTLAGMLGKKFISRSPFHMKFHKLALRKKVRGQVNWHSPPTIFKP
scrambled	pseudo	pseudo	NGAIHKDMWKLIYHARQFYTPGGDSCLYQLRGAPA
scrambled	pseudo	pseudo	AGLPYNDRMSALERPFRRHNKLIRRQIFMERTMRLSLVRGLTK
scrambled	pseudo	pseudo	AISNLTHSARHGESIGTLCSMRLTVLEDKMAIMLHLHKRRFNLSLGFVGA
scrambled	pseudo	pseudo	LCGTLTPRHRNNTSVLLISAGIYDKFMSAANK
scrambled	pseudo	pseudo	IAAGIPIPGGFRMIRIVFTVDLLIFHAFVRVMIFAIGILYANGW
scrambled	pseudo	pseudo	TPPTRRPTDKCLPPRAHKGDSELSWVKVSLASVCRPASTLRKQEKLSSMNPSAQ
scrambled	pseudo	pseudo	ILWLVRFGGGPAFAFIHLGFIYRIDPRVIGIFNTVVAIAAMIMI
scrambled	pseudo	pseudo	GKGREYVAIMWDKITSNGDCEERPHAIRFVHTTLSFGMIQPGQTHLQ
scrambled	pseudo	pseudo	MRWLATAGRKHYGWAARQTFRFRDVRTHVHV
scrambled	pseudo	pseudo	RRMQRANNLGVAIVIATLLQMQTRIEYTRRTFFFFGYISSVVFSRHCWRAFTVYEHAS
scrambled	pseudo	pseudo	NMFYSEKEWRSSCRGKKGGQASQHRDPDLTNTQKHMCGASNDDLS
scrambled	pseudo	pseudo	RRRIPFPTSAPAGVWERLYLGAYPSLACCRHFLRKMILPFAAEEVLCIHVRAVSVITGWV
scrambled	pseudo	pseudo	SNDDRFLLWVGAAQGDGRVHISVRFREKLMTRCSQPQI
scrambled	pseudo	pseudo	CKWIVICMTMAGHTEDRVPRVNRQDRDKRKVG
scrambled	pseudo	pseudo	KTINAAKAIIRSGYKEMFTSEKFLTDKMIVDIEQAEGMNLRVKE
scrambled	pseudo	pseudo	MMGPQPLILRLRFLLTRRRQRCARLRPINRFDP
scrambled	pseudo	pseudo	VTTYNSESRAVPNMSSATIQSLRPRSELDVMPNSRREGNAETTLTTSKAQISCRLKESPELIGISPALPLEHFPMYG
scrambled	pseudo	pseudo	FILFQRCPNTPILDARRRLGPLRQMPMLRRRLR
scrambled	pseudo	pseudo	VYRYGHKRSPNVMVLAFMLWRVPVGQYKTGGTYGLRRKLTHTRDSLVCVT
scrambled	pseudo	pseudo	TVVTSRSMPRNEWNWLIVTAVMNELELIWNKPPHL
scrambled	pseudo	pseudo	ILSLLMMMVGKLLTKLSVDWFFVFCLMVVRILSLTGLGASVISVGIATW
scrambled	pseudo	pseudo	LRKQWRALTQFRSKALLRLSFGEKLYLAARERFSAERSMFFNKP
scrambled	pseudo	pseudo	MQLMGDELRHKDCVLKVAQGSRSMLGYEFQGRVSMLKTASC
scrambled	pseudo	pseudo	GIAGSGFNLRKSSLNIQMCQDTTRRWPVSWCMTDSRPRSSD
scrambled	pseudo	pseudo	DTQATMSGPDVIRFATGCRPYTWGEALLSTMF
scrambled	pseudo	pseudo	RVAQASRYVYTLRGSGQGLVSGKSRSNKGANIMKSATGKMKCSP
scrambled	pseudo	pseudo	VRPIFAGRDCSESRVTWGVLGNKILLRSDQAFMQRHDQ
scrambled	pseudo	pseudo	YTTQDPVTIDTIFRMTVVHALVMKNHRLSKYIRDAEYNFRCAYLFIKFTEKFLVICRFKFYITGLAWYNFE
scrambled	pseudo	pseudo	FIGAFHNPGSLKMAGLPLKGELRDLFLSGQSKTTL
scrambled	pseudo	pseudo	SLHTKSIRIFGFKTIQISAMSTIRTIYLGKLGWKLYYTN
scrambled	pseudo	pseudo	RRRSAVVLASVNISVSAAASMSGQEPRPRRGSLRMSRLRLLVGAGGLTPAFRLFTNRRGA
scrambled	pseudo	pseudo	ARHRTDRYVYCCCGSCMCVSNQRHREGSASSAESARSITPLARFARGPSRPAFQASALHDRLLRYRGGFPTPGPSRDGFASVEGRGLPRGCHCGRPFDTALSWCLIRELADLTHTFTFGRYWPGTG
scrambled	pseudo	pseudo	TILTGVGPENFWLNRVHPMPAIGNQRLAHPALPARGQAIYFH
scrambled	pseudo	pseudo	ERRRNRDDGRRGLVVRIWKDGCYNVHRPMTFPKAGASVNGSPVHYNYDSNE
scrambled	pseudo	pseudo	RTVTAQPNPFSLRFASQRNTMWLLSSKTGRSHTPPRSHLFFIMAPGEVVRVE
scrambled	pseudo	pseudo	LWCGMGLSVKQQGQLGDVHDLLSLHAKLLTPYR
scrambled	pseudo	pseudo	RDPQIQDSSDTPNECIRMIHLRWRDASVQKHRSRGRKMQGLKNRLPPPRSRLQSGSINGAINANGSNMQLETTA
scrambled	pseudo	pseudo	GVGLPMLAWSTSSEIGDRPLSSPRRLQSKKSINGPMTMKGGKRQRVLAHSLLDEKYTGLILGISKFALH
scrambled	pseudo	pseudo	MFSSLTINLTKLERWFVTGFDVPRFHFFSPCTM
scrambled	pseudo	pseudo	MWLGFTPMGMWSCIYIIETCFGVWLRGIKVIKKMSVMTLVA
scrambled	pseudo	pseudo	SSKSTIMRPFLNLKQHVLPASPGSPNPLHQMLYMLPP
scrambled	pseudo	pseudo	RYNASSICTFETSHKMGFDRAPIGGTKLKEVAGRREAD
scrambled	pseudo	pseudo	LRYKLITEQLRFECMAFMTEKQIIGNSVLITGFMLTLMTNLSSGMWVVSRSQQ
scrambled	pseudo	pseudo	LRCQDAALRLWMWIPQRSGYNMNRLRSSELTFLDIIPG
scrambled	pseudo	pseudo	DFGRTCADMFFCNIALPRYGLVEVLSPRFFCSIIWRARQVLSDAP
scrambled	pseudo	pseudo	STIPRSFDPDPAGGSDFMQNCENRKLLDLYAYAVLEVRRYFNRSLSSPP
scrambled	pseudo	pseudo	GLRPCRDQQESVWTPLLRITNGMKQCKAHMANVKRRIVEKSVDEHYDSPLPPTVEPDNHP
scrambled	pseudo	pseudo	SPIRRAHNKPARRANITDFGIRSINRMRGACGKFPAYPYRIPLGDVS
scrambled	pseudo	pseudo	GGVRTMQYKNIIPVNDPSANLVPILAGVMFQ
scrambled	pseudo	pseudo	IHIWTRINSHSWGGGYSDGYLVWSYFRGRVIRSRSKYGDRACMNRTVLR
scrambled	pseudo	pseudo	WLSPASKAQSDRIAQYFEDKGHRTMQIGRGRRVNKL
scrambled	pseudo	pseudo	MRRFLSVGPVTPRYFHFEQVRPDHSYNRGTNGAP
scrambled	pseudo	pseudo	SAWRLSPLAKDSRVMRSKIACWRSKLPCSTLIRPRLTSAPKLV
scrambled	pseudo	pseudo	AEWARRSLLVLYRYQSLYVRMRSSRMSPVVMRQMSRPGPGLKYSEVTTKP
scrambled	pseudo	pseudo	MYISSYVFQMPIWFPMAKPRRSLLLKKLLEMP
scrambled	pseudo	pseudo	SLVVSDCHRISLPIAAITVIEKSDLRALQVELMPITP
scrambled	pseudo	pseudo	TMNCLCAVKPLQKMVPCKQCKRRVGCAKRKPKLLWTGM
scrambled	pseudo	pseudo	NTYHEGNRNNCSRRRDPHRRITLTTLGLMKTLK
scrambled	pseudo	pseudo	GMCAAAGSKYEFIYKTAKVGLRILGSPYNTYTSGWKQIKCS
scrambled	pseudo	pseudo	HVFFHSYAYNGVCPARTPNHRRRQLLCFYMREDSCINNCSVASNMNIWWIYRWISGGQEF
scrambled	pseudo	pseudo	EFTANGALGHSVATRRWTTLLWLLTGRLDVVAAVVLGLIGDQVGASFMGGQDPNQRCNGDMMLAL
scrambled	pseudo	pseudo	GWEPLPLFEIFKVPTLWILRACKPHFAPMPSTSEYCYAARVTAGVPPVVRIRARGASLRF
scrambled	pseudo	pseudo	MSMLAYAMLILHLGMIENWFSWWWSFNTITK
scrambled	pseudo	pseudo	FSETTSIQMTVATGADVLAIMMASGSEPTTGFQFMLRSLLIMVRYVLHQVKQMSPFFASNDRYESWQLY
scrambled	pseudo	pseudo	HFHELYDLIALAKDPMAPTIFGSLHFKTGAPPRCRFMIAQTDVCFLFFR
scrambled	pseudo	pseudo	YHMLTCGVTPGAYLLHGRARIGGGTNGRRKDHHFEGPPSSV
scrambled	pseudo	pseudo	LNMLTWGRSFPVICMQTVVPFKHCLQQDFASFLIANNN
scrambled	pseudo	pseudo	IGPLCIFQCRVRATFRARPEIFFLFGMNSSCWVPRDDAYVALLSD
scrambled	pseudo	pseudo	QSYERPRVMAVSPMMYRPAVMTYWYSPRVRKLRLSVGLQRSGLKLRTESS
scrambled	pseudo	pseudo	NRWRVLRCKARMSTYKLCAIGYRSGPTSSMITTRLTIARATTLWATCSGQFQIRVVGRPTPPDLARLTILKKLNPEKTLNKWKTYLNREQSSLPWTKFSTAQVNRARMRG
scrambled	pseudo	pseudo	MLSKATPVNSTRNCLGAASLIRGYFIHLKDTN
scrambled	pseudo	pseudo	LFCMEQVFHYVSSGSALANLHHCNDHQFRGKLEPDSGP
scrambled	pseudo	pseudo	ALMANSAELYLMVESNPSAWCFPRVHLGDILVFASCDVS
scrambled	pseudo	pseudo	IKMRNYANSVDSRHVQSSKRTAACTGEYMFIRKEAMACEKV
scrambled	pseudo	pseudo	HDIVSYFTSQLRTGLRIPQRRADGKGCSQIMVSSFCLLRGSD
scrambled	pseudo	pseudo	NKIEGGTLFPTNWLYPDFPGMVLVLAPLTLALYGMGAELVWQAKCWVPLIKRYTQTLSPTLVTNFHVLSLREGGQTASPIL
scrambled	pseudo	pseudo	DDFQSVDGVSFPCRPGYMYCEYKVGILGAPVNSAVEMLR
scrambled	pseudo	pseudo	TIYNYTVYHRIKPFKSKNLPSIAKSLAMEVLRVRAFTKAHLHVIYVERSPS
scrambled	pseudo	pseudo	IRLNVMTDSLYLTACLFPIANNRTASSHKGKG
scrambled	pseudo	pseudo	GFDPLLRQFFGGMRAQNRHTKMEQIPPEAAPLCSSLQICSVLVIQAKPNNKSPYTITFRGNQGTWYAKNLGIAAPETPLLNLPLEFVTDTSNQRCLFHRHS
scrambled	pseudo	pseudo	VTCHIFGAPFPKSSKAPSLMFLSAYYVQTYHRKITQSFPHHAGLVMRKSQLVRHGVKGKS
scrambled	pseudo	pseudo	YMPGHSKGSLATCNLNRIIDSRLANKALVTTF
scrambled	pseudo	pseudo	SVNHMTTVMRIELAETEWVNLVWWLSPPNINPKLR
scrambled	pseudo	pseudo	SSLIQPAMPNPKRRLPMWIRGQQVGKVKLTKRHVTTTDTTA
scrambled	pseudo	pseudo	TFNIMKEERQRIMVEMAKAIVTLADEGYSENIGLSKTKIKFADK
scrambled	pseudo	pseudo	TLDISKHSTMAGQWQQRLDAKCNLFRPHYRLYAARMPAARYWKMST
scrambled	pseudo	pseudo	VVRSFCFKHKYIKLASASSVSGFIGKSAQPSACHHRSIILVLPQSVSRGGAGIRMNLLKQ
scrambled	pseudo	pseudo	PPCAIYRFSSGAGTFFMPPFISRLGEISDSKLTLTLLLRIRLEKSPATTIERWGTILRVKTFDPDQDIDLCNLMVGNHGAELRIYIYWRKYQETTTILLVLIVAAGSRWRCRATDTADSGVSHIAIIEATNRGVWSANLANLANVILIDQAVLGTSEIDNKLFFVIPQWGTIPIQNQLSFFTKKIGDRLKRENFTQHFKKAPIVGITTEEFAATERTECSCLTIWLAKAYRIGAFNTQPANFSLQANGSTCMPCLG
scrambled	pseudo	pseudo	KPSAFDFLSFLNPIEVGNTMKTMDVSHVFKAYRAPYYHWKVIQLKIGGKISCYKNTGKV
scrambled	pseudo	pseudo	EGIQLTRPPNWGEGQRVVGIVSNRFTGMSDRGGQA
scrambled	pseudo	pseudo	RNFWAHSVMNNKLPTMILPGFNFVSIAQLFQTCQCVDL
scrambled	pseudo	pseudo	RDRLNPRIPAFMVPFCSCCEPLQHCRLVRFTRCIANFPPSCQDGRS
scrambled	pseudo	pseudo	TLIVLPSFRSVCALSHVSTGCQCSSLNMKDN
scrambled	pseudo	pseudo	AKSVGNVKLTLEASVASMALSKITKIQTRMGMAMMGKETLCK
scrambled	pseudo	pseudo	ERLPALVVERSDKLETRMTGNGSPSFFPPRE
scrambled	pseudo	pseudo	SVMVLSCSKRGREAMRRARKKIPCSGSRGGVFCRPASTGPCCYKN
scrambled	pseudo	pseudo	IVVVWIMRRQIVMDNPLMIYVMGQMGVMVMDEAAHVAMIVLTLVK
scrambled	pseudo	pseudo	LIIPGESRCGGSESIKSTLGPLACFRGRGKAPSRLCIHWWMRNKIKF
scrambled	pseudo	pseudo	PGNRVFCLMGQWHGTWRKASLLLSDNRGRGAETFRVQDNVRQSVSKRPITSSPPRGSSSD
scrambled	pseudo	pseudo	GLSRCEGDGEPKAKKAMLDNDLKCHIINTPLPGMVV
scrambled	pseudo	pseudo	EFYWTSTFQSCFLLFNCDFLSCPLNSRLKVNKHYGRMSTMVLRSFI
scrambled	pseudo	pseudo	QIAHAVRLNIQGCASASCRMTVVCAMPCAASCMRLLF
scrambled	pseudo	pseudo	CKRTSLISCCCRMPYLMIQRSESPIFEDGQANHRTKRGM
scrambled	pseudo	pseudo	LSNRIRLQNVKLKRPVQVAKILMTLFKYHKSSCSVMKPLLYKCDL
scrambled	pseudo	pseudo	DKFVMGIKMLGSRACGKTSLHKTGIPITLGKAYEILFEAAL
scrambled	pseudo	pseudo	STYSAVHNVPERRRSVKVGQGLHQGDLPFNTSETHM
scrambled	pseudo	pseudo	APIVDHVHLIALAIPTIHASLASGLTARRAMYLPCA
scrambled	pseudo	pseudo	ITFPLNGCPCLHLAVIGWMLPMTSFFYSISYWFSIFTPRAGPDFVTES
scrambled	pseudo	pseudo	ANRQWVSNSGSANSLRLKVCLDGIQLTIMTVTRFSADHLLVIHILFQRCPSWPMRH
scrambled	pseudo	pseudo	GQTGLGPVTFVTVGHHFGGSKHFMTTGLSRYAGFLGVHSPRPSWIGTVSGPDTRANRVPPAAFNSYQARGRSMGSFNFVKSGSNRF
scrambled	pseudo	pseudo	PIVRCRLTKNTVADVSRITLLLYILEGKKAYMNALNPRLASL
scrambled	pseudo	pseudo	CLTIFYQKLRHKSQQHMAYLYQTPFSILACA
scrambled	pseudo	pseudo	EERKSVQWKQEEHVLLYRKRGVLHLARGKDYKARMRRFAITQERKSNKKSGQVCKRNGTLARMECVPEADSNARERLLQRDAKGSVTLVCEGRAVANPAHTMFK
scrambled	pseudo	pseudo	GVNVYTVDPTVMYYRHRTRSFALGGWPTLLMKRVTGSKVHGCQLRKYLRV
scrambled	pseudo	pseudo	IWVKCWRLGVLSSRRSRRKVCTKAHMRGFYLISRFLHTGTEELFVPHDPCRLWSQPTRID
scrambled	pseudo	pseudo	QLPSKFDRLAQCCVAFHRDCRAHPQQSCQVILVVKM
scrambled	pseudo	pseudo	DLSPLRPFLSVCVKSFPLTSKHQAISLSLLYDRPQASLSSDARSGFCYCLDLACAAYNASWLRIMHREDFALLHA
scrambled	pseudo	pseudo	VVLVRNKSRYVEVICLTGIVRQRPNCNHSKYGVRAAECLMTGTLTTPFKVTCGDGSRKYA
scrambled	pseudo	pseudo	PIVFCNSTCCIPSAQRFERCHARRRQLGMDCSVRNPCDLFPFLPPR
scrambled	pseudo	pseudo	PRLVASQVVDRVVVPGGHIVIYVSTFCGLTREKNGRSGELICTAMKKNTYSTLGCCITYA
scrambled	pseudo	pseudo	AIDASNRQRPRPPQTLTKALPRVIMTTVQKQLVTYFVTSSKPGYVELCEPSRDNSGTHRGNTLSSFPY
scrambled	pseudo	pseudo	MRKKILACSPRDWPAPSSALRILKPTWLVTRKRSVRCLSSLSA
scrambled	pseudo	pseudo	FNYRVYTMMDERSVIGDCVTSLHPFGLWLREVTENLL
scrambled	pseudo	pseudo	WTRIWNMPRMITYNAKRWKVCGMSSCHKFASRVPLTLTRPVLM
scrambled	pseudo	pseudo	RCMGLRELYKRIYRVLAAWTEHQLENYWPKLRTR
scrambled	pseudo	pseudo	VRMRQKGGFQRDNARNAVDGDINNDFQAREAMTDASAVA
scrambled	pseudo	pseudo	MATSGCFLSPSSAAGFSLSCLNVMNIFHSLFQMEDYLSPHMSGAFWNEFSALCESKSSK
scrambled	pseudo	pseudo	HTIGLSYRFNKIRRWSTFWMRKRVSPQRAYLLVALFDP
scrambled	pseudo	pseudo	RAFLSPSMAPNSSTCVRKGPSGEILLLEVSKRFVRRIVTRKLSVRMRRCYRRFSVW
scrambled	pseudo	pseudo	TTSAQISMLLDAHAAGDHMSIRHTHNSSLYRQKASFPANRA
scrambled	pseudo	pseudo	IRAKAKPTMYIGCLSRITPLFKCASGAPKNVSAALTHMYCTLNTGTKHQHRRCVPRRMARIERLRCTLRR
scrambled	pseudo	pseudo	SPYHAPFLLGPFRNLPQCNQLFNHSLLGARRIMMECPHGPLML
scrambled	pseudo	pseudo	QCISKVNIVGDDMNERPFMGPLSVIVVVWNAIRYL
scrambled	pseudo	pseudo	NAAPAGMWQYIYFQLARIPTGSRPQHLLRHLF
scrambled	pseudo	pseudo	DIGDPRLLAQILSFPGLFSGFQSTLICFYYSKPMHALSPPFQHRLHRLNGCSDFEF
scrambled	pseudo	pseudo	QGGYRTRALCAERLQCFRVHKRMPLSCICSQQDRAPFPM
scrambled	pseudo	pseudo	VIVYTRMPPYFDLQDSTDSSRFLRGILYEQALIRRQVKRGMKFRVL
scrambled	pseudo	pseudo	SLRSTVHWGSFYSMMGPMCVLKPSASARKISIAKELGFPSEAQLS
scrambled	pseudo	pseudo	FFTLFSAGRGGDLVAMTRIQVLGQARDDQSPI
scrambled	pseudo	pseudo	PGQYQTTRENLVVKLFSQMSDDRRQDIGSSEKKGMPYSME
scrambled	pseudo	pseudo	VPFDPTAMCLANSGRMRLPLGMLRLGFTPSSWKAPGHIPTRTLPYQCRDGNYGPP
scrambled	pseudo	pseudo	AQEVLTPNCAPIFSAFINMGWNTRFQIHSRVMAMCKLLWGLDAP
scrambled	pseudo	pseudo	LSVVRLSKVPLSPIIARHNLNKQKKLKKCRMFLTKVCQLMLYYSD
scrambled	pseudo	pseudo	QLWFGSSQYLMPGDKVRKKWRDILYKAMKCRLGWALKQ
scrambled	pseudo	pseudo	LSIYAPLGMNPLNSKMQPSMPSLRFSLKQPVLHPPHT
scrambled	pseudo	pseudo	LSVPRMHRSGSAQCTLAMNWYISRYLDFILRPGIKW
scrambled	pseudo	pseudo	FAEVACDSIWSNMRLLTVIIWGQDYAKSTSLHIILGHSLFEWAVIAMQSVRRKTSVGT
scrambled	pseudo	pseudo	RSICTVSMHLSLGSIRAMWIACVRAKGTCYNAMTCDTI
scrambled	pseudo	pseudo	AMAFAIISQCLCASHAVCRRLVPVSCAACNMGMRLQT
scrambled	pseudo	pseudo	AKAHSKTCVLRHVLHRENGGSPVVFMRAFVKYVKCRLTSAPYSYSLASSNPK
scrambled	pseudo	pseudo	MLQLKWAISMPLVRVAKKAFRVKVWLTLSWPVIPGKVRAAQQPRTMRWRAKSRMLPVKWMVNLLLF
scrambled	pseudo	pseudo	SQEYHPCETKIRTAEWRKDKDDDSCRQPDRLCRPLVDDMNKRVAVNRGVVPYHRVTQKKP
scrambled	pseudo	pseudo	SGGKIEDPMGSHANEDVKVVDQTLPFTVCWFHCFP
scrambled	pseudo	pseudo	VWMWVLGMLYPPKRFRVAVLWDDSSFLEAGLMARKGIEQNRLKWAVLGPDSLIA
scrambled	pseudo	pseudo	KISGKYPRQGDLARSDGYGAHMFKDLEESTVIPSIEKNDCNIWQLFRLGTRSRKRWKLL
scrambled	pseudo	pseudo	NKRISLSSLHIIVKYLGNTCRNRTKRAMNSI
scrambled	pseudo	pseudo	YALMHAHVKSIRITEAMRKHTKQHGQVLCCG
scrambled	pseudo	pseudo	ELRTAMVHMSDNIVGFRPGLSPFWFQAGVFLTLHLPVIPWHKQWI
scrambled	pseudo	pseudo	LMVFLEGGAPGQPEGCIFAQRLHSAVKGSPGKISGRGQASLSQSRLVVNGIAK
scrambled	pseudo	pseudo	TEATLASPGIFYCSHTRVKFFIPGYFKLFGQQLQTSKGNYMWQTECYR
scrambled	pseudo	pseudo	LFFCIPAKIFLLILRPGLAQVSSSFMMHCQWSPFLFLKNIRSQAWASPRSK
scrambled	pseudo	pseudo	VRLIRGNSHVVRAATTNQASARACPLIASRPGPRGGRHHSIDFFQGADKASAAFMLL
scrambled	pseudo	pseudo	IKARGLLTIKYFMLFRLNLRYLHVHLLTLGVS
scrambled	pseudo	pseudo	ALTNVNRIMPFARQSTPVAKSSGRRTMRVVLFIWN
scrambled	pseudo	pseudo	GRAVVLSGRSRITAPLGKLTYRSMHSVIWPFCTKRASMPVGPIRILLSEPDGKPRFLPRGELQLLGIGCPPHPCLHVVFTYHNPPD
scrambled	pseudo	pseudo	AALCEKFMIDCFLPPRIAFYLLRMFARIFHDLGFFTSTHVHAPDKPGTQ
scrambled	pseudo	pseudo	KVPDMTHWSAYRVKGLHISKFMSCAQTRARKDSRGLWGQDPETALLHAVRLPVRSPPVKRKPRCLEVQSPLGFQIRDPADFCGLGEQLQDTEASPADWEYIRSIASTAM
scrambled	pseudo	pseudo	KLFMFGVVRLKPTKCMQKVAKKCNGAGMAVIAAQ
scrambled	pseudo	pseudo	YTAQDVNILSACFDKLMRNLSTTLLLNTPPP
scrambled	pseudo	pseudo	GFKIHTTRVPRRTWGGGKSRIQSFFTRLNFNASLYTMKSNKSSLAGHKARSKK
scrambled	pseudo	pseudo	IWELVRAGFLRGFVLPMKNPPLLKASGGVNKGA
scrambled	pseudo	pseudo	TLMNCYTQSYSTEPKERPRQARQQSELLFRQ
scrambled	pseudo	pseudo	IDDMERAPIAPVQVERKHDDLNLEGLEQIWHKTKDDDCSRQVSPRCPVRRPKTGTLLVGS
scrambled	pseudo	pseudo	HKFAIRRGCRRSILPALFELNSTSPVTRMCHNLKP
scrambled	pseudo	pseudo	ISWGFTVLMALGVTGMMLFVKLSLVDRIIFCSTSGKALSVILLVLVWML
scrambled	pseudo	pseudo	SLEMSMLIKRAAFRGDKEGVKSNHVQIEDNSRCEVIMGSTPNIREK
scrambled	pseudo	pseudo	PFESGYQVGFGPIESIARTELGPMGLVTLTTWTHSQRFSRALSRSAKFQLPR
scrambled	pseudo	pseudo	SILLTKSILQTPLHPMSSLLGSIVFVTTVIAPMGV
scrambled	pseudo	pseudo	NSASCFSRYHHAGAEYRRELAHAGSPDAINFLCCVARAFYAFSKGHMGRPF
scrambled	pseudo	pseudo	ALSRVVEAVGGLSEFAVCFRLQMLSVAVVVYRVLSMDERTRCW
scrambled	pseudo	pseudo	WSVGQDLPWIVDSSLVPPGILGLSPGGSLSTAGEVPDLEIPAIMLLVIVYKAIFGILLSGVVMFLDFMPFIPDQSCARCGPKHKGAYTETAVVVFVGLAMNQTIESIPLRVGKGFVTAIGFIALQPIHALRAPDWYLRVNQHGDVRGAVALQSGVVADASSAACFYADILHSGDAGLNTPTGQEGIEKAGAITNGYIDSKGLVPELLLKKGDFGSVLAISALTPVRLTADLAPTASLAVGGSIITVIVQTIIGQFERCLEQAPQTGIGMPKIAIVVLMFIRG
scrambled	pseudo	pseudo	VADEYGFEHTGRYSGNDETLDGRPHIYCETASPTAGAWRRLRGMYLFPSQLGRS
scrambled	pseudo	pseudo	SILGFSSMCSGVKCKTTGRFRSPPSVHCAEFPHSVPLPCW
scrambled	pseudo	pseudo	FRALQYYTSSVLFKKLMGTHQCFPYFQNQFSSVAAIHLWGGHVMPRAILGCTMRHKPRVS
scrambled	pseudo	pseudo	SRASAKTWLVFRVLPRWYSHMPILRRSSLTIRCWFVSRRAYRRFVTRACLCPL
scrambled	pseudo	pseudo	SFMCVQRLPFQSPAIIFLHFVKRTGYLIFCY
scrambled	pseudo	pseudo	MSRPNRLASREHQPMKYFFARGAAKLCVRSRAGMTAQLCYT
scrambled	pseudo	pseudo	RNDGSIARFAVGGNIGVGVMGVTRLVAECSLLEFSC
scrambled	pseudo	pseudo	SIGACVQFDRLDDISAGRVGAHLFVFRNLRTPRDMLYQFLRRGIMEIPNSRKYPH
scrambled	pseudo	pseudo	SWKSQLKVKINSIMDGESCRARATFVSQTRWQQRHENHSEYI
scrambled	pseudo	pseudo	GFRVPPMEVLEGKSTSLTLRRPDNREFPSEA
scrambled	pseudo	pseudo	PFFMISSDGCCLFLPTSPGPLYVNAASLGLCANIVV
scrambled	pseudo	pseudo	KPLLHRVLGWGGPKETQGTRDRGNKPCQQGSMALASQKCIR
scrambled	pseudo	pseudo	NPIVAKKPSFHDRSDNFWTLQKGYLIKMVGKTEIHKGMCPVKLYYAFTKYVVFGNSSIA
scrambled	pseudo	pseudo	WWQPWKMNRKCMSFFQSSSLVFLVSKPLASTNPVWLRTRRAP
scrambled	pseudo	pseudo	KKVQDMNRFKIFPVLMMLLPVDDSKGHCPSSNNMRSDQMCFSKSRGLLEMGK
scrambled	pseudo	pseudo	LSSVIFLQGAAIQIKITAEVEAIGLGLAIIGPVSAMASAIVEIPDQQCYGFRASVDLIIISCKCLALRSRAILIAGAIAFTTGNREAGVQVLDPVGQFLSLYGFDTGVHKNWGPGAGSIIKMMGVGLSIVQGPWEPVFPTIIAVLKVLPGGTVQHTAYEPPGMQALPGLDLPWPATAVIKPLEALMLGRVKTVALPPGAVLDVLVVGCRMVPTDAGDISKYINLFHQFKVEFSDHSSITTRTAALIVVPIASSDGASDLGTGQRFIDGFGLLVEGNYGSDLL
scrambled	pseudo	pseudo	VLYGFLKMTGGGIFMAGGALILIAAGIIMRRAMVFL
scrambled	pseudo	pseudo	SQLGQFIYSLLQSSAPLPLDDVCAQRMFFRRPLH
scrambled	pseudo	pseudo	VPNSGLAGKAMNLEWPGGGLVVFIKFLARLPRK
scrambled	pseudo	pseudo	WSQCSATHNLARSPTTIHTDMPCQSDFKPPFAWAHGRAF
scrambled	pseudo	pseudo	YIHGKPKRRAYFSCIRIRRSIGNVGRMRARPPDDANSITAPFNLAPG
scrambled	pseudo	pseudo	FNCLLVESDLTTLVRPEGLGRQSDALRIIKHLMWVWSFSSKPMKIKWLMY
scrambled	pseudo	pseudo	ASLMGPYLESAKKIYHFVNKQLEYPKCGFFDSDHVWSNPFLFSSHADGLTHLHRLVSHRPIMQAALVLLFGLPLSTVVIECAQAMSQRQP
scrambled	pseudo	pseudo	LPKTSLRNSFVQHYAWSDRLSGMLICRGPRIYMAWI
scrambled	pseudo	pseudo	GACLIPKLNMRANLALLSMLRMRSGAENTDLLGDISPLLSM
scrambled	pseudo	pseudo	NFLFLALDIHEYSGNMSKTLSSLSCKFGLWMSFSASVCFPHQSFSECEMNSMGSPAASA
scrambled	pseudo	pseudo	AYTQCGFQAFLFAVAWPKRRTCIMVVEFLGSMSGSSEALLRTFSAKVPNSGRVH
scrambled	pseudo	pseudo	LPRSKAFANMIPSMKWRAMLWVTAVVRLAARVKKRVPVLKQVIKGFQLWQLWWSMRLLKMPVRTPL
scrambled	pseudo	pseudo	ALVACEVFFQVRMGATEARAADKTFQRARCLCEIF
scrambled	pseudo	pseudo	KLRVGMVAQSRVEPTFVDGLAVMYCDTLLMVVCALVRSI
scrambled	pseudo	pseudo	ACVPFVCSWEANIVAMAEDDHLSLFRSLSSMGNYLPLVA
scrambled	pseudo	pseudo	LSAGTLSRTRGMALFPIKNTLPGTRAALCDLHRLDTLRAVTAGIRT
scrambled	pseudo	pseudo	APNLTSRPSKKVSVQSAEWLLKPPKQRMVSHCSGPLRDAKTELRPSTCDTPSAR
scrambled	pseudo	pseudo	EAIILAFAVHLLNGTQPAMGWFVLPVPSLWNQE
scrambled	pseudo	pseudo	RRQLRRLLRTRMLVIGCGIWRILPARMRSRRTVQRPSTDLARGPRLRG
scrambled	pseudo	pseudo	DAMIEGLYFPSITGFGAPFINTRAIRAAKPSPSRVFWMQATTWC
scrambled	pseudo	pseudo	AYERFSFVIMFFLLSNESRMEYVLTSTSSSTIRAVLLVKTWVT
scrambled	pseudo	pseudo	TAMWRVMIFAAITQSFRAYGWPNFAPSRGPGISFCPLTDAETKI
scrambled	pseudo	pseudo	LSVTWKLRMWLPMRALGLMDKRQECLNPGSKVSIKIVIYHEWLTLFDSSF
scrambled	pseudo	pseudo	RAQYGANTGLFQPAHPTRLYSLECIEGALDMPAWVRNWVISRSVLDVV
scrambled	pseudo	pseudo	RSRIFRLAAGVSDWTMPSVRLTMSNNRQGCIDSFLIVTSNRISNVGCFCLARCTRISTLNNSLFIQEATVMVSICHCF
scrambled	pseudo	pseudo	PIRTECLGNHICPLMVKFSFRLLSHSPARRTRKAN
scrambled	pseudo	pseudo	MALVEFNKGDEALIFMSTMVRAGLKTAGLLLRHHSRTSLSRIHHINLGSC
scrambled	pseudo	pseudo	VQLDQVLITVNVNNMGMISAGYFAPRPGKIP
scrambled	pseudo	pseudo	DEEPIPTPGRCVLPSVGRVDSPRNGSRLVMLN
scrambled	pseudo	pseudo	IHMCPAWQEERKCRDKQRTHTRASSTTFMTICTSFCGV
scrambled	pseudo	pseudo	LGENEIRRSSRGWASPILPHWVFGTQIEGGGTPDYDWEVKLIASNPKWVGFIMPVMAQNT
scrambled	pseudo	pseudo	YQAEWNRLYRCMELKYKTHALTVRPRRIGLEWRL
scrambled	pseudo	pseudo	ALNTVGLLYRPALVNLRKAMKSNATRLTIIKDCVLIYESPLR
scrambled	pseudo	pseudo	RHFILGYRIHMPDLKFSLFFAKARGHPIAFDFPAAQPTLVCETCTMDFL
scrambled	pseudo	pseudo	LFLGLFIIMMGYGAGGFLAMARITAVKMIARGLIGV
scrambled	pseudo	pseudo	RVMDCPGWGAAVLQRGRYASIACTCPRLVVAASLHKKLHGRDRRNCSSPVAVHLA
scrambled	pseudo	pseudo	SCSPAGKSNQVLLPCMLAISTALLVLRSGSAKSLAA
scrambled	pseudo	pseudo	NKTHNAIPALMQFFTLFAMSFKRRGLKKSHTLVPIPASHPLSGTKWGKRLFVFKWRGSLH
scrambled	pseudo	pseudo	PYTFMPLYLIKRHREVYIISDRSSCEYQMLL
scrambled	pseudo	pseudo	IAQDKRRLSVKMTMLNDSAGYGKLSCNRAVPSYKKKCMQTHH
scrambled	pseudo	pseudo	ARYRTFQQKFMLGEGLQTIFTGSHETKTLQSNCYYFKPAFVICYSPGW
scrambled	pseudo	pseudo	AVCPSWQTGLIIMRRGPRRSKLRDNWMSSSDGQDTCTFNSS
scrambled	pseudo	pseudo	FSIMLVPISSLKRVYLGTQVPAQGPPGTGML
scrambled	pseudo	pseudo	NLFMPVPLIASSPGVTLCGYDGALPSLCCAFSFIVN
scrambled	pseudo	pseudo	NLTMGRFIRRRLLARRPQLLRLDCPPRPMQRFI
scrambled	pseudo	pseudo	LVALVPSACPPRLKGACHLLPYVVNEPVAGCQQNNPRSHRAQPKVDGRMFTTGREHLDHNCIRALQTSR
scrambled	pseudo	pseudo	NNSLRPSMHKALLAGTSNTIIDCGTLRVFAYK
scrambled	pseudo	pseudo	TKRHYHIADYMASCSLMQGVQRAKNCRMGDLNKPTVSSKLKK
scrambled	pseudo	pseudo	LFHISMRIRYPEESLLQSCPYMRYLKIDTYV
scrambled	pseudo	pseudo	ARFIASFVEGSELQVHLVRLQQGPIGLPAKKGKCSNIMQASAPVLRSGGGGSG
scrambled	pseudo	pseudo	GRAVELMNMNATEFMVNQLDMTNIRCPLMLDEI
scrambled	pseudo	pseudo	FMAKSSNYRNTFSVKHVLPAVHLRASTLSAKPSVYPAKRSCKGYVCLVRGHE
scrambled	pseudo	pseudo	NYAGGLRHSALMEACCGVAPYYSAAISRAAFFFFNRHDFRRKHSCAHPGES
scrambled	pseudo	pseudo	DFCRLFPSQFPCLMYRVGFTHNRYIVRASLPLPS
scrambled	pseudo	pseudo	LKPRRLPGPGSMIMGEHWRLVGNITLRVTLGWLGLVEGEPTGRKLLSARHTRKLDSNTIKVTTYKPPIK
scrambled	pseudo	pseudo	CMPSNDVSKVALKRYALKKSLAVCCIFFRPTDPMEGGHPSDRYD
scrambled	pseudo	pseudo	ALRKVKQPCRAHMCGSRAWVARPNLASDDYVVGAHRHLSLLRAGSGTPVCVRCAI
scrambled	pseudo	pseudo	VLNYFFEFCYLDVAYNRSLDPGRDPSPAPDNSREGLKLSQMPISSRTRA
scrambled	pseudo	pseudo	WAGIQLTSIGVHPRWLMMGNVDFQWFLRVVTIPFHALSHPPELKF
scrambled	pseudo	pseudo	ATLPWQMPSFVLGWEVNQHPNVAELLALIFAIG
scrambled	pseudo	pseudo	EPMIEFLVYLAAYEACLTQRISAGQLQMSETEDTSWDCFAA
scrambled	pseudo	pseudo	FGQTHNFAGPRTAMLRATFTRHPGDPSVRAHSTYFWSFRR
scrambled	pseudo	pseudo	THGTLSTRFGEDGPGEMVNHELSPWRRDCGRYIYAADSYAGQFPTLSLRREAYG
scrambled	pseudo	pseudo	GILFSQFPPSFAHFVMITIFCLVYLRYQKRC
scrambled	pseudo	pseudo	IYPSHERSSYTRILRIMMSALFPFRRGLRNL
scrambled	pseudo	pseudo	HRARDGCLGVRKQREDRTSVFVQSLSDPIAFNQLMIWG
scrambled	pseudo	pseudo	PRIRMARAEHWLLTRGYLKVEWRLYTCEYQKLNR
scrambled	pseudo	pseudo	IRSFALSANPSYPLMAACGFRNHHNIANTRPIVPRPLLFGMPFSF
scrambled	pseudo	pseudo	PTRRFILRAAIAFLPCLLPPNHTDGTLGMFPLLSRMMRIMLGKVRL
scrambled	pseudo	pseudo	LPVPIMAPPKGWRCKPTVEKSAKIVSTFFCSAFAINVALPAPQTFCEARH
scrambled	pseudo	pseudo	QVIMRKWVASPFKKAMVLNKPSQVLSRRMAWLRARKVRFVWPKGAIVLQWPLLPRLKTLMWTVAML
scrambled	pseudo	pseudo	DFIEASRRFGRSFHIMVYNVGLIKGFNTYYVHNSIAPIQ
scrambled	pseudo	pseudo	QCEDECANMSSLNHPRQGDGFKSKGDSRTQHRNTKGYSMKDWLSA
scrambled	pseudo	pseudo	VCGRNDCAAHAKVSEDNSVMGHLSFYCLGCV
scrambled	pseudo	pseudo	IHFVPQSTLFRRAYRPRGAHGHGRDTNSTFAFATMSFPRW
scrambled	pseudo	pseudo	QSKRYVVCSWQVAGAGKKQVAFTWRKPSCPQYKMFL
scrambled	pseudo	pseudo	KQAILIRAPLRGFVNLSTALCGEHFGIFESYSIPLSYRMQVFRCLGFRSMEIREDKLTFVFIF
scrambled	pseudo	pseudo	GLVAAQASLARSLTVLSSSSANPKLGACPLKICLSM
scrambled	pseudo	pseudo	VGVSEAMPKICRVVLLCVMAVQDLSAVFLRDRVYMTLGT
scrambled	pseudo	pseudo	QSEEETMLKVSFTEAKIAKGGFDMKMRANETKIYVIKLNRAIID
scrambled	pseudo	pseudo	ALKFTLGVRRMQVAAAERIFQDFRAECACTVAFCE
scrambled	pseudo	pseudo	RMEANPMLQADCVILNLTFGELETMMMIVDRNN
scrambled	pseudo	pseudo	PTTLAVRNEWMLNWMIVVLHSNTVKWINLPPEERS
scrambled	pseudo	pseudo	TLQKPLFLADIRTRPACHQHRFGLRLYMDSFAPRHTGRGGLMNRPLSRRTIPPCQGIP
scrambled	pseudo	pseudo	KTCYLVIAKRYPPHLYGWKKTSKENYGGIIFATKDSSIVSNMVLNVFGQVMFDPFKAKH
scrambled	pseudo	pseudo	VSYYTMRSGILSNRLDSSSLGMASEPHKMRKNKVSSMSSICFNPRRF
scrambled	pseudo	pseudo	YRMRCQGLAVLLILMLRFTFKLCIKMLSVYPRE
scrambled	pseudo	pseudo	FVRSRCCPWLLRKLTIIGVCADQDMAVVLHRNCRRSQLSGQSSLPVATHIGSIRRR
scrambled	pseudo	pseudo	EARFVITIFCLMQFHQRRCRIFFFEGRLLGVIYFGPVDPKLSIIALNMSELAESKGRSSLTFY
scrambled	pseudo	pseudo	GSDHEDLVQSSKERWLMRQKPPSWRSANLVKRGAATWLSVGCYWLRRRAMAQAQN
scrambled	pseudo	pseudo	RCCCTKSLQVLTPAVKLNKYTARCGTMSPARCVDEYNICIVVHISYLGGVIRGNGFVRVF
scrambled	pseudo	pseudo	RGGGRQIEQRRGNSGESADIRPRSDAMSKLSRW
scrambled	pseudo	pseudo	WVFPRAYEAILTSESESDTQMAQLALICATECQDGFLYMEA
scrambled	pseudo	pseudo	RAAIQALPSTSRKDLASCAMRSLCSFSVQAGCMAKLDSLHASSLSPISSSHNFP
scrambled	pseudo	pseudo	DSRIIMCSFVHELALMELNLLSGNSKNKNRKRAANRKTQ
scrambled	pseudo	pseudo	QSGRGIAAEFMMLLPASVHLLANRDISTSDLPHGVVANPRSRWRRFISCSLVITSVLIVQ
scrambled	pseudo	pseudo	ISTFFHKAKKLTKSYRGRSSTGVHKSATITNKSWFLFGNRGALRSMPGRRKQN
scrambled	pseudo	pseudo	RIVMGAYIEWKALMVANGMVCISNTRYFSKKRFFMMFFR
scrambled	pseudo	pseudo	TAIDHNRMTILMCKMIRISTYAASCCALWSRSVCGTVG
scrambled	pseudo	pseudo	WVCSVTVNSSLVPRIVRQSMSLRQRAMLRKKLRVPQRNKRRILMVMLLVCPRRQYRYRR
scrambled	pseudo	pseudo	VRVSASTWRQVLFAGEFPFGPNMHLWILMHLVHITPGPFQDIKWL
scrambled	pseudo	pseudo	RVVHRHRSVIKALEFLLSASLLAITNGSRQMEKALSWTRVT
scrambled	pseudo	pseudo	PSGPPQVTGLLTAVRIQVSGSLMFLGMPKIY
scrambled	pseudo	pseudo	EPFVQLLRLEEAQRSVAGGRLPIKDVDYKSIVFEGEPSLQYLDPASRNNPRLYKLMIGRIMPYMQLKKPAY
scrambled	pseudo	pseudo	LAAMRRAGPGTTSRAFLFEPASSLALMPTADTFAAALKAKVM
scrambled	pseudo	pseudo	SLRKKQHNRQKYMLANFSINYCLTVNVPKPAGLAVRNCTCCGEFADSSPGLSYTYSYNNT
scrambled	pseudo	pseudo	QSEGMNRALEHSLYYYAKNSCNPIRQKVSILPIIII
scrambled	pseudo	pseudo	KAAKYIRGWHDVKLGINSPAGREQSTRMDQLRRQFS
scrambled	pseudo	pseudo	PQLGGKAGPTTRIGDRSGGEPFMVRTNAARLCVYPFAILCPALFKVLIDPFRPSRKRRGAIGCRCPWFQGTGGIAAEHTGHVSCAEGSVDGADGP
scrambled	pseudo	pseudo	VGTPPTSLEDIMARCSLDFCSCFNHYGLGPIRFSDSPLLS
scrambled	pseudo	pseudo	YFLLIRLPMEGAASIKTMQRVRPNRMKRELNLLTDGFHRRSRR
scrambled	pseudo	pseudo	PLWGESPLSRKPTASMRIKTKYRTEGHVLTMHEWRGTGLPTGTGLPDLLLIVKILKKVIRNRLPVNRGG
scrambled	pseudo	pseudo	YRYLIIFSMMKGKNRTRGSNAFCVVWRIAMFKAVMEFMF
scrambled	pseudo	pseudo	LKTEAGAVAKCGAVTKMMISGKTNMMLSTKMQLSSELVAKRI
scrambled	pseudo	pseudo	GVGRSVAGFGTFNLQGRIGGGLGHHDNPPSSTYGFRVNQTSFPSHSFVVRAGWGTMHSLTAGVMRSPTRSVAFANKSPTYRFFPGK
scrambled	pseudo	pseudo	MPRNQGYGIHPSTINWIAVARNLLLGLRAASVAVQVAHKLDSLCGSLAEG
scrambled	pseudo	pseudo	TGFFMGTESESQHRFLVTPQLPESRAPRQYAGTTGSLIRAKLFVWSSLRGIP
scrambled	pseudo	pseudo	RDWSNFFNFIMYTRFPLLGMLPGPPVRAVVPQSVDKATVISS
scrambled	pseudo	pseudo	PQCLLGELPQRIGQRFDAYGLRIYFSRLWAMPIYKVKLLAAH
scrambled	pseudo	pseudo	IMLILGHHVQAKRGNVHHMAAMNLGCRRATFYPVA
scrambled	pseudo	pseudo	REKILDMRSDEARMRQHSGTKKLGVTNLSEER
scrambled	pseudo	pseudo	PDRYILHPMIGLNLFLRSPLRRSLWYELDDVFIL
scrambled	pseudo	pseudo	HRMQSIEEVRYVKWDISLHSKATTSSCGIRFEWQNKQSARQN
scrambled	pseudo	pseudo	QWSRPVMTKLRTPSLPPAFMCQWLWVSWSLKARSKSRNVNFF
scrambled	pseudo	pseudo	DPRPFFKENHCAFHEGMHGMANWIFTIFNAMAQFCSHA
scrambled	pseudo	pseudo	RSVGGALMPRLQLRPIVDWDQLGEQFSLQGETVKWGPCGSVEE
scrambled	pseudo	pseudo	KETMTGHLSLIADKPLVCTESPITSSLCTLFSVLPGPRSGISRDRMCRPDK
scrambled	pseudo	pseudo	MMRLHRFMFSNNIANPEIKNAHRHHFTRNDFTFR
scrambled	pseudo	pseudo	KIDLMYMGYEIQYFVKLWILCRMRDGSEYIKKRN
scrambled	pseudo	pseudo	AKKYRERERIGKKAALRDSVFHNMSVGKSQNHESARLEKCQAEARKGDKTERVRMFLRLRSYWKQLATLNMCKNTPRLGVAHRVEGVKQERRPETQVDGVLACA
scrambled	pseudo	pseudo	IKLRNELVGPASTSENVNDINSPCDFPINDLIPRNMAGVYSEPRVASFTKLRQMGAIDLSSVKQLGLQVRGTAMIVQGQGQLTIQSKQIIVDSGSSNFADTNYAELF
scrambled	pseudo	pseudo	SSPGCLHRDYHVMCVAAIRGLVTARCFAGKFNHFLPEQILRINRDLGLSAFGI
scrambled	pseudo	pseudo	LGAMLAHPSRLLLIIFLSLSIRTSPRTRIGTILCTALQAAAKMRTVWR
scrambled	pseudo	pseudo	QDKHGKAKRTGDGVRMVLIRNISLFLELNQM
scrambled	pseudo	pseudo	GSDIPTDDYCVCKGPVPALSLQVKIRHMKCQSVDVPDHEGRNRRQERHKEDLQTVKNWPP
scrambled	pseudo	pseudo	EQHARKQHKAGMAKTSLYTLIVCGHMVIHRC
scrambled	pseudo	pseudo	PELYLRWLPFLYALQIQARGGSCVDMQFKALIPHRYARKGLI
scrambled	pseudo	pseudo	TALGCSLMFIHMLVNIVACIELEKYKNMAGCLMIRL
scrambled	pseudo	pseudo	YSVLNTQSAKVPKGAQALREAGLWMAERRASSKVDPRLWQDQHMWLRSNWCSRRG
scrambled	pseudo	pseudo	LFLSLLPPVYAPQIPGLGLLSALVFAIANFARMAIFLTTH
scrambled	pseudo	pseudo	HCYKKMTSCLAFLCRPAMRFSYWGLCLVLVNLSRYLESGQRPFNSLRKVSFTQHP
scrambled	pseudo	pseudo	HGFRNPIGLAQLAVTPENGMRVYQAGFWHNHTPPPAILARLI
scrambled	pseudo	pseudo	CFLPCARAKPIHCAFYLSVRRSGFAARRVTEPIRGHVSETPWIAVAYPLGMRVRVLETKW
scrambled	pseudo	pseudo	ACDVHCISMQLFIAGLVSKTEWLFPNFAQMIRRMPLNPWTGAAN
scrambled	pseudo	pseudo	QLRTRRGIPAWFMSPDRLWIMRSLIGNLCLNDAQLYES
scrambled	pseudo	pseudo	SLSYMHKDLMVYIYRYLRFSTEQICPPRLEI
scrambled	pseudo	pseudo	TSLRTCREGGNLFVWSHMQSAQRRWRTPQAYYAAEVERSSLQCAQHVVA
scrambled	pseudo	pseudo	CPAYPPKPVLTGPAERRLNYRDNLDEFLFSSQINVSSSFDRRDLYGMSA
scrambled	pseudo	pseudo	LAKQIRPGGAGISLSDTNRLYILPRCCHLRLRMLHRPHRQTFPDFPRPQRFGATTPGM
scrambled	pseudo	pseudo	GNNVLIPEQMTLFARYTPAFNPLGHAVGHGALIIRPQWRAPH
scrambled	pseudo	pseudo	RFRNNINASGYSAREIYRIKICTKLMTRRSNLLIPVRRIFRPDKL
scrambled	pseudo	pseudo	AIMGRMLLLQMCKCYVFRFITPKLRYRVLESLL
scrambled	pseudo	pseudo	FFFDLSMLVNTKRHPSCFEFLTWGVPFRTIMST
scrambled	pseudo	pseudo	IFRIYTHQVKTANIRKAKNVTIWCEYDYYLEYTMRLAALKFYNFVTSTFVHFEDLKPFRIGFVLMRDCIFT
scrambled	pseudo	pseudo	IRSALVSMDVLQRFRVRPNIHTDHKDAVVTISQPLYFV
scrambled	pseudo	pseudo	LSLMSRRGFQYARCRTCIKMSYLRSRWNTDLSNASTYLPDP
scrambled	pseudo	pseudo	WFRVLPVTLSTSNFSSRWAQPKFKSPPRMMLNWKQLCVWSRA
scrambled	pseudo	pseudo	RVGSDLSTNLFPDYVLCRWLVNHMEVEMYTTELGRIF
scrambled	pseudo	pseudo	WMKLITINNISRAVFFNLIRILIKRNGNLHS
scrambled	pseudo	pseudo	QRSIGAAPWFTYFKAEGATMHYPCPILGRCCLAAMPCSIPLADPSHFDVRLLDGRFPHASPLQMR
scrambled	pseudo	pseudo	GMANYIPPPPGPCISCPLDPDLLQIKDILSVAWF
scrambled	pseudo	pseudo	GAAFSLVCHNERLQCRRLHQAAVPMYAQWVSRERTVSGYQSSAQRWTTE
scrambled	pseudo	pseudo	VDEDMVLNCLGSSAHCVHSYACNCGARKVGF
scrambled	pseudo	pseudo	GAGGGMIRMILMAAKMVALGGIIRATGLYLVFFILF
scrambled	pseudo	pseudo	FITKEYKWGTPSLFMPASLLKIVKEYAFGAFGP
scrambled	pseudo	pseudo	WMWFTVPALGVPSPHNFLKLIGSVHIQGTRDALILFMHWVRPEFQ
scrambled	pseudo	pseudo	VFMLRATRAMAGIAAFKTAWGFLTFIVIIIASKVGVFELVLGAGLGMMGAKITLGVRFILPLL
scrambled	pseudo	pseudo	GALTQASKPEWRQRWPFWPQTGIYDSVITLLALRHFRCMLSAFFLHHECGVFGFYPPPWD
scrambled	pseudo	pseudo	YSRLSQGMNITFRIRHYAIAPPRSWLGCLWDVLMKS
scrambled	pseudo	pseudo	RTFSKEALCKFVPMYCGNKNMMSTKRGRLRYNKPEAGYAMYRNACSYS
scrambled	pseudo	pseudo	VYMVQVDDRIRLLVVVFDISPNLTHRATIKQAFRHPSS
scrambled	pseudo	pseudo	TLFLLMQSRVLVSSSMSNSVAALLERTSAMYSLQFVP
scrambled	pseudo	pseudo	SKLTQGSLRISPLLIMIEPASRPRFARAAGCCSSRAVPLLTLIVNNLSCFPRMLPLIL
scrambled	pseudo	pseudo	FQSRRLNQPCEKQAEQYYPTMLSLTSEQTRR
scrambled	pseudo	pseudo	LRTHLKCGDMRGSCVMVAPSEDNTVDRLRGTPGRLCAGLV
scrambled	pseudo	pseudo	ANTGLTFLKRMSCSGLIFLSVASAANIRCPMWRIDWL
scrambled	pseudo	pseudo	LLLRNVELCPQRTSIIVPGFRIMASGISFLACPRMLNLALLPRATSLKLCSIRSPAPS
scrambled	pseudo	pseudo	RRFWMKALPQCCRIWISLKHPKGMCQKGRPRKH
scrambled	pseudo	pseudo	VQKQRRLIGLRESLFTVAVHETVQMQRGSPCLLFSSDTAALMRHCNCCRRLCLVAMNAADTGSSQ
scrambled	pseudo	pseudo	CAGPGTGQHFYSVTILKRHMGAYNVRTDWHLIPPEAFCGSHPRFWLSRFFTFPCQQWLHR
scrambled	pseudo	pseudo	MPNRARSVWQLSDAFSRLQGSQWDSHPVLTLCIKAHMHLLTIGSRCNTRVVINLFI
scrambled	pseudo	pseudo	ATLVKLKCTDRRRRNSKRVKLKPHTFGGSKCCAWGNAHIYRFSYVWMVL
scrambled	pseudo	pseudo	FKCAYNRGGPISSGPAAPIPPSRMRHNRNDRFTRAYVIGIKRADIRL
scrambled	pseudo	pseudo	YSAGPRMSKLAHAAPRIVIGELPCSSSMQFKTSMGLKWLSVSESF
scrambled	pseudo	pseudo	SSPNQNTETAAVRSYCQLQEASCCPRAMSGTQKRAVDDR
scrambled	pseudo	pseudo	NNRLHRTHDPRRRQIITGSSGAAIGRGRVLGVIGAGCGPVCVKPRNNKVLGNRGGLM
scrambled	pseudo	pseudo	RRGYVNLAASANISLRARPFFPPFSLNMTMLPIPGHHNFCFIAPS
scrambled	pseudo	pseudo	RGKILRQTSSRHRAASEVLKRILVWEHSTVANMAVLSLTFL
scrambled	pseudo	pseudo	RGFCVRGGDPFVFHLIVLQAGTAACSSGETGGLWTRAANKALTIPAAGRQRAPGSLGGKGPVRCIRRIVFPPCSGDDRYPMGKDGFECHPTPAEI
scrambled	pseudo	pseudo	PRLQVGARVPIDFGIHTSRRRPACPTEFDQIGRRMCRGHQARNRRTSKKMLNTCL
scrambled	pseudo	pseudo	STVNFVSATDSIKYNATMPFNDCRRRYPNGRANAITLQSKCTPYSITIALSYLYWQTRHASFRTPT
scrambled	pseudo	pseudo	GAFLYPLKICDRFVFRNDVPSSAAWLGTFQSSKMNR
scrambled	pseudo	pseudo	PMSVSLFGTFLSVSKCCRWRSTLNHDKITEYFSFRNFMQNYFLLCL
scrambled	pseudo	pseudo	AVSCCLADSTMLASQRSSALRSASFSNLFAASPILARSPKISPSQHLHMDGCSK
scrambled	pseudo	pseudo	MNADFTICSNEGLTLIHVHESVLIRLIVINAISTNRGVIFG
scrambled	pseudo	pseudo	AFGPKLNGVNPYLPCIGPDTVLRGAVTEGLRDRGMSRGVRTPFMHYAFNDLQHSIRINASSWSL
scrambled	pseudo	pseudo	TKDRFSLQFPNNLCYANVAATTRNYENSLYHMKYSLVSVLPPGNGKNGCRCAYKISCQSA
scrambled	pseudo	pseudo	TGVRQIMDMPTQGLSVRPSPWARTPKKKKHTVLTALQTNIR
scrambled	pseudo	pseudo	VFKWACITIHCRCALRIPLFNVMNAKVRRDGRT
scrambled	pseudo	pseudo	KFGHQAKFKNYRLIKECQIGEYQRCEFRMSVDLL
scrambled	pseudo	pseudo	NVWRHQQAKKICLQKRSSSRVNMDEYSSRQIGFWETHAEITS
scrambled	pseudo	pseudo	PPLKKIVNKLRRNPMTRILPLIDKCASENYSMFSPDLGDYETLRRA
scrambled	pseudo	pseudo	DREAWWALIQKTQMLQAVQPEKESRERGSSEECM
scrambled	pseudo	pseudo	NRFQLSLFRMPGRLFSFYASAKLERLEWRQTKSKLAERFKARLA
scrambled	pseudo	pseudo	MCAAFWVRLIILVADFNLTAVLLLVGLSNAVVVVLVKHRRMSTDLIPLLKVVGMS
scrambled	pseudo	pseudo	SHRLRSPCGGCPIASNVRIITRFAHTLGLQDVDWRSSIQSLMRVRVQLRLCVCKAR
scrambled	pseudo	pseudo	ARTDRKKETPSSTLPLLVARPAASQSLNLKTCPMHPRKSWSCKQSSPGRVPVDE
scrambled	pseudo	pseudo	EISGRATKISAMLTLCWLTLGRRYNAKYTGRSSKEHIRYVHRHNMFGVITATLYLLLPPG
scrambled	pseudo	pseudo	IRPPANEKAFSQCPAMLFLFSTFTHKDAIIR
scrambled	pseudo	pseudo	MPFSLLCHRGPCRKPSKSLFNAHATEIRNVTRLRI
scrambled	pseudo	pseudo	TISGMVMVMQSFFSGSRQYLALVMRSRQDASHYPATINFYVMQQPVMLSEEKDGALTLFILFSTTTWAE
scrambled	pseudo	pseudo	ASVGTQASMDDLKHATLVDNCVRSRRRKVCCTSAKIGVLGDLRI
scrambled	pseudo	pseudo	SGCALIPSITSNLFFGSCLVHSGLYRNPCVLARSGPCTVQMAPTAKNGLIHMHFFLSHAC
scrambled	pseudo	pseudo	GQCARECRSWSRAFHSCITVMRIKMTQTPDETTKCHFT
scrambled	pseudo	pseudo	LKCLALTRGTLAIAALRNRPFQMSAMAPQLTSTP
scrambled	pseudo	pseudo	GKFSCMHGTQGAPNDDRKSSRWYLKEMDCNSHGAQLDKSSRTENQ
scrambled	pseudo	pseudo	TVTKGQLAEMNLAASGRATSLGAMKMSEKLSVVIKKKMICMT
scrambled	pseudo	pseudo	GTSPDMRTAAAGFLLVRQDIQGFIQSGLDVRF
scrambled	pseudo	pseudo	VKLCAYNRKICKVYATNFIFTIIQLHYFTIWLMDITFDAEFNRTGAYMKFKYFRETYEVRFRLSTHVLVPD
scrambled	pseudo	pseudo	RGYHAKGLTTSPRMYEHYMVLFQVQSLSRIETWKTYTAVGGGKVLDCQNVK
scrambled	pseudo	pseudo	WLGTSSAEPLSRKFVVGLVFFYELMSVSTAFQRCPSVCRARANAGFKMIQHTAG
scrambled	pseudo	pseudo	NSERIYEKEFAMGVGKFLQKANATILAIVEEKKTMIDTKSRIDM
scrambled	pseudo	pseudo	RLPKVANPFIFACIESFCYGFQSRRGVARTEIMHRSLDLLSMFEFLLGIFRSEGVLQIFKYTI
scrambled	pseudo	pseudo	SLLVPYSTYMSALLFTYSPMNAFVFQRVAHKSIANRAI
scrambled	pseudo	pseudo	GKSCQASAVRADPCPSSESTNATTNQEQDLAVRMRYRQC
scrambled	pseudo	pseudo	VQSNFTYLIPSVIFDIVRLRDHVHQMTARDVPLAKSVR
scrambled	pseudo	pseudo	VPKSKLLYAKPSAATQRPTASLRMSSPRTAWVRPRPGM
scrambled	pseudo	pseudo	PPSTAANRPLLEASSKRSEAPEYALQKQPSVFFMSSVTKIGSSSDVHFQEGNRTSRRPTPESERLQFFDSAISLTLPINKLSTLKLTSSGQVEDLTSEKTSALVSGANVPSRRSPFAPENRRSEEKR
scrambled	pseudo	pseudo	PGPDSCIDSTVGELRKVGHELETQLLAVKDKENARYIVNGVNVLVRVELTAITYKSTKEIRRLEAQGDKSGSYLETGKSVKSSSNKIILQEMQYNQKPSVEPNKQRVLLESLANKAIPPELSMELLAWQKNYKVDFGKNDFAQVNAQTAKDVMQFYLDAFTAFSGATDWKKTMELNQYSRNFRNDALQVNKITEFPVPHWITKKCETICNSLLRASTMASDQNYKSTKAEFDTCDLCDADTVSMVPNSRTFKVMQDINTWLVIQMAS
scrambled	pseudo	pseudo	LPFLSKKQGIYTLKPHRGLKVTMLARWAFEGIAYPKNMSIVCLWGIR
scrambled	pseudo	pseudo	EQPDATMLNDRQAGLWAVVIGLQTHNGGTMLFRALLLFVRAVDGGRLTSGCLWADAGMGVTVLNS
scrambled	pseudo	pseudo	IGPIEHQRTQEAELNSVFQRGHTLKAGWPTYDKFGTRMDIVSGHMCI
scrambled	pseudo	pseudo	LRRACGDANLAKLDASTLLMEIGSSNLLRLPLNGLIMMMSP
scrambled	pseudo	pseudo	QYFATCSMSPLRGEDIEELEAQLTFALEYVSQMAACTDWIA
scrambled	pseudo	pseudo	NRSLVTDESPTRRVPMQTERPVPKIASGDPEKLR
scrambled	pseudo	pseudo	GGESASPIGRSQTFKNPAPTMFASTRTVLVLQTQSTFMLHLLTLCPQVNDSK
scrambled	pseudo	pseudo	HPKRGGITATYCAYNAGRKVRSRLWKIACSSVPSDESVPKYRACKTDFDTRGSYMAAYKK
scrambled	pseudo	pseudo	SQSSLYLRFIDTPLIMAYVGRVIQLPTKLRDFRFKQRVYERMDGRV
scrambled	pseudo	pseudo	LGLQMMELSCIRLRLRTPVKYYALKVIFCFMRL
scrambled	pseudo	pseudo	VDEQEGPSIAITTLGVAQVNKRALARSEPQHSRGRIENAEVSIGRTARTANGDTMGVGNQVLRVYTVLKRVENDNTGNLLHYGRLVDEQFLPIEDPDQSPGLISRELLWISYMILHGAEVLFTQVFLLANAIITRPHVGVYVVSAMLPDQDDLVMMALYQGLEEHPEKVGEEEHIRILRNLDMRLPILPGEARNDQEMQLYSLVFTLKIIQAQNNMEGDVRLILASLVNDRRQERICLVSNTLDLNAIDPPLPSERKAEITRPLQLRLSKVHLEAWVAQQRQEGEFQEEQRFTMDERRYVGAKDYGAYIKESSMIHPPGWHLDSGKTTLAVVFKEFSLLIDCEHPQVPVLPLNAVAQEFIGLLAAADTQQAKRFRAIPRLTAGADNLTVQSLALAVLRA…
scrambled	pseudo	pseudo	ARCYRYCVRSDLRYIQRLSYGAARATRYCRAQIWRINRSRPAQMHTRQSAISMKG
scrambled	pseudo	pseudo	RIHNVGQSRGTNPKFSMFILHANGRIIVEDFYYFYVSIA
scrambled	pseudo	pseudo	GHMDRLVACSFAALVRKLAIHQPGVNGFRLGSLNRAFDCIIETYFRCSLIGPH
scrambled	pseudo	pseudo	REPYIKISAKIYILNRMQPSCEIGISNLQNHVSALY
scrambled	pseudo	pseudo	LKLSDMSYEGHIQNHRKGWTNRTPRVCRMALI
scrambled	pseudo	pseudo	LGNLISNNSWFDFQGGISDLEHRWAKMNPRYVGDCKSMLKFVQRV
scrambled	pseudo	pseudo	PHKIRLLQCMSLPSRASILARSFPIFCSLSNMKFFIWKWAAQSLFFPVGLQ
scrambled	pseudo	pseudo	HAMSDGGSHFAFRNRFAGRSEKYSPYLFAYIANACHCRSLHRVGAEACFPA
scrambled	pseudo	pseudo	PPPRGVKTRHFRINMANARSAYSRIYPKRIICDSLARNFIDPGGGAR
scrambled	pseudo	pseudo	LMAREVWMVSTMYLKGLSTQVETMSFIGQMLTRRISTQLEISNCGLIFKQLNF
scrambled	pseudo	pseudo	FSTKRLREVREFLRNPPVEPTDSEMPGGSLA
scrambled	pseudo	pseudo	RCCKMSKHRLLFKPIWPQRGKMKGAHWRQCIRP
scrambled	pseudo	pseudo	IVNLGSLASTDLAPKNITPACFTHQHHHLGCTAVMNLSPSLCPIGFCGAYMRVPGHLTAR
scrambled	pseudo	pseudo	VRRLRTANFSMPTKRTIAHGNVSRPSFESLTMQRESQSFGPWFVALTLPHPV
scrambled	pseudo	pseudo	LLSELCDMGGYMQSLHQVRRAKVKSQMGKGRCLDFTSMEVA
scrambled	pseudo	pseudo	VWVVGGEGDSQGMRQEDPLAQLLSRLEICTGKVPLGRFPSQWE
scrambled	pseudo	pseudo	TQFIALPRRRGFDVTFFINTNDGVFQGAGCGKMHRPMAETYVTITRSKGWYVGITDKERSRCYGADTRYKPNLNLISKAIVYSTRRCLCSGAI
scrambled	pseudo	pseudo	SCGLKIKTQALSSLADCLAERDGYRPGDWYAGKNMKQ
scrambled	pseudo	pseudo	IGCLLKVQYQRSRSSGADSTQPGVLSIDDRSMCLRHTRIGFF
scrambled	pseudo	pseudo	IKAVGLQNPYGIADNNSPTIPQGMMFVVRLV
scrambled	pseudo	pseudo	AHAQRNKCKRALPMDPHWDLGAQLIYGGGYYISFT
scrambled	pseudo	pseudo	MHCLSFSSRFFTDNEPFLQLVMNTTKKLCLVCFNSIWLYFRSYRSG
scrambled	pseudo	pseudo	RMVSVPWGAAGKDLGPALIALVQLWIMWERPYGKRALREKSVLFLFVDMNDSLW
scrambled	pseudo	pseudo	TVRPDGMRTHRGATVCSPALDNMLLCRDSGGKLLVCVGER
scrambled	pseudo	pseudo	RGAGLNVRGSRRLGCCGAISMPGCHCWISKNGMSSGTD
scrambled	pseudo	pseudo	HEVKTWATEYDRNFTMLFCARDRRMGVDEKFPTILYVTCQMCALRKFSVPVVIVGPAFLP
scrambled	pseudo	pseudo	RYWHNVLLRGYFWSSMPSQALIRDGPMKIIRSLTCA
scrambled	pseudo	pseudo	GNSHWDGPRLMRVAKKSARNHGVAGCDSKTHNLHLSFLWTVLLVVLCRTTCFVATPSMLWPMSVPY
scrambled	pseudo	pseudo	RARFAKSQFRAQLLMPRKRKLGNAFEALSSRRYKFWFLSELLET
scrambled	pseudo	pseudo	QMFSMFGVKHQTQAGRGNTCWEQNITTNHLIHLSTTLYIFVMMHYMEKV
scrambled	pseudo	pseudo	KAIFSPWNLLSSSFQAFLKLQSISLPFAGRHAIMCRKLQFIFSPWPVLMRC
scrambled	pseudo	pseudo	IGGKRKAATLKTISGSRNRSNTRAESMCSSTLH
scrambled	pseudo	pseudo	VGTMVFVILVNNKAYPLQSANGIIDQMPGRP
scrambled	pseudo	pseudo	LPKIWPGLCEFFCPGMSIKNSHASEAGTLSWIGIRRGGIKCLRKRSR
scrambled	pseudo	pseudo	FKGCLLMRWTVFSVSALLLGLASVGITDMMTLSIWMIVKILVGLVFLVS
scrambled	pseudo	pseudo	MFVVQVIIPTILVLMALSLPSGSTLTHKSGLTISP
scrambled	pseudo	pseudo	FNTRPLTARAKSGRSSYGIIARQFRAGMAQLGKT
scrambled	pseudo	pseudo	PNGCPRCSPMCAKLVRKLLHMARKTSQLTHINHETGYIACYKARRRSPMARRLRITRTIAAFTLTRCVGK
scrambled	pseudo	pseudo	VASRRILALDYVNLCTLVWHGAGLASAIELQSQNGGGMPLSIRAHKVPNA
scrambled	pseudo	pseudo	PERDKLGRVARFCHFNGIFGKCINQFQKNYAISAVHRLFPLVNFGHMLLPVMDLTTKCVA
scrambled	pseudo	pseudo	HASKTSISQALILLKDSYGNSFFPANSGLIFLILVQM
scrambled	pseudo	pseudo	PFLDCDVSVGMVTCHHRNSLYRRWHPNSVGPAWLLANCTTAHSKGLKTVTVKSMPSLLAVLGFWRM
scrambled	pseudo	pseudo	LPSRRNWVIAAWMSKAISSDRPIRKNLDPCVSVLKDFF
scrambled	pseudo	pseudo	TAMQHWRVRGHFTDRRAHVVGFRAWKATLYR
scrambled	pseudo	pseudo	AQGFPCMRARNESSMATRPRKYRAAHRFTCLAMQGYVLLSK
scrambled	pseudo	pseudo	IMPNDVVMALRVTGMVAYLMMMHIQVDGIIWARVIKMEMVLQVVV
scrambled	pseudo	pseudo	DQRTMNNAARDRGDFAKSVNANQFEMGVVDRAIRDAGAQ
scrambled	pseudo	pseudo	IAFMSETRLHRSIFRIYLRSLLSPRMYNGPR
scrambled	pseudo	pseudo	SVMVAQWTRSQFRVISGNTGIFMIRCGRSCSTAASVFSMRNNCLFNRCTSILCNHAERLTDNFISVSDLLLIPVRCIT
scrambled	pseudo	pseudo	LAVLREFLQGWLRAKLVMGVYSFKIMGDSAPVIDGVRAPSAMNRKWPWLWLELD
scrambled	pseudo	pseudo	CPQTCMRTSIFCESHTTDMRCHGTRWEVKTKQRSAIAF
scrambled	pseudo	pseudo	TSKNRKTIQHKSFRGLSWGAAKMNSLITGGYRRKSSFNGVTSATRFRLFHPKK
scrambled	pseudo	pseudo	PTEGKLYLCEQKSRIRSVISFTGDRFYVYDVIFLGARKMPLYSLLAAG
scrambled	pseudo	pseudo	TNTLENMLRKHNLRGKGDNHRRTYSRTLIRCTP
scrambled	pseudo	pseudo	GTRRLRSDWGIRRRLTVRQRVISGTMRRVLPRAQLLAIRGHRPM
scrambled	pseudo	pseudo	SAFMFKGVVEITDNVPNNVGAYSGGLVNPQSLFQRSIDQQILQRRRNPNRILTMILKTAKISDLSGQLAVGISSQGECKTYPASFASAQLDGNTNIPMVEVILEDDS
scrambled	pseudo	pseudo	LAKVVDISSPRPGLLMEEDKLKYFYRVLVPLLQIMPKEIADRRRRAQSIMQYNYPFAELSEGQGLKYNPGP
scrambled	pseudo	pseudo	MIRKMIKKAESMLTKAEIKEGQTFARDEYNIINDAVSVKTFLEG
scrambled	pseudo	pseudo	SKKMSLLDDRTAMAVGKSRCQVYKQKIPTAHKSMYLCNGNHR
scrambled	pseudo	pseudo	FPTYPNTPATNAMDWQCHLSLYPGDRRPIGSLFMGMGGRPRPLALKRLTPPCVSG
scrambled	pseudo	pseudo	TTKFPNSQGVNLQQTPVESVSTMLGRGHALLQLFTSKSTPRADAMPFTLICS
scrambled	pseudo	pseudo	QLCSRAIMCHNVQCCASFGAVLCSAARVAMALPITMR
scrambled	pseudo	pseudo	AVKILCLLGAMGGGSVEPTKLDMDKPINNHKDCPER
scrambled	pseudo	pseudo	IANYEKQCRKVTSVYHAMSSGVMFACNAKKTEDMRSRERAI
scrambled	pseudo	pseudo	QQLLEGDTLLKSGLVKRVMAGGQMKRSSFSMCDRACYEVMH
scrambled	pseudo	pseudo	CTMVLSNISKTIRKLGYRKNLNSIRIRANSH
scrambled	pseudo	pseudo	MTRDESTERKEESNVPRFLLGVALPPGFSRP
scrambled	pseudo	pseudo	GGHNTNIKLAPVVRCQRVSGLGVGVPNIRGRGHRGGPNRSMAARNRCGGILLDTIKR
scrambled	pseudo	pseudo	IKLSSPGVFPPQLATTGSGLYIQRMVVGMLP
scrambled	pseudo	pseudo	FTSNDGLRKWRSGDSQSSRPRRLDMRQGVSRPFPVELHPGWAAQVRLCVSTNLNSKSLGI
scrambled	pseudo	pseudo	LLTKGGYDLKGHLSLLAVHPWQLQDMSVQRCLG
scrambled	pseudo	pseudo	ERVPFLVYVSVLNQALAAMLKKDGIDLWIAAMGLVWPPRFWSLGKRGDERWMSL
scrambled	pseudo	pseudo	SNEHQQLFKRKCRGPQNRLEGAAEKAYCQAEKEQFVAMTVERNHSDRTEPRQHKLALQYV
scrambled	pseudo	pseudo	ALKIIHGSVNDGRTNLACGLGHGGGMPRIGQRSAGNKRVRCRNLRGNTVIVRPVGPR
scrambled	pseudo	pseudo	WDSASRFIMVFLVASEPTRKGMTMLLGQRMSGHLSFYSETMNTQIVLFLYQQQVEFAITTSSADMYVAP
scrambled	pseudo	pseudo	LHLSVVGQRKVQNYPEANLTGCTFIKFLMSIRSAPTVLWPPFTAELGTTALVPTLEGPGILTYLDWGQLVNPGLYWLLMKA
scrambled	pseudo	pseudo	SPKQDGHNQLATPLAVSRNADPYKGCRVKYFMMLYFRKYRARKNR
scrambled	pseudo	pseudo	NSRWSSLMGYTVYCISTCFRNSNFSDRPFFLLFLKEMFLTLCVHKQ
scrambled	pseudo	pseudo	PGMGRESGYYTDLANASFPFTEDLLGRASILDYEHPGTYHQWEARGRGVRCTSR
scrambled	pseudo	pseudo	CFAGEQSTRLQLEKCKLMQGGVKSAGLSYMSLDRMRVVDHM
scrambled	pseudo	pseudo	TTALNQAPSIRMAFAPRLTPLLSMLAQAKRTLGC
scrambled	pseudo	pseudo	MVQSSRLADNTYVSKNADDASGANFRVPSRNGLRRIMLRTGYTLV
scrambled	pseudo	pseudo	SIIFRVNVFLVKTNTFKHLMKFTQSADIGSLGIQVWFFL
scrambled	pseudo	pseudo	GCAWLKFVTYGGVQIPVPRKHSQPLSSKRTARNLKECANDFHMPPVAEVQSRS
scrambled	pseudo	pseudo	PIFAPFGGLGGVRLAVMNAPVERGKNKLSWKLL
scrambled	pseudo	pseudo	PSTRGPILFNAPKTQHPVDMRPELVMPGDPHGDFPVQAHAAPGWARCNLL
scrambled	pseudo	pseudo	GEDRGKKQSYAANMVSHIFLARGKRLQQPDRSTIRW
scrambled	pseudo	pseudo	GSKHPPCVDDRKDRDSPANLTFVILSMVRMACSKECLFPKGYYA
scrambled	pseudo	pseudo	HVNTFLNVRTQLLSMYMCTMKQEMYIVFMITHQTGHEQSIFWHTAKNGG
scrambled	pseudo	pseudo	IGTQSCMNTRVNCRFLFVVHNYMTSNFCLILSTIMLCKLPCLYLVLGRGNTRTT
scrambled	pseudo	pseudo	NCPVPMRVAWKVHKIIFLNRFCPKPVYHSGPYRF
scrambled	pseudo	pseudo	YLSCSALVTGTKEPSPGKLRYPQTFTSTGNVSRPQLQNVNRHTLFADTPYRRPSQISAEMDVTKPRVI
scrambled	pseudo	pseudo	IAHGCLDFFSVAGRDNCILLLAAMFSGAFVEYPRKRLGILVQRSRHHPINGCT
scrambled	pseudo	pseudo	TDRSMTDCELKFNNQKQRPHACSGSKQRDSALGGMKGEYHSDSNW
scrambled	pseudo	pseudo	VYIRTFLDLGTKKPVHRLTLLRFIFVGMHIRRHKGVQ
scrambled	pseudo	pseudo	SAFRSPRTSVKHGYLKGFVVVSEVAKPLLANVLSKSHCNHTYCASRRKMAPY
scrambled	pseudo	pseudo	LKHEAREDGRRNSKLRSGEMSMKEVQIRLTDT
scrambled	pseudo	pseudo	DANLRCVITLALVTLLPRYYSHVLFKEQIMMRPPVYMRLTSIPACCQPERVGPELYP
scrambled	pseudo	pseudo	QDTCSMPDPPILWDKNCNCWGPAWEFCDTRVYGVPHCDVYR
scrambled	pseudo	pseudo	LHYALMGAGWNTTCHGRAPICSSIRVLFYGTRFRTRWIVVTNYDTKSENPRWSIETDHICIAHA
scrambled	pseudo	pseudo	FPLSCRPLAAQRDPFLPSMPYAQPATGMFRLCHAGCWIFRAAHPDDHGCIVIRETLGYMSKLSPA
scrambled	pseudo	pseudo	APPLNADNKLALYGSPTMGRQYRRLKVHFNM
scrambled	pseudo	pseudo	LLNLRQSPSDFTVITKEFIANSTSTFFLLYPIGSGKGDCTEKGGTSQKANVLLMGQRDYQYYMKVIMYALRIE
scrambled	pseudo	pseudo	NAQATLRFIAPLALGMALLRATPTSMSPRCKLQT
scrambled	pseudo	pseudo	DRLHLILMFTTTKGAIGSLTCTSTAVTNGALLGLADRRARLPPARR
scrambled	pseudo	pseudo	RIKFARLFSSRDMWPASIINLRSDVWPNALDKPCVVSK
scrambled	pseudo	pseudo	LGATKLQSLQNQTAKRRTMPITDHRMRPKVIKVSGPWPTTV
scrambled	pseudo	pseudo	AEPSQCRMRVFSPGLLAGMTGDYTITWTDATF
scrambled	pseudo	pseudo	HSCRRLAFHQSVSNHKMLRHTAGFMVEAQRDVLKDPLCQLMRERCVPLSRGKCRRRIGHR
scrambled	pseudo	pseudo	RSDVTIIPCFGRTFEAYFVFASIAYNQMIAFII
scrambled	pseudo	pseudo	IHMMPCWGDLRIHYRGKNQTRRALTSKLSVEN
scrambled	pseudo	pseudo	LACPHHSALGPEVSGQHHSLFVNGDYLCDNQREFFMSK
scrambled	pseudo	pseudo	LIASEAWRNRTVEVLTRSKHFQMSARTLSGKLHLVISRVLA
scrambled	pseudo	pseudo	TNNSYTFETDAVKLIHYMAKYFIFKWLVRQDATITYPLIRFKDFAIVRETMLCLVGTIRCNEVFFKYYFRH
scrambled	pseudo	pseudo	LSKVSLVVQVLIIRRLNMMKLPRCRYVMMSSRRQYRVRNPPLWQSTQRRLKARRVRVCR
scrambled	pseudo	pseudo	VVQICHQCTKLFNNLDPLILNGPNVFQSMATFAWMSFR
scrambled	pseudo	pseudo	CTMSFFKRFLNVSEAWARKHFQFCTQGGSTEIYYGPQGYLLYQTTIPK
scrambled	pseudo	pseudo	TVVVATQSAFLTTSMCGFSHLDSQLSQGIKTNSPKLRNGEMPLPRTFTLAQP
scrambled	pseudo	pseudo	QQSAVFIPNAGCGNAIPMTAHLFHQTSEIHLKLGMN
scrambled	pseudo	pseudo	GLRLDSGSGKWTDEGMQVINDGSGTRARRRTNSDLGLVPYRA
scrambled	pseudo	pseudo	GALMGGFLVGVIGIITKRAAILILFMLFMGYARAGM
scrambled	pseudo	pseudo	KVSRLLCHPQDMSSCLGPVLSWFLFSDLATFYLHELSYARAAASFNLLLSRARSDAPSKRAQPDDCAYIILLCHS
scrambled	pseudo	pseudo	TIAGLMTFFSGFVVKVTGSRLTSRTSTFVMFPMTIHLLRGTATGLSLVLRNETYFLGRGT
scrambled	pseudo	pseudo	EQIVQMGDNRIVKIRLMPVWVVVVIMMIMGDVLMLHAAMYMVTVA
scrambled	pseudo	pseudo	RVLNLVERTRAVSTMYYLKDECWHLFSPTSLCKWVLILQDCAVQAKATGAGYPLSPAFSSGAWTQHLLGTT
scrambled	pseudo	pseudo	ECYVQHFARHPLASQHLIALDMAPRWAGGKPGPPCRMIFGTDPRRSSATYACLLPSDFFCLAIMP
scrambled	pseudo	pseudo	RTRPATKRRLQCEIPETLFSWVWLLGRKQPGKKMYLNKIGSLQTVDGYDLYVIMERLILNPDTNVSLDRN
scrambled	pseudo	pseudo	RKWKFHTIRAKLPPKIFFTNFPTGGSLHNWGVHVGMQSSLLTAKRHMKSRPSFTLFAKAP
scrambled	pseudo	pseudo	SAADMTSHDIPHINTWLRTNFQQLSLRSVLKHSQFGGPIMVRVVLLCSCANLRRWI
scrambled	pseudo	pseudo	DASGFPLRNLIDSGARNAIRQASARSHRAMKTGPGAALRIVQVLVTACSARFFPHHG
scrambled	pseudo	pseudo	GRESEDKRLGKTKCAKGVSSLCFLQVGPYIIVYCNVIMSDCNNARWERMFGFRLSLGCDARQKCAYWELENEFDFAVVGYHRCYDTSAGAVMSIMRESSYCSGNYYIGLPIQYMEATGDDYYICILSGTKLCTN
scrambled	pseudo	pseudo	RGMTFSTILNHLQAFETFITMGVDYSNSLRTTNDNRSWNLRLACRASSNHLQMTFL
scrambled	pseudo	pseudo	AFRQHFYYFVAASDSGNTGDYMMPLMLKDWDRGVQITW
scrambled	pseudo	pseudo	KPFMLRLMALSSPYVEWKPIMQMKLRSLIYPF
scrambled	pseudo	pseudo	QRLACADPGVHKVTILSCRFNNDDNARILKPMVSSPSQLAPM
scrambled	pseudo	pseudo	GPLRGPMKSAWKHTVQIQAKNRLTDVQTIRLTTPPMKVTRS
scrambled	pseudo	pseudo	LLQEYRPTSASENQRSLPYRMQQCTKEFTQR
scrambled	pseudo	pseudo	QVFIKLPVMTEVSGLGKMIWPSRFSSPTHCR
scrambled	pseudo	pseudo	DVMFRTPDCTEPLFWRVLITLWRMGAQASCKKTTRKQVERASPIMRYGVFFRNVVVQVFI
scrambled	pseudo	pseudo	HCLCPNCRFLCRRQARSPDCDCSLVNFMPRRATPSRFGIIVPPFEQ
scrambled	pseudo	pseudo	TGASVGRIRFWCLKFSSKTCRGVSRYFPRGAVLVMLNNVLLPVLLQFAF
scrambled	pseudo	pseudo	NALATPIGGLQTIIITTAILLLCGAFITRFFIARTSQAREIIPKFRYCLVKKERGTITGDGILIWGEARLGTNPHIEADNARCIWFHNGDVTGSLSRQTFPEDLNIIVLLFVASFLKNKLFSACEFELQLGQVIRTTHRYYSSPNNVGAADLEASMPWDKFEPRLNILVLRAVIVQTSILGEEWAYTNALWPTFTISTRRPTTRIAKMASQGPPNDCETIKCQTMNDWIKTCLLSSDASSLTKIDAQFVFKGRGYA
scrambled	pseudo	pseudo	CSTFSWVMSGYHTDCRPLSFPLMTIILLVIYIAPFFSWGPENFTPFAG
scrambled	pseudo	pseudo	NARSWSTTRRPLRVLFGAHIMYYIDQKWVRRPLKFFSL
scrambled	pseudo	pseudo	TGYLLWVHYPLIMQLYFEHGSAQNGLYTPSLMTFIRRETVISRRTGVHITTPNAYLGRLN
scrambled	pseudo	pseudo	GYGPVDSIVLSADPMATSVHDCVEVLKMDLRSFR
scrambled	pseudo	pseudo	EFGVRDTMGSNRVRQTPYVYPAPRFHRFPGSNHL
scrambled	pseudo	pseudo	KRKMMRCQAGVLLRQNKCPCLWKAMVTPLCPCKVKKTG
scrambled	pseudo	pseudo	APTSSDKARKIYVIQHMVTFTAGSSKVEMFTKRPSRFRKSIHCGH
scrambled	pseudo	pseudo	LPIAWKIGKTHMSSLRGNIEPLLNTREDKGGLVPLPLGTLLERHKYKRRGWVKGRPRGLSTVTPVMITT
scrambled	pseudo	pseudo	LGRRRALDRCRFLMLIFQLIRPPNTRLQRPMPR
scrambled	pseudo	pseudo	NLIAFVWSAKRSIITPPITATLKMDFSALEQGIGDLLLIKIDSARDPMSWAYESPNDHVSCGRST
scrambled	pseudo	pseudo	LKIQSRCRDLSWKPSDGSARVLLNMMFIYKIKRNRACPCMWFSSVRDDFRITVRLAGSFAG
scrambled	pseudo	pseudo	QERENMTDRLRSKITKGGRLLRHMDSEEVAKS
scrambled	pseudo	pseudo	THLGGKSGFYTCDERYQWSLIRNRYKFSASTRAGAVIGLGVNGTVMFKTRTTIRYNRTIRAPEDTDCQAGPACPIGYVNKCLIFDIMFKSVRR
scrambled	pseudo	pseudo	CPSIKQAMARTLPCANRDRATGLTRMGHPSIRVRRILRMIWLTVCR
scrambled	pseudo	pseudo	LSSQMKYAHVLAVRSAATSYMNINIYLFPALRSFTPVF
scrambled	pseudo	pseudo	DLTVQVLDIKLNNVSSRNLQVGGITKIIRIGRPGPFIYIAQDGTMNLKANNNTYSSQTAGDMLSSDGACIADQVLQNLPEILSKRSFQRQSFVSPEVAGSFMPVEAE
scrambled	pseudo	pseudo	TCVLRCLMPKRPCCAKKRGQNWMTKKKPLMQCAVVLKG
scrambled	pseudo	pseudo	LGYCRRNILQAEECGTCKRVKVVPMHLLADTNRERVPTIAAGASDVVK
scrambled	pseudo	pseudo	YCVESNLKLHMTRNIPTIYNCICILSDCFRMRKKSFQLAYKIYCKLQEKNLFEHLCYS
scrambled	pseudo	pseudo	AAMPSEWDCKPATPFTTQGRFGMWFGNISIALAFYIAVPSTIRR
scrambled	pseudo	pseudo	FLNAMINAAFIPISSACFLPTPLRMGFPNHSARVPNRPYHFGSLR
scrambled	pseudo	pseudo	GNGAPRSQWEGFDTVRQPGEVQMVRRILGIGTNGS
scrambled	pseudo	pseudo	HNCAPLDGMPRARTERGKTMQIFGQRVRGRIRPRRRRTNCIAHSDTQCKPSFVLL
scrambled	pseudo	pseudo	HFCILLFCNWKFYSSCSAEAMDGSSSLMPMLAPNSSLSFMATNVGAQHESFFSLGESKS
scrambled	pseudo	pseudo	QEQDSSALMIAFAEDQPALFCTTTRMGEACYELLESVAWYI
scrambled	pseudo	pseudo	PTDMLTDDAEMKQGAHVREVEQSLDRAVGRLHVRTMG
scrambled	pseudo	pseudo	TVCRQNLLMQRWLTAYEREFLHPRNRENYAFRSPDSIEEAPLER
scrambled	pseudo	pseudo	LRQSKKQRRWKPSTPTGAMKYHKLTVFSPRSLP
scrambled	pseudo	pseudo	VLGKGLVLVMSEGTCADLTASNKNVLKIGITHILTLMFA
scrambled	pseudo	pseudo	TACLQNCDSNRFSREQPAHMICRGRCSCFLDRFRRVPFPPIPLVCP
scrambled	pseudo	pseudo	TKGKYMSEAHARAANCSYDIVMITVEQSKAVNEMKCRRRSF
scrambled	pseudo	pseudo	TFAGPKHPRNSSHPMSLYSQLMNLMLLIPKPPPSLVQ
scrambled	pseudo	pseudo	IGNGCSLSMWKWRTFMCDNVILLALPSAATRFALSRI
scrambled	pseudo	pseudo	APSTFQQSTECQLQPMPFMILTLFHLFSQPCRQL
scrambled	pseudo	pseudo	FGTLLDEYFCHDAHLKFTAAAIQCVRKFIFSPIPLGAMDRRHLTPFPFM
scrambled	pseudo	pseudo	GERLWLIPHDSRILQPPCGMVPHKPCRNSGARFVVIGPHDSPIHRLLLSFTLKGPPRAPSVLKVRRLLSCFPVIPAYMYTTGGETG
scrambled	pseudo	pseudo	RLRGIVESGAIVDNVLNTTHSGCLFFIIEIALNNTHMSIIV
scrambled	pseudo	pseudo	MYHYTILITQLMSGKEFTLNRHFAKQVVTVNQNMGMHWGHIMFTETSQC
scrambled	pseudo	pseudo	YWGTCHKVGIIDGNMYTMSVFKVKFALKTVKLASPSLYFFIKNSVEKGPINRHDKAYPQ
scrambled	pseudo	pseudo	LCSYVADLQVRSTPRLPIALAEDYFEKVMKGGRYLTSKRGGSIYFIFL
scrambled	pseudo	pseudo	GKFFMWIQYRGVRLHFYWVKWGRQSSPGEMDVKW
scrambled	pseudo	pseudo	RRSTPRMVDEVLGPSNGPVLDVRPNILSCEPG
scrambled	pseudo	pseudo	SGLAWVRLGAVELAVRECVEVSVSMRSRQDVLVTMCFARLYFV
scrambled	pseudo	pseudo	ANVCCASPSQHLTLLGQIMLYRPYTPAIDIMPRVYLYPRELTRVPLERVCMELPVKF
scrambled	pseudo	pseudo	TGYCTCPGTGQKAIKAKKIFANSLEYYLAKGSIVRMYSWSG
scrambled	pseudo	pseudo	GSGSLRNFRTCSRYSDAQKPRFDSLDWMVKWIVKMCRAPKALLRNDAIIRGFFSRSIVCML
scrambled	pseudo	pseudo	RMMSSAKAKQDGVNKKIYLKDLSLYSMAGVNKPCRTTHHRCQ
scrambled	pseudo	pseudo	IRTCGHSGSPHVLCSWRPPPFFSSSPAFKESCMCGVVKTL
scrambled	pseudo	pseudo	SANQVSCDLLFSISGFAQALCKDSRLHSPTSIRSSMASAMCKLHSPSPAARSLA
scrambled	pseudo	pseudo	GRGLPMMLGSTPRAYPISTNRLVMWPAPGCLLTSQPTLPRCPGDFDAPFHNYKGR
scrambled	pseudo	pseudo	ARPWLNNIRLGVERRMSYSTDPTAIPGAGIRRVRCLM
scrambled	pseudo	pseudo	PPVTVLPATLPHFLPITFLHFTGTLPQAGPMGMKSPSMKSAILI
scrambled	pseudo	pseudo	CSVVAVALVAVVGSLERMSDEWGVQLRRFVMLVLSRCYAETFR
scrambled	pseudo	pseudo	RHVVMSTLQGPQRFTSKQLANTLAISLERGLRRAVTL
scrambled	pseudo	pseudo	TIILKRNALRCDNTLDCGGLYCVMARPLKAEEAETLS
scrambled	pseudo	pseudo	AMKMQEHAITKIGGVRKCHLSYAVQTCHRLH
scrambled	pseudo	pseudo	RRMMQNDRKCQTNVKGIGAYSVTGRRETQKYNRVTLGFYSVLRLICHGRKRVQVHRADPN
scrambled	pseudo	pseudo	YSGISLAMKYFYWKRPEATLGTGNCGIQTCKKAGSVIKSYA
scrambled	pseudo	pseudo	TAAFAALRQTIVKSITSQSLLQTTVGFRASTPQTLNSQDMNTLAYNTTALYKLF
scrambled	pseudo	pseudo	HYNYVMLTSISTGDFMVKRFAAQGAFDYMDWWLGPDRQ
scrambled	pseudo	pseudo	RGAKQYFRLSKYRNNGHQARFLKKRKPRVLYAPNMPCMSYTDADV
scrambled	pseudo	pseudo	SSWSRDTSSRNDSSLSLFQLAVLANMRRGQRLSKPLPSGRDGPRTECVVLGLPGKINQHR
scrambled	pseudo	pseudo	KQLPLAICVILKAMISSCRSFRWFWPGQSLQMKILAHFFSFPFPASLLRSN
scrambled	pseudo	pseudo	HISSYISNNSIFLNPCCPPQPTFILLETTARGLMIELN
scrambled	pseudo	pseudo	DSCHLIRGPYGPNMKGRFLTLASHLQFERDIRLFGVAVIAHGSCANILFARCV
scrambled	pseudo	pseudo	QDPWVLLARVPCTQNTVFANLHMNIFLSFSGNMQCFIK
scrambled	pseudo	pseudo	SPHPPVRLQPRDIPVYSIQRIDLRRPDPTILPPPTIVKPEPMEGEPEPMDARIAPP
scrambled	pseudo	pseudo	GWSLWSFYTNMVVFPKTDQIFMAYQRGDHMAYLDRDGA
scrambled	pseudo	pseudo	TSILKRKLGMVSIANNSHNTNSRIIRCRKLY
scrambled	pseudo	pseudo	MTGRLAFFKESSGTVHGTVVDILMQMPDNQDWSKMRNYEYLEIIWLKEIGCKRR
scrambled	pseudo	pseudo	PACSSLNEAGSEAGFLLLWSHSSCLAMGGVASGPRAPTGFASSLRGEVQPGESSAPN
scrambled	pseudo	pseudo	FWLRLDSVFSIGATIKDWPKFQSMSLRSCKANSGRMDCISINRRRVMLCRFAVGKALDRYP
scrambled	pseudo	pseudo	YSGPCMSPWSIRVFNIWTALSALLFGGFEITLFYVPMSPTIFDHFPTC
scrambled	pseudo	pseudo	RIDIVAFEESNILAIRDGKAFTKTESQMEALKTIKGKVMEKYMN
scrambled	pseudo	pseudo	MCVAPIWAPIELSNLPIRTNRDRVGTYMLARRGSGRR
scrambled	pseudo	pseudo	IHTIHVRPTCMASRHLAAALLAPIVSALLGAIAPDY
scrambled	pseudo	pseudo	LVKFAKSDQGIFSILSAYSTASPLNGMFLSLHQNILI
scrambled	pseudo	pseudo	PSSFGGTFYQKQTFSRFGGAMIVKLFEFSSGPGFNQVMDSGASAGSTRSTVVSHRPTNLYTLNHGGPGVPWHCIGQPTPVYLAT
scrambled	pseudo	pseudo	YQRSCLSLVRAQNLLTNAPAESGNYGSGKKKAVSCPPTDCATMNCLSKIFYYVNHYTFNR
scrambled	pseudo	pseudo	KVSTVRKVSQSLASIWVQSMQRLSCLKSMSLARYTVHVIHAQNRLGKHPVIGFYKHGSPH
scrambled	pseudo	pseudo	ESGLRSTSTNRAKGISRTIAMGSTASNKLKHCR
scrambled	pseudo	pseudo	SKLAGKPLHRGLHSQLCLWQLTLDDLGGYVMQV
scrambled	pseudo	pseudo	RREHPHFSCGWSSTACGMFVSSFSKPICVPTPKLLVGCSP
scrambled	pseudo	pseudo	DLGIKYPSNAKRNPCLYELILSVIRMELRLDDMTRKKPARNPPSFT
scrambled	pseudo	pseudo	SCSWRRSAAAFTPTAGCFWHRMLRHLCARVELPISRSSRWRCC
scrambled	pseudo	pseudo	RRTFNSFIIYQFVAMSSGDDTVPGPSMRVLKNVWVPFPAPLL
scrambled	pseudo	pseudo	RRKSNNGSGASRRGAHDSEKASRMNRSEEPIIMDRGFAGVANGSAHKMVGASNMRKS
scrambled	pseudo	pseudo	KLGLAKGLLGGFTKCLVYTVNWSRIPGFSSKLSRVFSLSGKSVKVSRLMAIIGHFWKREP
scrambled	pseudo	pseudo	IFRQSMGPRLNCRHKPGTSASFQQGRHKHSTFCPSVIISSIFFSPRFARPNK
scrambled	pseudo	pseudo	DPDVMNRWTIYVLCVCAFCHCNEQPTRPPDPDGCDSWYWGK
scrambled	pseudo	pseudo	MAAARNNADGRMVEAVNTANQDDFDAFGQDGQVRKIRRS
scrambled	pseudo	pseudo	TARPHNIVPNRMAGAQIILLFQGGFEAVPLNYWLPTARHGHP
scrambled	pseudo	pseudo	CTQNSVQLAKCNSSEQYPPESPRFIMVLQRTCNDVVAFTNK
scrambled	pseudo	pseudo	YARTNQITLRHLAFLTLNSNDSRQTDLTRNNCWLMTMVSFLRNGITSAGMSFFSEH
scrambled	pseudo	pseudo	MLQKGRRSLVVESMRMSASPRSRVRKSPPARMSLTLTPYVYRYVGLEQYW
scrambled	pseudo	pseudo	EWYVTSTGGVLELHTYFVEFCILLRNSLDMPNMRRVD
scrambled	pseudo	pseudo	AVPSFAPPLTDLGAIDEDSRSDLMERCFQRSRSSYNLYYFKPRLVGNNP
scrambled	pseudo	pseudo	TPQRHATISAWAARIMPCMILRQLYWSTNETTMQAMVIKMWKTKMGRS
scrambled	pseudo	pseudo	RSANRYFNAAVNFSKVLALDKMDHKLACLNDETLDIDNVTLFL
scrambled	pseudo	pseudo	LVKNASLVFAHTARIPSFSRQYSNTLLFMIMVYPSAAY
scrambled	pseudo	pseudo	NTNLIGYNLSCRVKMSIKILRNRIRKSHAST
scrambled	pseudo	pseudo	SSFHPQAVSDAIAANYGLLIHSFKRLTAMHPHSRRSSHVPHT
scrambled	pseudo	pseudo	NRLTFNTSNMYLMASSRKLSRKSIIASGEGMTQ
scrambled	pseudo	pseudo	AELRQAQLKLLYFKRGNREQKQMEEVREATAKCCYHSQANHNTPKHVFRAQPSELQDGEV
scrambled	pseudo	pseudo	RWKPINKLVGSARIKSGYQKRTVPPITFSCMIRSTLGLPRTAGFRGQSATLSYWLCCIYRNLNLRNTATERKQKARRLRTDKQRSKLVTANRLTWWATPETMASTPTVML
scrambled	pseudo	pseudo	AHGASYSLRKNANMRKVTNDTLFIGLPSTCLI
scrambled	pseudo	pseudo	AIADDFIGMNSLVLMLYMHWSFFGGIANMLFK
scrambled	pseudo	pseudo	SADPQFQPARLNPIAIVVSLELNCRPYLTLAVVM
scrambled	pseudo	pseudo	QHVFKPFFCRMGTLLIFRSCLFYIYAPVSIQ
scrambled	pseudo	pseudo	LFCGFTFGHADYLHFPPTRVAPTRHAKDFDFESKMLIIPIAQRCLFMLA
scrambled	pseudo	pseudo	SCLASTGHRSMVTLFQQCQLNSINGMTRVGQAESLDLCAHKVRARLRARVERMQCCVLASFTLPD
scrambled	pseudo	pseudo	LITPFARGTSEVPMRRGYEYHQFGREGDTDYWLLDHAERRAYSPTSCAGSGLGN
scrambled	pseudo	pseudo	KVRVLNFRNVMWVNVMEPIVSDGCQIDALYPIGIS
scrambled	pseudo	pseudo	LTSPGARKGAATSLPKPAFAMTAARDRESTLLVLMFMAAAFA
scrambled	pseudo	pseudo	HTWTHSRSRSTQRLNFRFPRIAFPDFVRYAGFAPGMTHGA
scrambled	pseudo	pseudo	NPVPYRKYTDFKGGPPNGENDMNVRLVKVSPDRP
scrambled	pseudo	pseudo	DERDRKGKRDMVTVDNLDVNLERLLCVSGFQMSSENIMPDRREAVTKELLKRWDMAFDCR
scrambled	pseudo	pseudo	KQSTLAIVAASRLVHPALLAFPFIYNFYYSTSNMMSVR
scrambled	pseudo	pseudo	RCFQRHVHAANFNIQHRIPRRIPLRRDLPPSRHTYNPAAQMS
scrambled	pseudo	pseudo	YMTAQIVGLPFMLPGVTPKLSLSGQRSIPGV
scrambled	pseudo	pseudo	SSLSGRISCGGRGSGKTRAGLMGNDCINWPRVCCMGHA
scrambled	pseudo	pseudo	SQAMVRFSTSAPVRSSPKGCICPQLKPNTYEPKHEQVALLRVVAWGGRNHDFK
scrambled	pseudo	pseudo	TWESYQTVALELDACLFSQEAFRLACQGMDPIEIMAAYSTE
scrambled	pseudo	pseudo	PTVHPFSQLPVKGEGSMLVTMKWSIFIRCRS
scrambled	pseudo	pseudo	STGLESMRLQAKSVTTVLLLRAPRGQNFLARRVITHQ
scrambled	pseudo	pseudo	AESFKCLPFPRTPRSHTFGLYMVQYNAFRESWM
scrambled	pseudo	pseudo	DVTPRVRDRWKVNAIHCKVRCGGKEMMQTDRI
scrambled	pseudo	pseudo	RPRLFALSFNKYSMTLNLAWGCGDCIKVHVRRCWKGVHKYKRATKSTVR
scrambled	pseudo	pseudo	NLPPQERLNHTSFTLFISNPILPCTISISAEGINCLYM
scrambled	pseudo	pseudo	ALIGGGKFALKRAFLGATIMFTRGVATLFMVRGIEFPLMVTLSVMWALKFIGGAVLILIVAIA
scrambled	pseudo	pseudo	EPGVKISMFQFRSGSLIMCPVTTHWLSPKRV
scrambled	pseudo	pseudo	AKAIRPNNARQPGYLKEAWGVMMCKRRPRDNDRPL
scrambled	pseudo	pseudo	GNVDFQIIIYMVMVPALGRTKAVLPQGNPNS
scrambled	pseudo	pseudo	RRLGGDGAWEAGHTGVRGSWAAGRRKRTGTPRTFRSRSDWGASTLSAATTRPLEACRVYRMLDQVDNTVAHARRKALFAAHDHVGGHYRAAQSVNFQRCQPDMIRDWRNVSGSVEQASGESPDRRRHWGHAYCQLGRRYRRQNQA
scrambled	pseudo	pseudo	IMELSCLLSAKWVIRLFPHWKKKLMSNGMRGLLWFLETDPVYSSDIQRVT
scrambled	pseudo	pseudo	GERRTRYNPPGGGRFKWIGSKDASKTLIILKIKSRMLCASEKQLVEDNWLHLFQSRDYD
scrambled	pseudo	pseudo	MRLGIPTRPFRDLLRCAIRNMQRRFPLRPLRQL
scrambled	pseudo	pseudo	PSASGALLALVFSSQGKSGRLISQHMRGVGEGEQAINVPRFCPKAGGKIVGLQ
scrambled	pseudo	pseudo	IRCTICSPMSLCGEDPRNRRSMMQHAEKIRFSGQYKLTC
scrambled	pseudo	pseudo	MSVGIAESKLLDALRVEFRRYKTRSQGLITSPCYLGDIGLYFKVAFPY
scrambled	pseudo	pseudo	ARLSPGGPEIGMTTYANGYAHCRLTEDDFRRYYFRSSVGGTLEDHWAGPSLQER
scrambled	pseudo	pseudo	MRPALITMGSAWTMRLLKLLSRRLVRWAMSNRPARVQVFVMVKPLLVWPAKKQKFIWPVLQVWKKA
scrambled	pseudo	pseudo	MWWFAMNLTILMSLSYETISLHKIMFNWAWG
scrambled	pseudo	pseudo	IFASAAYYQIHSQTFLPCLQCTKRKLHLQMY
scrambled	pseudo	pseudo	IGMRSMAANWKTMTMMAVWRAKPPCLTRIAWTRYTIMQEHTSIQLSQK
scrambled	pseudo	pseudo	GPLKRGVLADAQELLCGVVYIYGSMFTNTTKSFANTPITSICKEQGAK
scrambled	pseudo	pseudo	LLPHLQSPSFLSMSCARLQQPQFARLFRGDDIYV
scrambled	pseudo	pseudo	RSRLKANPRGLLTMDTRSGNTSRDRWGALSVGEYGIDGQVGD
scrambled	pseudo	pseudo	QNCFIAEGLNAHLGVAMQSKMTPSNFLHIGPTHIAQ
scrambled	pseudo	pseudo	PVRLPGRPRAPLLAGRLSPGARRLGSLISGNRVALVFSASGDSAMLARRRVANVGTSPMT
scrambled	pseudo	pseudo	GPARLHAGLLRMSGRYSAADGPKGRTNINTHIEFPVSSPMLFWCFGGLDRYNVTPRSVDQNVLI
scrambled	pseudo	pseudo	NPAFMIIDIRKGADRPRAISGNPRLRPRVGCHPNYSRAAKYITSRGF
scrambled	pseudo	pseudo	CFAAYSSRFYLCAEPAGNAEKSCHGASHYRGALSGFVAPNFHMIRFDRARH
scrambled	pseudo	pseudo	AFAHGSMTLGFVYKEKADIPRDARGERICSKGSETNRT
scrambled	pseudo	pseudo	CYSYNCTNANTRGFRGKMHIARIYMSVGYKSRRLSGDKGITGLFARFTCDAKEVPFVTFLDKCTIGSARDYTEQWPGARNGRVLVTIIQTRPI
scrambled	pseudo	pseudo	FAILRACRLMSPVVFPPFAKAIAPKAWETPPCVQKHEKSAVTFNCITPGS
scrambled	pseudo	pseudo	CPIKIIPILDMWAFLAYPCDSLPNDPLPPGQVSG
scrambled	pseudo	pseudo	VNEMFVCNNSIKVTSILIPRRICGVRDLREMKGTLPESLFAL
scrambled	pseudo	pseudo	SLLAAGDQHDTGCTQLISPSGYLEMPWWRFSGCSHANRRLRSLWSALHEAPTNPGSD
scrambled	pseudo	pseudo	TTIATLWQHTWSEPQKACMAMNKSAQMMPMYRIMWRSTAKRILRGVIT
scrambled	pseudo	pseudo	DSLMGRPCGHLVLHCSVQKNSGHELNEFQSHDYAPAFF
scrambled	pseudo	pseudo	RKTTAHLGCSFLLGSKVLDREVRSVPRKEMRLKRECRGRVFEGQLWCYIAAKSWSELKTSGDS
scrambled	pseudo	pseudo	NIINSRLLAAQVGTDTPKGQVTDTGLFLARGSINGLQLIQPNSANDFASNQVPIFIQVEQGATDGQIPKMCLSFIMMYDRRNPSVDKERVSLSVKESGVSEYANILS
scrambled	pseudo	pseudo	TDIVLRVSCACSSDAIKKSKTARDRAGVRNGLRVQGCDMTVLLH
scrambled	pseudo	pseudo	PRERRVRVFIWCMKSTRSPMRSSSAVLRLLRAVPGVRYSTKNLGVFSLCFRKSRIE
scrambled	pseudo	pseudo	TQQTFLCPFPLIMQPRLCQEPAFSTMQSSLQLFH
scrambled	pseudo	pseudo	YVWMQVIDVNASGRICKRDGEIPNVIVLPMLFSVN
scrambled	pseudo	pseudo	LDRNKEMGRWICSQATMKLLVIGSTYHHRNPR
scrambled	pseudo	pseudo	LLVMLLLAGSKYIRRLIRQLMCYFTRVPFCKEM
scrambled	pseudo	pseudo	QDQCPMLIVHSRKFPFALCVRAVKHQLARSDQCCVQ
scrambled	pseudo	pseudo	LNIMISLDWFYRELRLQGRDIMQLRSPGLAARNCPSWT
scrambled	pseudo	pseudo	MILGPFSSPHFPKPGMVGPTAVIQMLALATSPILLLTTPHTPKF
scrambled	pseudo	pseudo	CELKALMLVGPTRSRTADTANENYGERLDLIAKCLIC
scrambled	pseudo	pseudo	TGSKTEAVFYGEMGIARRKRSRTDNFGHPKSAIALDCE
scrambled	pseudo	pseudo	RFSMKFSIDQCASLPAPNWHHTPTPARSDFHQTCTWAAG
scrambled	pseudo	pseudo	ASTKWPIISSMILIGGWIQKLAMLTDKQGYIERYLCVYRSRRQLVG
scrambled	pseudo	pseudo	CYLRKPGTCVSKRDTGHSVTNGTLTAVVQRAFICSEARPGFYNICVSCCLMEVKIGANRR
scrambled	pseudo	pseudo	MSGFRKVIKLWTMEVSSRYRIMGALDEECRHGGVDLPFGLQTSTEANP
scrambled	pseudo	pseudo	YYMAPGKSKKMSLLNMHQSHNKDCKLRRVDGKVCTRAITAQS
scrambled	pseudo	pseudo	SSLMQSRVRSLLQATMAFSYEFVTPMSLLALVVNSLS
scrambled	pseudo	pseudo	VVCQSWKGELLMGNVRHRKDLRNLQISSWMNFIGYNAPFDGKDFS
scrambled	pseudo	pseudo	RLAWIRLLQALATTPLMAVGRAVCDLCLPSLLALHSPRSSRGSY
scrambled	pseudo	pseudo	VPFLPGVANNLRSDFSFMDRAPGKPVTPVRMFIVSSQLIWYT
scrambled	pseudo	pseudo	IVRLLRVLETSHVMAHQTCAPIPRPNLSSYGTMLTVNLF
scrambled	pseudo	pseudo	IRNAQSGRAGSKVVGYAMSLKRSALGMGVYCQSRKKTTPSGKNS
scrambled	pseudo	pseudo	RICMKPWTQLPAAYDDGPGSLYNRMGPTAPRLGFPPTGRLCVPSPNLTSMHLGFR
scrambled	pseudo	pseudo	LMSTAAGAQSYQWRLADLIMRKRHAYDRPMKFLHNATSRTYKCWPQ
scrambled	pseudo	pseudo	PNSARYITYTRCSVQTSTMQLEPPGGVQSSYVLKRASIEQVLSLPRPGNFTTFKATDVRDPTHPLRKN
scrambled	pseudo	pseudo	LEAASFRDPKCRLQNVEVRTVYSDPSNHFKAMTQ
scrambled	pseudo	pseudo	YPRTLVRTYKLSKFAHHPAQDYHWLMNHETATTRQ
scrambled	pseudo	pseudo	VLTLPERFHYARNNMTKLRVVLKRIMIHIFLEVC
scrambled	pseudo	pseudo	AMIILHRMRPISPARLSPARVNFFYAGNAGLFNFPPPSLTFCSNH
scrambled	pseudo	pseudo	LNVCNKKFIPIFVGWPCMFPRSHVPRPVYYAKHR
scrambled	pseudo	pseudo	PGLGQLDLVKSTYVLPFECLGGGETIIKRINQVPPLLVTAFGLQSALYLEAGLWLLWTYLVATTVRFSMPTPMNPHWKTNA
scrambled	pseudo	pseudo	TQRSRVLPSRWLGIGMSFIHLRMDNPYWSALYKCAI
scrambled	pseudo	pseudo	VDQVYNSATKEREICSETFASKRMKNAAVGRHRKAIMSYMC
scrambled	pseudo	pseudo	GAHYPRPFLDHVLLLGPWCAHMLPIMAKKESANASVELSTQCHTFELYPGISMVRLYSAFLSAGRFQDHNLQQHSDSLKIVVSFFQVKPL
scrambled	pseudo	pseudo	LRTAPAPIGLDRTLFNLSHPPFLGALFKRRIRIRLMLGLMMCPVMT
scrambled	pseudo	pseudo	VIKVQDASSHRSPMSHITRTSRKAMFTSGHRKGKVICKFTAPYEF
scrambled	pseudo	pseudo	HMRPQITLPTTKSGFGAPQTPPQGRILAGGRFRLIFRRSRMAPCYDLLRCLLHNHRPD
scrambled	pseudo	pseudo	PCRQPPLYLCSGHQLFGLNLPEPLFMSMHILNPFRLAAHGRMN
scrambled	pseudo	pseudo	ALLIKFIECGTRKTFKMIALGEIGHKGALYAPLKMGVSTDS
scrambled	pseudo	pseudo	PAHAGTRSRFMVRSYQFSTGGFRTFRDTRFANTPHWHAPL
scrambled	pseudo	pseudo	SLWGELVALALINFKMGAKRVPRGGPGKVFLNP
scrambled	pseudo	pseudo	SGKFFSHVSSECRNSRASIMKSLRKYSLSRMSNVTSPIPNMDGRYML
scrambled	pseudo	pseudo	FMVPKMSCLYRTKSSNRSRDMFIIKSMSPSGRNLNRVAHYSGSESLS
scrambled	pseudo	pseudo	SDPVYNTSAKSVNVRTRGNLFYVRIRRDRNTDMSLQLMGASLGAA
scrambled	pseudo	pseudo	TRGKCARRSVETTAKLKKMFRSGLRLHGESSAVEYPLCRSVLVCEGLGSRWRDLDKQSIFEKW
scrambled	pseudo	pseudo	GNRLGQKVAGGGKSLVCVIQMGILAPLLKGISGGASAPVQSERHSEAFRQFSP
scrambled	pseudo	pseudo	CRHIPAEPPCGSKKSYFEPVTHTLCIGTQHVPKLGTNTLVMANEPSRRGIHKRPIVCAIPLFKIHYNSNLPRGLLEFGILALRNFPIACGNLIFRLGYSDHNSFQRIHPFFSFFCPDHRNLTCFFC
scrambled	pseudo	pseudo	YDAKIRDCRAKNEMVQRARNPLLGKGRPPRPWNAM
scrambled	pseudo	pseudo	KIRQKRIRDKGVFSSCVSFFMPTTMAHSHAPHTKISRESKYAVGT
scrambled	pseudo	pseudo	ANANQVSMCATSPRVSVYIVLGKIIWSLRAGGQAHNEALHLRLALLGDGP
scrambled	pseudo	pseudo	PNAPGPFARYASVTFLQFAPLGHFLLAILISVMALLTLLI
scrambled	pseudo	pseudo	NDLEKMNSARGMKQHRLCSNTRVNKEISFRLLASKANLI
scrambled	pseudo	pseudo	GPMVKKSPLRSIRKNVRKITNFKLTACVCSSHPNIFKGAENILKPQGNMNFNPRD
scrambled	pseudo	pseudo	HPKIMGNRKYQVTRLNFLEGCKADSSDGLTERSAPRWWILIIKGGKSDLQDYERFSKLR
scrambled	pseudo	pseudo	YKSGKNGLRNKFCKVNNAYSRALLTEVYYGTQFVRCNLYSAAPNSQTLDPTSPHMNCISC
scrambled	pseudo	pseudo	YHDKAVSEWFQGMLARYFIRSSLASQPRMTREY
scrambled	pseudo	pseudo	REGWFQGIRGRSPYVLSLTPILTAGLTPHFQVRFEGSRLTSEASPAMKFTQP
scrambled	pseudo	pseudo	RNQAPLCVRHSCCLAQREATMTVVSLNDIASLAQSGVCRLEKDRQRATVLHSLQRMTLGMCFSGF
scrambled	pseudo	pseudo	SLTNKISNRLMVRSCRSGAYKNTRLINKHII
scrambled	pseudo	pseudo	HFAHNPWVLGKPFRLEMIADPHDSNCVTTPPDPAGGQGVALPPMRPLARQ
scrambled	pseudo	pseudo	MKACSRKTRLCLHKKYGCFVGRHTRNKAGLWVRNSDAVILTRYPKVFWS
scrambled	pseudo	pseudo	EQPNPLMFPSILQEELRHRWNYRRANERTDEYLLRFARCESAVT
scrambled	pseudo	pseudo	ALFAPLLNGQTIFGIDMLDYILWVLRGGIDAQISYVTESAITEGMVIPGLCTGPGPSVKGLHFLLSGEYISTIFIGIIDGLDPDIDAVALASAVMPPASLTCAGAGVVMLAAAPEIQLPDQRGVFLVPQGQMLVGTVVSSGADVLWPKGQEIAGKTVAPSVKKISTDICFLTLALEVQVAGYGFAIWLVRSHRVIRKLPSGCFIISVGKSAKEVYILPFIVRIPLGDTFGHVLLLGGTVNESLKSIRAGGDGTQAALRTQQIPPAGADHAVMNSNIFAAEVP
scrambled	pseudo	pseudo	CKGCGATKTVSSGVWTTVTTRMSRASKSYWVVLCLTMRESPMAMS
scrambled	pseudo	pseudo	TYRSVRDIMMLNRWVPSAPGENLTAALGIGCRIPRRR
scrambled	pseudo	pseudo	RTISTILLARAVNCLVDRSMLAKTPRELYLKLVAIKYGPLNN
scrambled	pseudo	pseudo	NRATIRCAMLLGSRVILSSRPINPAQAIALMELSPLRIFPSSLPRVLKLPGLLCSCTF
scrambled	pseudo	pseudo	PGRVGAVDQKSICDRLTKGDKPAFKSGYPQLVEAHRATHSLSKAASCQKVLRDMMWIFMALEVWGFYEQSDPLSHIPLPDLRTDRICPAPTLPSAWERRVSGEQATRQR
scrambled	pseudo	pseudo	SIDMTQVHRIKEVRSGLEKERNAKMSEIRMNVCNESPFIDLKAGGS
scrambled	pseudo	pseudo	VPREGKGIEVEAGQAHLNTADKHYNLTESQCRWDAKTGQFSLRLPNSKLKQQAKYRTHRLRANEDVCFVERKLMVEMRRKVAKKEVCLARSRGRAMVGARRKES
scrambled	pseudo	pseudo	VPTWAKSRSVSRLWVGTTSKTTATGGAKTSVMRCCYCVMMMELSS
scrambled	pseudo	pseudo	PYISRPLLRLLFHYPIDFRISEWRLMDNGLLVLD
scrambled	pseudo	pseudo	TIALTKWRACGHPRPQLFKMISVPAFANPTPVACSPEVSKKPIEAVAFCF
scrambled	pseudo	pseudo	DHGTMEHVRERKQDLAGPVLQEMRMLDSVGTRAVDTA
scrambled	pseudo	pseudo	NILQSASLVLCMLRLSNRSANLDQRAATLSCCSAQL
scrambled	pseudo	pseudo	HQLVLKFSDCTISTVRFYATTPLLMIWKFLWMLRMIFQFCTATKVMLP
scrambled	pseudo	pseudo	NDLLGMVEPQDARMFEMVNRTCTEMANILNMIL
scrambled	pseudo	pseudo	YIRLDGMKNQRFPKKWGHRWAFNEQNHAARKLGDRS
scrambled	pseudo	pseudo	PPRVMSTEIVQIATGVRGNEQWRSFDGGGRNGLQG
scrambled	pseudo	pseudo	RGISARFNILLCKTDGVGRTSPRTSAVNRDHGPVEFFPASLAGMQPMVSWGRLLINPYHLYNGD
scrambled	pseudo	pseudo	YLTTMAGLDNAIIRTMRKQASDSLPHAANHSHASASSHQRF
scrambled	pseudo	pseudo	RDACAAKLAWSGEVTEWQDHWMGYLSAVTVCRACHLFLTRYQTKQSSPVGISVLNTLPTGLTLKLYFLAPS
scrambled	pseudo	pseudo	RNNTGPVHRNFMSVSIAPMKQTNHSNSVRLGTYW
scrambled	pseudo	pseudo	CSGAAVLLNLLVTRQHANPPYKGEKAHRDNADRGPQTSSPLAHRPLCLCQQVVNRVFICERPRHGMVPT
scrambled	pseudo	pseudo	RIKDDMLCFQKWAPRFSTVRSLFLGNVASPYNGSAF
scrambled	pseudo	pseudo	HFSMILRAELNISMLFGRRYPRYSRTLSIPR
scrambled	pseudo	pseudo	IESVRGAKWGLDGNTSVMKLIADMAFRTRRST
scrambled	pseudo	pseudo	QQQRPFLVSTARKMLRPSACGTELRPTEPHHLAQPTWALNVG
scrambled	pseudo	pseudo	SETLNNHAIMICNRVIGGHAIIGVDVLILSSTLNRVTIEFF
scrambled	pseudo	pseudo	TGAHSPRDSHGVVARSPMCASMRSSYRSGGFSP
scrambled	pseudo	pseudo	IIAPNYSMQKPGVDAPVLNTGLMVGQINVFR
scrambled	pseudo	pseudo	PTTSQGQLEDQDIGMSGDMYRKESVNSFKRKVLSPQYRME
scrambled	pseudo	pseudo	LVHELLPKHPQQKSRWRTTYADMYTNTTFRAYHAH
scrambled	pseudo	pseudo	SCLGMSDEQFLTEMAPDRYVLAEIAELAITAYQEAWTCQFS
scrambled	pseudo	pseudo	ELDKVTSPHKRISFCIVTMYQWDCHRWLTLCTSVGKRDISHFWGRRRALLLFGERPSRPR
scrambled	pseudo	pseudo	GEFVFTLLFIAVNFKTNYKVLMTAVHCSGYSPFSPQGKISLTTSMFACKALPLK
scrambled	pseudo	pseudo	TYSREIVFTRSHNSQRRTCGVSWYELRVQRMRAFMGVFVLFANAHIQIAFTIRTLAFY
scrambled	pseudo	pseudo	LVPYHPTHNTWGRVINVSRTQASSMFNNRKNGSM
scrambled	pseudo	pseudo	IYYTLRWSRDTLSMLRFDNLRCMTLSSAPSNCPQARRYGKS
scrambled	pseudo	pseudo	AAGRPKKRAYFSLYSKYGRPRPWRAGRLSQADTCAMGSTGKRCIESWAK
scrambled	pseudo	pseudo	CRYRRSSRMVIASLYMTAARRHRPGTDYIAQRSRYKWNCQSQQACRGARIIRYAL
scrambled	pseudo	pseudo	MITHQTSISGGSYMVRACKYKHAIVESIAVWEVKLKKGGMIA
scrambled	pseudo	pseudo	MAFTWFICVIMIYVRRGYKFRMAEFNAVMRNMSLKSGFK
scrambled	pseudo	pseudo	HKRTQAEKRPAVKLYPTSQPGAHLYDDLGIHGFLLERPAAEQDLWGMMRTPRDEVSSQAVRRFRPLKFLTTMAGVWADSLVSVSRACACSRDCSKKQIDPSGQIPWPEI
scrambled	pseudo	pseudo	HRTLCFDTTLKYDAYPQHRISHMFLEGGSWSTT
scrambled	pseudo	pseudo	IAVLLGDILCKNKPGDAVGLKNTRGCHPSMPEEKMD
scrambled	pseudo	pseudo	YYNVSVLTLPGDHSLVVMHGWGPRGRTAMRLTYVRLVFGRTVRQKKCKTY
scrambled	pseudo	pseudo	ESILDTIYGVPLANNKCTAKGRLCELRDARALLCTEM
scrambled	pseudo	pseudo	NELRLVNPNIPWELTHSMKWAVSNPTEMRWIVVLT
scrambled	pseudo	pseudo	ECHRYHNEQLKFQEVKQGPGPMQYAKEARQQADAARSLAVNRKLLTNEHRELQRFSVTKC
scrambled	pseudo	pseudo	SRVLRARFLVQKRQQQHCTGQCCECRTARAMHFLSLDGILSMSTAVRVCNNTDAALLMVSPEGSL
scrambled	pseudo	pseudo	NIMRSGRLVRPTRLEAGRCDWLAMYPGITVRPRNSIA
scrambled	pseudo	pseudo	LPRRQSVPLNPGADSAFCLPVNILTRQWVAVDMNRVGYRASIFCGVFGSRNMQY
scrambled	pseudo	pseudo	SLYISAFTLILLGCLLIKHPCFAQSHDFSLFLKLDLDMSPRIQ
scrambled	pseudo	pseudo	MFKCHVECNDTACTLGCRQYHYTCRTMGPAPHLLVQRLQFFDLIS
scrambled	pseudo	pseudo	ACFFMRIFLVRASYAFDAIRASVVTLGTARRSSQIMRVAVRCDPSTRGVLPQVGNNLQHI
scrambled	pseudo	pseudo	RFPLRKLGTCYVSFQFIQFHFPCAVIISYLM
scrambled	pseudo	pseudo	LFSPRSPLGGTAALCTICCSIEGMVDRGDFLGQ
scrambled	pseudo	pseudo	RGQMQSCRVTLARIPTDFWGSQSNGLRSGRNPDSKLVPRRHGVSRLLVKASSRLSFNELG
scrambled	pseudo	pseudo	ATELRVCMAQAPSCSVDDSQNSPRTGNTQKRARQYAESC
scrambled	pseudo	pseudo	VLRENLVAFLADTNLLDKTKKNYCAHMRLDISVNDSDLNAAFF
scrambled	pseudo	pseudo	SQYYSGHKTDICHRSFLRTEALTGMTLFTPDHW
scrambled	pseudo	pseudo	PSTPFGHPNSAAKCMGRINYANTGSSTLGQA
scrambled	pseudo	pseudo	KGGRDDVLTIAEVMAHAPTNDYASSISVQRSC
scrambled	pseudo	pseudo	IIRKMYITQNLVYHRKSFTLDLRKTFKIFFTSRIAELYGMVIVR
scrambled	pseudo	pseudo	WSLRKKKMVNGPLALVVAGILLRANGPFPFGEG
scrambled	pseudo	pseudo	FLRHPAWSQYRTRVFRLEMCNFGFVLGLKFEISMSTPSTCAAGVSVAQAVKAGS
scrambled	pseudo	pseudo	ALSSFAWPAKSAQRDDARKLTYHQLRNALTGKYTPMQMMRRYHCWI
scrambled	pseudo	pseudo	GSRVLTIILLIGFLEMFIGAAPIAFMGVTVRKFAWFLKIALATITFVVRGGLVGGLKAMAMAL
scrambled	pseudo	pseudo	ATHQPLGVTLELKWARESQATVRPAPQMTPLRFRCPSHNLGQ
scrambled	pseudo	pseudo	EPTCCFEMDGISADPLSKPDKHTLPVGCTMGSLPSSSILKTVSTRLRRRIL
scrambled	pseudo	pseudo	YYSIFILMLHPWVDSEFGRRDPLLLDLLRRLPNI
scrambled	pseudo	pseudo	NYDMKILTRTRLPLRHERTHLTRSKTNGGNRNC
scrambled	pseudo	pseudo	PQPAHLNMLPSGRGMLECCMHLLFHGLNQRFIAPRNSLPFLPY
scrambled	pseudo	pseudo	ITWKSIRLKPKTRNPCSNLTTVRHYFVMVSAWLRAWMMGCPMR
scrambled	pseudo	pseudo	NDKITDIRVAQVSLSVAASPNFRMHQNCCGPRMLPAPKLSLD
scrambled	pseudo	pseudo	FCIRMYVRTHCFTVQELLGNAYHMHQAPDDLQGCCCLLTTSRFPK
scrambled	pseudo	pseudo	YHKSCLLRVNKAKRDWSCLHGGLAVPRKITRMRVAKTCGVWKSNYRFFT
scrambled	pseudo	pseudo	APEGTMTSKPLYKLPAFVWYIKLAFFISGKEFG
scrambled	pseudo	pseudo	DHDPQSVVFFGYWTPVMGCSRWLLNCLAKKAEFVTINAIMNLSGGNNIKVLIALSEARVNNPGVS
scrambled	pseudo	pseudo	PFTYALCYSQLHACIRQYHQQLILKFAKTMS
scrambled	pseudo	pseudo	SYTADLGLLQQGGPNMAVKTLWWMQALPTYPTENFSVPHSLVKWIPGCYEVLFGAALILVRKTTIGPLLVNLLTGREPLTF
scrambled	pseudo	pseudo	PWKMLQRLKVGLSLVALTDHGQQHCDYLSLGLG
scrambled	pseudo	pseudo	RFCLLLRVSVASWLSRSIRTAAPTCRNKRLIVIHQPRLRCVISHVQDGDGSGRMQC
scrambled	pseudo	pseudo	YPAMPPRPTKSAITSRLRYKTLQRKGLKAVSIDPLGPSCC
scrambled	pseudo	pseudo	VWFGTGKFKVKAYAHIYCINGPFTLKTKSQDISMYRVKDNVIVKYFPNSKPMHELLASG
scrambled	pseudo	pseudo	STFCRCRRVGYIKRIIFAFPNKTTLKEAEVLQIFLPMSHR
scrambled	pseudo	pseudo	EHIKQSQPSSMSLSYASDYMFRLWYIMMTVSQAFFNLTATTIRAFLQTVDVGTFGGVLSLQMEMREAPV
scrambled	pseudo	pseudo	CPQVRTDFTKNNGICLSGTIATSTAGLFKLQYAEVPVSAMKYKGGILE
scrambled	pseudo	pseudo	IATGRRSLGHKDTQNQLPFPCGGPSLLPFCGKGTFMGLVCGQSCYYRAINVRDTALRCCCI
scrambled	pseudo	pseudo	VKIMFIVCPSGNNLSRRSDMLFTIKFISTDNLFFVETSAGAKAFARDGASVKVPPLRRRRSY
scrambled	pseudo	pseudo	TTCKGVKLIRAMMIIGYIYRLVSQRGKIISGYDAESQQLLSRWWLP
scrambled	pseudo	pseudo	VEYAAWEISHRTLFVFPAPIVSGYVMPVTCKSLWLAAPAFCLLTPARIGVHCRFGRRPER
scrambled	pseudo	pseudo	RNPEAVILPLVALGVGLGFMNFGKRLGKKPWAS
scrambled	pseudo	pseudo	FLIKVTVNARMSLCRFDWIGVQDRGQRQLPSSEGRAHD
scrambled	pseudo	pseudo	TAMLRPPLKRSSARVWRVAPRMYSSTLTQAGPKAPSKP
scrambled	pseudo	pseudo	HNTVNEALPPRAARQYDLMRLWESLFLTFEERNEIYRRRQPCSE
scrambled	pseudo	pseudo	WENFQRIVRKHDMRSVHLITASSSAQWISNQSEGRKCKYQTE
scrambled	pseudo	pseudo	VMKQVDSARPMNAFPLCPSNASDGPDLALRRVLIIKQCNSHT
scrambled	pseudo	pseudo	SAMDQSLNTASQQLNCLARRLLAVSILSSRLNALCC
scrambled	pseudo	pseudo	GLINVARSKLRRFHFLSKCRTFQKDKIQSTAVHRNLHELRKLDLVSNMAKLMLSRQLLDAPRFVMCAGNHVWCGAGSYFVLPAKSAY
scrambled	pseudo	pseudo	GMKQYDRCTGSARHGVLSELCSLLQMAVFVLKMSKGERDMQ
scrambled	pseudo	pseudo	ISSIHGMMAEAMVKGVIWYAETKCKYTVRSISVGIHKLGAQK
scrambled	pseudo	pseudo	APICPPGSIIDFILDCVGYNPALQLSDPPMWPKL
scrambled	pseudo	pseudo	NRVNRTHLLSPADSMHLRFSPDRCPTRRPTPLPRGRIRAVIKRPASMMVPRGRPRQP
scrambled	pseudo	pseudo	LRGSLSIQRGGATHNMLAKLGMDRIGETPWCTVFRSVYDPEKSEMVFE
scrambled	pseudo	pseudo	PMVNSLFGILLEKQSGALVPFRYVDEQYRNCVS
scrambled	pseudo	pseudo	LALSRIQSPTPYYPLRSSRLDMPGGVVMLNASSESTIHLSDSTSKVLHLLIVLQMG
scrambled	pseudo	pseudo	WQNGTKHYSVATSRMFGSRTRNMLPVPIHVNSNN
scrambled	pseudo	pseudo	FEEAYMPQASRSTFLRHTKTLPIIIVFCGRCFRKLNIKVR
scrambled	pseudo	pseudo	VLIVGMSAALQKIGNIFRIWSHSCWAWTRSESMALSDEVTYHDLFSRIAQLKVTTGIV
scrambled	pseudo	pseudo	CLQVKAMLYRNNMVQLLSRSSSSSFASRYSTRPFNTAHGGMTVRFRSRLFETWYDSLPRL
scrambled	pseudo	pseudo	KHFSSAFSLSTEEMLPGALFELPASSCVMWLHCAFNSQFFMSSYKSGSLANMDNSCGIS
scrambled	pseudo	pseudo	SGMGLVTVLRMLITIVSLWKFFGIGSMFVLTSLLLIMKLDVVWLCSAVA
scrambled	pseudo	pseudo	NFLHELRFAANYAMMVSIVEVSIHKPRAPLAFCLKHIQLPHPFRPKLQSWSCSDSFHDQLVDYMPTGSLLGAFLYGAKVLQGHSQEVSLT
scrambled	pseudo	pseudo	CGHYGGDLTWIKLKNVEKCQMWQTRDIQGNM
scrambled	pseudo	pseudo	VQVYCAAIITTAFISAFYPGSMFIERRDNFFII
scrambled	pseudo	pseudo	LSCPTGTFQMILLPALKAAMRRTANAATLLSRPQ
scrambled	pseudo	pseudo	PQKGRACSFPIRITCRALVRRGCFTRMIHVLRQTMRDNDPLRPKRQSNGGATRHE
scrambled	pseudo	pseudo	IGYIYVWWLSMDVQTGRPIKTLRKQCMLRRLSIKALIIGESYQASG
scrambled	pseudo	pseudo	CGKKKTNQAWMCTWPVVRRPTSINKLMSLLRTRSAGVTFSMC
scrambled	pseudo	pseudo	QCQNHCCSCSFLLPRAMMAAASGLICVTARVAAMIRV
scrambled	pseudo	pseudo	KDWCINERMKDSKRISGASPTVSATLGQLHAANTSSILWTELLYVFILPSADDPPIGIAFIDMSR
scrambled	pseudo	pseudo	SVPLAAAMNDCADPEMSNGLVWEYACILLVLRSSFSFVH
scrambled	pseudo	pseudo	TCCGSRIMCYVGKVKELHMLLELFANIIALIMMNLA
scrambled	pseudo	pseudo	LAAMPLIILGCACAAQVSHQARCTVRAFRSMCVCMSN
scrambled	pseudo	pseudo	KRMPNDLLSMDTMHTTCLVCLLNPLVRLAKQQSPGSMKAM
scrambled	pseudo	pseudo	CMGGNEPAGFGSAHGREYTDQDSGRWTRIYLVLHTLAPLEDRFYASYGSTPRRE
scrambled	pseudo	pseudo	IANIINVIHLRLYECPRSSNQIGKQYSAKSLIYEMP
scrambled	pseudo	pseudo	FAQRNGHVAKTGMIDSFVRHVPPPQPNHLPLAGPLDACRGTLAPWDEMPP
scrambled	pseudo	pseudo	LYIIKYLCYWVRLPEMIRKDGGQQKQSLVIRISSAMWTTIGLARSG
scrambled	pseudo	pseudo	RACILLTMSGDWIRTISPARRNYVEGGARLNRMRPVP
scrambled	pseudo	pseudo	NWREQTKAAQSSRDRNLCRKYSVWIEIHFSSSIEGHTVQQKM
scrambled	pseudo	pseudo	FPYNQCMQGLGVLITRCTSTQRYDAGLLCHNCACICARCLFSPGPRDGPTIKLFGKRSVGG
scrambled	pseudo	pseudo	GMWIHAANEKPYFLPKCLEQAETKIAGRNTALSTSPWPNFRGEIAKT
scrambled	pseudo	pseudo	ECRTFRLLRASSYNGDIHTLSVPWPGGMSLITARLVFVDMVYNQPRNPRSILPGKGADNFGHGA
scrambled	pseudo	pseudo	SVEGFDVLSYENLKCNQSRQLIGYFPRVPLVAM
scrambled	pseudo	pseudo	QSAESYNTLSRSISKFNNLHRESTASETVIPEVPEMGLQLRRGPSESENCKTSPRVGLALRMPAMYLITTPASTIDP
scrambled	pseudo	pseudo	RTVHHPRPPSIRPSNATLQSRRVLPMARPRPASMRKMTVLRDDPGRRNIGPLRPCRF
scrambled	pseudo	pseudo	AMASLGLVLVVFPIMAIILFTFKTITLFAFAMWFIGVEARVGGLALVGKLALIKGAIGRRMGT
scrambled	pseudo	pseudo	TPRSLPVLALFIAIPILAASQGPHGAFLLNLMLTLFFYVA
scrambled	pseudo	pseudo	MRAFRYSAEKGHCLTTPSAVYKALSLQRRQNFGCRRAPMMA
scrambled	pseudo	pseudo	NDKSGMRRISSTDGVRFILSSGVCGLGYRRRYYSVIYHIRAWNWRHTWG
scrambled	pseudo	pseudo	LAASVMLAAKFSRTPRAGFAAPEATKRAMAGLLPMLSTADFT
scrambled	pseudo	pseudo	SRVRFADLKHLACYGTPNSQKAGDRRKMPYKYMAKRNPRYNLQVF
scrambled	pseudo	pseudo	WKPGQLWKRAYVRCMRYSGWKIDLQLLKKLGQMFSDKA
scrambled	pseudo	pseudo	RRTERCMRRALCHHFIHRYFIRFSFAFRLARAIFLGCF
scrambled	pseudo	pseudo	TRSIRHVNTHVTMYLYQYEFRSANIRVVFMAFFFTRQSEIGVQSATCWRFLIRAGALR
scrambled	pseudo	pseudo	GAGNVRRLAVDLLERPEDSGVTKKQTHLVACEIPVICTNAKVMARRCY
scrambled	pseudo	pseudo	RSQAMEPLFWLGYMLWAMRSINIVAKVWAGLVALELPWSDRDVGFVDLGKKPLR
scrambled	pseudo	pseudo	RKQFETFSARTEPRQHISRAISQLSMAPEFPFTWLTLVGTGGLGVPLSSGRY
scrambled	pseudo	pseudo	FKAMQCIFVPFICWKHSARFRPNRLQFSLSPILLSSAWFALKSLSLQPIMG
scrambled	pseudo	pseudo	TLLNQIVRAADDLLPNPSTMPKSFYLTLCNT
scrambled	pseudo	pseudo	IRTDTAHKLSSQYKPNKTVSKFLDKIVGKVAFVLWIYYSHGENGPPCKNIYFVKAMFGM
scrambled	pseudo	pseudo	ILSRCRIDILGCSRCLGETARNMRDPRLMFPTMSLA
scrambled	pseudo	pseudo	ITRHDRRGVRRGVRGSMALLMTRTARIWPQRIRSRGQRLLVLRP
scrambled	pseudo	pseudo	NCGAACPNSAKVMICMKMRIYTTKACGTKLYTRRVAAIRARILSPFCLRQPTLPRSRHELHKGRTTRRLH
scrambled	pseudo	pseudo	SPNWRYTILMRVLKSVANQSRPSFFFPLPGAFMPVVDVIDTG
scrambled	pseudo	pseudo	WGMWLIDPGGEPLAELNTQEGKIVRGNSFIFAWQPMVGTKAPTRSINYESIGVDWHSPRV
scrambled	pseudo	pseudo	LWPCLDLAGFQKRSLWSQKYGKKWILMGKRVAYRMDQK
scrambled	pseudo	pseudo	AAMKRLNSSTLLVFAFITRFAYYMIQSAPYSVPNVSLH
scrambled	pseudo	pseudo	LSKLAICHPGNQQFESPVSGVKVSGLVGRGGARIRSPMILFLAAGSQQGGEKA
scrambled	pseudo	pseudo	LAAPLLRALSDWILPTAVLYRACVGARRRTLLQSMSGLLSPCSH
scrambled	pseudo	pseudo	LFGSCHPGMVHIPYTLHPNEQPFPCPRDHNKHGCFFIPPNLCGAEFDSVNQGTPILICINENRKNRHALSATATFCFLFSPLHVYLFATECFRCHRKRKFRRPRINLIVLIKGIIFLSYGSSLGPT
scrambled	pseudo	pseudo	SVNAAKKVGAQLGLEVLACFVRNNRYMKGRFSLCQAHIVHLQTLLLPIHATSLWKVASAFKRPLHSMRSMGFKFLSRRNKDDDCLYR
scrambled	pseudo	pseudo	CCDLSHCSDSFKAIVLSLLPPQPHSVEAYAAAYNSSRLYAGRMSHSLTCADDLDLPAQRRWSLLFLRLSAIFKFL
scrambled	pseudo	pseudo	MFGNDSYPQISFVSFVKYFNEYRTHAIAIGVINILRGHR
scrambled	pseudo	pseudo	APDLVMRFPPFMGRFPFGWVKISIPLSLNVVASDVSNQRTYT
scrambled	pseudo	pseudo	MSCCSVGRLSNLVTCTPSSHSDVAIFQKLNL
scrambled	pseudo	pseudo	LKPPLSLVDRLIYRAPGQGELCRYWQAAFIFAYKLHQIMRLG
scrambled	pseudo	pseudo	LISRLSATCIVNLQNGERRSSRILNSSLSIAAVLACNTMTCCQVWGDMSHTRFFDSNCMIIFRTVFVNPSVCTRIFRG
scrambled	pseudo	pseudo	EMHGSIMAVTVRIGIIQGSSKCVTVEHYAKWSMLYGKKAAIK
scrambled	pseudo	pseudo	AFMLLMAPCRRIAPFLKIGRPDLPMRTTGVNTLRILSFHLPMGRLL
scrambled	pseudo	pseudo	SPCWQMRWKYYVCAVGFKQTFSRKAQGLVVKAQPKS
scrambled	pseudo	pseudo	TFNSNGFAADVDIAVGGAAMQAKRQRDNERDMQRADNRV
scrambled	pseudo	pseudo	AVKFCGAGNQLAVAKMAKLKKMRKPMCFVGVQIT
scrambled	pseudo	pseudo	AMMVRYGVLPAGLGHNFHKLRTRICHAVAMNQIHA
scrambled	pseudo	pseudo	YVCVNEGCDACDRVASMHGSHLLNAFSKCVG
scrambled	pseudo	pseudo	PNCRAFKLTPSWSFMDFRTAPVWGPGMGAYRIATETISAFIIAQ
scrambled	pseudo	pseudo	TAFEAAKLWAAPPHFCILITKKEMREPGTSKNNGLYWRSAQETPNIG
scrambled	pseudo	pseudo	VAAPGGLCRGDVRCTRTLESVLDGMGHPKRCRTLMDSNVL
scrambled	pseudo	pseudo	VQIYTFQLSDPKYRRDKILVLVRIDRGRYMQGTRFESLAVSPLFRM
scrambled	pseudo	pseudo	FFKSPMLTRSNTKRQFIRPHEGIRLCAFILVREYTVAIKC
scrambled	pseudo	pseudo	HVHLGKGGAKVLAPPSRGQILSAAVLNQHVMSKPTVSTSLLHVISGPTHLQFTCHWKSFS
scrambled	pseudo	pseudo	KNTGVGTHSYRRSKFEGMMMPEDGTLSIWQLVRRAWIYDEQNLCLDKIIVFMEK
scrambled	pseudo	pseudo	VSSRRPELTFLSLWKSFSCDCDLVLIPRACTRQDPHMRYTRWWEIRGGKHRHFITRVLVK
scrambled	pseudo	pseudo	QHKACLRYSKKRYPLILVKKKDVMSLLVPVFNIMLLLKQCRNSST
scrambled	pseudo	pseudo	VVPASSAALSAHAKRHLQHYFFIHPDTRHHSSILRTPNMGSS
scrambled	pseudo	pseudo	VYLIQSFCMLVLHANPGPSLFSRDRYTFFCRRPP
scrambled	pseudo	pseudo	PGKAIRDLRMAVSSMHQIRDPCSNNSKQPVDCALAVLPNFLT
scrambled	pseudo	pseudo	MLCVIVSRLVVADYPLCLQVVAMSEGAVVLFTTRGMKDR
scrambled	pseudo	pseudo	CMPDNPMPRYATRCTPLNLMKIFSGGDLGLSQVTPLPGLSFRRGTAPPYPHWAGR
scrambled	pseudo	pseudo	SNTFLRTTQAVCLKLPSDALPYDLMNILPTN
scrambled	pseudo	pseudo	FKMFRYVFKFASISRMIMRWVKGAAYTMIENFCNGMVRL
scrambled	pseudo	pseudo	RVIILRKSSPRAKIIINYRDLRNFAYSRFLCNLMEPTKNGRIRTR
scrambled	pseudo	pseudo	KANISLMVSCCAGLVPATFKEKWTIPPVCKAHPQAFFIPAEAFRPRTPVS
scrambled	pseudo	pseudo	LGVDKQPKSTKRMTRVVSNEYGACALGYVFIYVLEHSQKHTGYRGTTQLMW
scrambled	pseudo	pseudo	AKVRKKGGNLPRYRTMVYTHLVRVRQTVLSLGTGYRFDPTMCLGWYSVHV
scrambled	pseudo	pseudo	YVESQCTCTAVPNDAAPMGRRKDECRRQAQSSLTSNQSA
scrambled	pseudo	pseudo	LIENGSGTLVSSLFDELDPTMWYDRERVPTRKILGNLKGRRMVTTDNNIYKVLIQRQPQKPWYLLKCLRA
scrambled	pseudo	pseudo	IPSHKGMWLATASLYRKVFPWKCILRANGYMGQLLKIGPRELIFTKV
scrambled	pseudo	pseudo	LYVPIACNARLITEFQVVMANRLSVALQSDPPLP
scrambled	pseudo	pseudo	LVHKETCASYIQHHICQVHRRTKKLGGAAMM
scrambled	pseudo	pseudo	RQVLQTASSMTLSSLLSPRLYSMVALAFVVSSMENFL
scrambled	pseudo	pseudo	RQIKPSECCGVKHNVQKDRIKKTCSQREQVMDGTMTAGTYPERWV
scrambled	pseudo	pseudo	LQLGVPIMCTNCTVHLGNTSMRNFCTINTFLTYRCSGLLVIMRLNYVTLCSKFR
scrambled	pseudo	pseudo	CGPSFVFLRAVYVILNRGMLVFPTLLGALQWSFKLVANFRKSRSGRCTV
scrambled	pseudo	pseudo	TFLDPIRYLPLRRIRQTTPDPGFPRAILQFLGRGMMGGQHRCHPSNRALAKTLHRCPS
scrambled	pseudo	pseudo	LRRTVSGGVANIRDMAKKETIGWASLMFSTRD
scrambled	pseudo	pseudo	FYPSIQRGVVQGNAVVAGNNPMMDLIKIPLT
scrambled	pseudo	pseudo	NMGIKIWGMQHTAYWLSKALPPGAKIKPVGLLRSIFTVCERLRLKFY
scrambled	pseudo	pseudo	KRLFCHPLSARVKSLVSGDFTCAMPDAYSYINMVDDEGPPCKRK
scrambled	pseudo	pseudo	VLPNLWWSTPFPSSCPMFLNRSVWKRVKSQRSMWRTAFQKLA
scrambled	pseudo	pseudo	MGTKRVGATYVTQVWELKSIEHQFPMLYCKNQGDTYKYSRLVTGSGAVRHL
scrambled	pseudo	pseudo	SSAVAIRASSVFWGQVQRQLSMNDVTGMDEIPAST
scrambled	pseudo	pseudo	KQRIYVNTASPLLLTLVGSDTIAPLLFLPVVPCLHFQLFGSEKQEWATGYETVALMPMINARKPTGGLLVGWWPLLGTTYN
scrambled	pseudo	pseudo	HQPADDGRGGVKLVMGSLLLHYCKQTLQWLSLL
scrambled	pseudo	pseudo	REECKQCMPRMFKCENFIVTSLKKYKTCLKNAYCILNQSHIILISHYRSLLFYLDNYC
scrambled	pseudo	pseudo	HGATLDRDRESGRMHKTVRQGDVPVMMQDEAALLVTE
scrambled	pseudo	pseudo	RTKCYRHQGSLGSMDRNNVPHRTIAMWIELKL
scrambled	pseudo	pseudo	SVSTSPQEILFIVKFGPGLPWRMTHSCMVKR
scrambled	pseudo	pseudo	GSSMMLNRRLLPQRNCIRILARSPWTLYWEADDQGFLI
scrambled	pseudo	pseudo	VKMMGSPFACSASSAREKSLGHALFLQSISITMSPPERYVGWLKS
scrambled	pseudo	pseudo	WMTGKIKPAGSRNTCTVRVPLRAFMQCMTWVRNTSLKSKCSL
scrambled	pseudo	pseudo	YAEAALKTPAKITSGMFVNLSSFKKFNLPHFCLGPYTSISTTFKVMVGFQCVLL
scrambled	pseudo	pseudo	GALRLTIGVANPMKSLDNTYANKLFCHTSSRI
scrambled	pseudo	pseudo	NSTINRNSPQLLFEGPITESIIPNIHMLCCLFYPTSAL
scrambled	pseudo	pseudo	SSSSPDHQAWLVYRIFPVNAWAKDKVRIGCNLVNFVLILTNVVNFMAGSEGCMAPNLLKGTENIG
scrambled	pseudo	pseudo	RKDYLQLQTSFQRYMDVMRFRALSVRGGEFLPPLYTRIDIISVRVK
scrambled	pseudo	pseudo	RGARTTRFLMRSGCFCAVKQVLFLVNSIPTSMQGFAHSWLFAVAPSSVGEKYAE
scrambled	pseudo	pseudo	ARLCRAKLMGVTYIRLDSALCNDGECLAKTNILPTEE
scrambled	pseudo	pseudo	ALTVRNLSLAAPCYVVVAVPILSLLIRRMTLSVNFFY
scrambled	pseudo	pseudo	ATFKALLTDRMVISLVTLWTFCPMTFLSRMFTKQCLMKQLIIYPHWFV
scrambled	pseudo	pseudo	VALHDSARGLLHRCIRPFPRQLASRMRLVSQVILIFSLNATPVEVQINWSSDISGGRTIV
scrambled	pseudo	pseudo	MNPRVAIDRQRRKRRPKLNYEAGGMLCAPKPNWDA
scrambled	pseudo	pseudo	IAGEEFYCAAFGNFAGSAHGYLSHFARNRPKAHVFRSCLARHACSYMSPDR
scrambled	pseudo	pseudo	MPRAVFLNAPLCAGDARILLELPCTYGPRPS
scrambled	pseudo	pseudo	RTEIGVLVQQEDVVLFKLWGEGGMGDPQLGRWPSQSCRALPES
scrambled	pseudo	pseudo	RPEGHILNTTVRRHALGWYQIKHRMATQNSCSYGKGLLTFRPITATETYISRMPASGFYL
scrambled	pseudo	pseudo	HCFRMDDLRRKVIPVEGFKMDVISKPTTDAILQQFFDFSGKPPQWTATRPRADERRVFQFDLFRTPPRNNLGMCLPQRVDTRDMCLRVPLFLIHIVFQAFFISIQDQLDCQARFVASFIGRRFFALFLCVVEATYICGLYHNLAV
scrambled	pseudo	pseudo	LLDLKPRLDSHSREEPPTTFLTARGCRSVDSIKCTKSGITPIVMLMSSPCG
scrambled	pseudo	pseudo	RMLGSRHAPIMLYFHQWASRDTRSLARLVCVEACPDAEQQGLC
scrambled	pseudo	pseudo	IHVLAVLIMFGIVGNATIGRFLADAVFRIPIFIMIGYFRPIGWA
[truncated: 3,136 more rows]
