# Supplementary material for: Discovery of numerous novel small genes in the intergenic regions of the Escherichia coli O157:H7 Sakai genome
Source: PLoS One. 2017 Sep 13;12(9):e0184119. doi: 10.1371/journal.pone.0184119 (PMC5597208; doi:10.1371/journal.pone.0184119)
Supplement: S2 File — (BASH) [file pone.0184119.s014.bash]

#!/bin/bash 

#### ORFage: conservation of unannotated sequences 

# Zachary Ardern, 2017
# Contact: zachary.ardern@tum.de 
# Script Updates at https://github.com/ZacharyArdern/ORFage 


# INSTRUCTIONS: 

########### USAGE EXAMPLE: bash ORFage.bash example.bed 20 ~/home/longnames.tree ~/home/shortnames.tree ~/home/refseqdbs/refseq_genomic  
#
########### Run on one input file at a time. 
#
########### Set up for E coli genomes, SSUNR99 SILVA 128 tree - otherwise change line 66 (origin= ... ) 
########### See note at line 216 for intergenic sequences   

#
####### INPUT ARGUMENT 1: BED file with gene positions for one chromosome 
# # e.g. first row: 	NC_002695.1	385213	385980	plus  
#	Note, BED files must have 0-based co-ordinates 
#
####### INPUT ARGUMENT 2: Number of CPU (cores) to Use 
#  
#
### Inputs 3 & 4 are obtained from SILVA database, e.g.
### https://www.arb-silva.de/fileadmin/arb_web_db/release_128/ARB_files/SSURef_NR99_128_SILVA_07_09_16_opt.arb.gz  
### and exported as trees using 'arb' program
#
####### INPUT ARGUMENT 3: Tree file in Newick format, full names with species on leaves
##
####### INPUT ARGUMENT 4: Tree file in Newick format, with SILVA accessions only - (short)  
#
##### INPUT ARGUMENT 5: Path to downloaded Genomic Database - e.g. RefSeq Genomic 
#
# OUTPUT: Summary Table, and png image with gnuplot 
#
####### PROGRAMS REQUIRED (added to PATH): 
#faidx
#pyfasta
#NCBI Blast+
#newick utils
#needleall  


#######
### Set Up 
#######

echo "###ORFage### - script running" ;

input="$1" ;
bed=${input%.*} ;
cores="$2" ;
tree1="$3" ;
tree2="$4" ;  
DB="$5" ;

echo -e "bed file:" "$input" "\n" "cores:" "$cores" "tree-long:" "$tree1" "tree-short" "$tree2" ;

# set chromosome
chr=$(cat "$input" | awk '{if (NR==1) print $1}' ) ;

# set SILVA tree entry for original genome (tree with short names)
origin=BA000007


test ! -e LTPs128_SSU_tree.newick && wget https://www.arb-silva.de/fileadmin/silva_databases/living_tree/LTP_release_128/LTPs128_SSU/LTPs128_SSU_tree.newick ;


mkdir tmp ;
mkdir fastas ;

###############################################################################################################################

#######
####Create Input Fastas
#######


esearch -db nucleotide -query "$chr" < /dev/null | 
efetch -format fasta > $chr.fna ; 


cat $input | awk '{if ($4=="+") print $1 "\t" $2 "\t" $3 "\t" $4 }' | faidx $chr.fna -b - | transeq -filter > "$bed"_plus.fasta ; 
cat $input | awk '{if ($4=="-") print $1 "\t" $2 "\t" $3 "\t" $4 }' | faidx $chr.fna -rcb - | transeq -filter > "$bed"_minus.fasta ; 


n=$(echo "($cores-3 ) / 4" | bc) ;
pyfasta split -n $n "$bed"_plus.fasta ;
pyfasta split -n $n "$bed"_minus.fasta ;
rm *flat ; rm *gdx ;

cat "$bed"_plus.fasta "$bed"_minus.fasta > "$bed"_all.fasta ;


# QUERY LIST

cat "$bed"_plus.fasta | awk '{ if ($1~">") print $1 }' |  sed -e 's|>||g' > query-list-"$bed"_plus.txt ;
cat "$bed"_minus.fasta | awk '{ if ($1~">") print $1 }' |  sed -e 's|>||g' > query-list-"$bed"_minus.txt ;


#######
### NCBI TBLASTN SEARCH - "refseq_genomic" Database
#######

for f in "$bed"_plus.*.fasta;  
do 
	tblastn  -query $f -db $DB -num_threads 4 -out ${f%.*}tBLASTn -evalue 0.001 -max_target_seqs 500000 -outfmt '6 qseqid sseqid pident length mismatch gapopen qstart qend sstart send evalue bitscore ppos salltitles' & 
done ;
wait ; 

for f in "$bed"_minus.*.fasta;  
do 
	tblastn  -query $f -db $DB -num_threads 4 -out ${f%.*}tBLASTn -evalue 0.001 -max_target_seqs 500000 -outfmt '6 qseqid sseqid pident length mismatch gapopen qstart qend sstart send evalue bitscore ppos salltitles' & 
done ;
wait ;

cat "$bed"_plus.*tBLASTn  | awk '{print $0 "\t" NR}' > "$bed"_plus.tBLASTn.txt  ;
cat "$bed"_minus.*tBLASTn | awk '{print $0 "\t" NR}' > "$bed"_minus.tBLASTn.txt  ;


#######
###Extracting Sequences 
#######

split -dn l/$cores "$bed"_plus.tBLASTn.txt "$bed"_plus.tBLASTn.txt  ;

split -dn l/$cores "$bed"_minus.tBLASTn.txt "$bed"_minus.tBLASTn.txt  ;


# find fasta sequences for all tBLASTn hits 
# remove sequences where full range is not included in database 


for f in "$bed"_plus.tBLASTn.txt[0-9][0-9] ;
do 
	awk -F "\t" '{ split($2,a,"|"); split($1,name,"-");  													 
	if ($9<$10) { print a[4] "\t" ($9-($7*3)+3) "-" $10+((name[2])-($8*3)) "\t" "plus" "\t"  $NF } \
	else if ($10<$9 ) \
	{print a[4] "\t" $10-((name[2])-($8*3)) "-" $9+($7*3)-3 "\t" "minus" "\t" $NF}}' $f |
	awk -F "\t" '{ if (gsub(/-/, "-", $2) == 1) {print $1 "\t" $2 "\t" $3 >"tmp/'$f'.batch"} 
	else if (gsub(/-/, "-", $2) == 2) {print $NF >"tmp/'$f'.excluded"}}'  ; 

	awk 'NR==FNR {a[$1];next} !(($NF) in a)' tmp/"$f".excluded $f > tmp/$f-tBLASTn.included ;
	
	blastdbcmd -db $DB -entry_batch tmp/$f.batch -outfmt %a%f | 
	transeq -filter | awk '!/^>/ { printf "%s", $0; n = "\n" }  /^>/ { print n $0; n = "" } END { printf "%s", n } ' |
	awk '{if ($1 !~ ">") print $0}' | paste -d '\t' tmp/$f-tBLASTn.included - > tmp/bdb-batch-$f & 
done ;

wait ;


for f in "$bed"_minus.tBLASTn.txt[0-9][0-9] ;
do 	
	awk -F "\t" '{ split($2,a,"|"); split($1,name,"-");  													 
	if ($9<$10) { print a[4] "\t" ($9-($7*3)+3) "-" $10+((name[1])-($8*3)) "\t" "plus" "\t" $NF } \
	else if ($10<$9 ) \
	{print a[4] "\t" $10-((name[1])-($8*3)) "-" $9+($7*3)-3 "\t" "minus" "\t" $NF}}' $f |
	awk -F "\t" '{ if (gsub(/-/, "-", $2) == 1) {print $1 "\t" $2 "\t" $3 >"tmp/'$f'.batch"} 
	else if (gsub(/-/, "-", $2) == 2) {print $NF >"tmp/'$f'.excluded"}}'  ; 
	
	awk 'NR==FNR {a[$1];next} !(($NF) in a)' tmp/"$f".excluded $f > tmp/$f-tBLASTn.included ;
	
	blastdbcmd -db $DB -entry_batch  tmp/$f.batch -outfmt %a%f | 
	transeq -filter | awk '!/^>/ { printf "%s", $0; n = "\n" } /^>/ { print n $0; n = "" } END { printf "%s", n } ' | 
	awk '{if ($1 !~ ">") print $0}' | paste -d '\t' tmp/$f-tBLASTn.included - > tmp/bdb-batch-$f &

done ;	

wait ;


cat tmp/bdb-batch-"$bed"_plus*[0-9][0-9] > blastdb-batch-"$bed"_plus ;

cat tmp/bdb-batch-"$bed"_minus*[0-9][0-9] > blastdb-batch-"$bed"_minus ; 


	
#######
###Finding Similarity 
#######

#PLUS 

awk 'NR==FNR{a[$1];next} ($1 in a)' "$bed"_plus.tBLASTn.txt query-list-"$bed"_plus.txt > query-list-"$bed"_plus2.txt ;

split -dn l/$cores query-list-"$bed"_plus2.txt query-list-"$bed"_plus.txt  ;

for f in query-list-"$bed"_plus.txt[0-9][0-9] ;    
do 
	cat $f | while read -r query etc ;  
do  
	awk '/'$query'/{flag=1; print; next}/>/{flag=0} flag' "$bed"_all.fasta > fastas/$query.fasta ; 
# Note that the ' $NF!~"*" ' criterion is removed when considering intergenic sequences rather than ORFs
#	awk -F "\t" '{if($1=="'$query'" && $NF!~"*") print ">"$(NF-1)"#" "\n" $(NF)}' blastdb-batch-"$bed"_plus > tmp/$query-seq ;   
	awk -F "\t" '{if($1=="'$query'" ) print ">"$(NF-1)"#" "\n" $(NF)}' blastdb-batch-"$bed"_plus > tmp/$query-seq ;   
	needleall -auto -stdout -aformat3 simple fastas/$query.fasta tmp/$query-seq > tmp/$query-needle ;  

	cat tmp/$query-needle | awk -F "\t" '{if ($1~"# 2:" || $1~"# Similarity:") print $0}' |
	awk 'NR%2{printf "%s ",$0;next;}1' | awk '{print $3 "\t" $7}' > tmp/$query-plus-needle2 ;
	
done & 
done ;

wait ; 


#MINUS 

awk 'NR==FNR{a[$1];next} ($1 in a)' "$bed"_minus.tBLASTn.txt query-list-"$bed"_minus.txt > query-list-"$bed"_minus2.txt ;

split -dn l/$cores query-list-"$bed"_minus2.txt query-list-"$bed"_minus.txt

for f in query-list-"$bed"_minus.txt[0-9][0-9] ;    
do 
	cat $f | while read -r query etc ;  
do  
	awk '/'$query'/{flag=1; print; next}/>/{flag=0} flag' "$bed"_all.fasta > fastas/$query.fasta ; 
# Note that the ' $NF!~"*" ' criterion is removed when considering intergenic sequences rather than ORFs  
#	awk -F "\t" '{if($1=="'$query'" && $NF!~"*") print ">"$(NF-1)"#" "\n" $(NF)}' blastdb-batch-"$bed"_minus > tmp/$query-seq ;   
	awk -F "\t" '{if($1=="'$query'" ) print ">"$(NF-1)"#" "\n" $(NF)}' blastdb-batch-"$bed"_minus > tmp/$query-seq ;   
	needleall -auto -stdout -aformat3 simple fastas/$query.fasta tmp/$query-seq > tmp/$query-needle ;   
	
	cat tmp/$query-needle | awk -F "\t" '{if ($1~"# 2:" || $1~"# Similarity:") print $0}' |
	awk 'NR%2{printf "%s ",$0;next;}1' | awk '{print $3 "\t" $7}' > tmp/$query-minus-needle2 ;
	
done & 
done ;

wait ;

cat tmp/*-plus-needle2 | sed -e 's|#||g' > needleall_plus-$bed ;
cat tmp/*-minus-needle2 | sed -e 's|#||g' > needleall_minus-$bed ;


#######
###Match 
#######


awk 'NR==FNR{a[$1];next} (($(NF-1)) in a)' needleall_plus-$bed blastdb-batch-"$bed"_plus > blastdb-batch-"$bed"_plus-filtered ;

awk 'NR==FNR{a[$1];next} (($(NF-1)) in a)' needleall_minus-$bed blastdb-batch-"$bed"_minus > blastdb-batch-"$bed"_minus-filtered ;


paste -d '\t' blastdb-batch-"$bed"_plus-filtered <(sort -n needleall_plus-$bed ) > concat_plus-$bed ;

paste -d '\t' blastdb-batch-"$bed"_minus-filtered <(sort -n needleall_minus-$bed ) > concat_minus-$bed ;

cat concat_plus-$bed concat_minus-$bed > concat-$bed ;


grep -o "'.*'" $tree > tree-names.txt ;
cat tree-names.txt | awk -F "\t" '{split ($1,a,",| "); if (a[3]!="uncultured") print a[3] "\t" substr(a[1],2) "\t" $0 }' > tree-names-genera.txt ;


awk -F "\t" '{split($(NF-4),a," "); print a[1]}' concat-$bed | sort | uniq > concat-$bed-genera ;
 

 
genera=$(awk 'NR==FNR{a[$1];next} (($(NF-1)) in a)' <(awk '{print $1}' tree-names-genera.txt | sort | uniq ) concat-$bed-genera | wc -l ) ;
matches=$(wc -l concat-$bed-genera | awk '{print "'$genera'"/$1 *100}') ;
echo APPROX "$matches"% OF GENERA MAP TO TREE ;
 
 

# Average distance from origin (e.g. E coli) for each genus - average of random sample of up to 10 species for each genus  

	# add genus and percentage at end of line  
cat concat-$bed | 
awk -F "\t" '{split ($(NF-4),a," "); print $0 "\t" a[1] "\t" substr($NF,2, length($NF)-2) }'  > concat2-$bed ;

	# list of genera, restricted to those present in tree, to avoid error message 
cat concat2-$bed | awk -F "\t" '{print $(NF-1)}' | sort | uniq  |
awk 'NR==FNR{a[$1];next} ($1 in a)' tree-names-genera.txt - > genera-$bed ;


	# distances 
split -dn l/$cores genera-$bed genera-$bed ; 

for f in genera-$bed[0-9][0-9] ; 

do cat $f | while read -r genus ; 
do 
	awk '{if ($1=="'$genus'") print $2}' tree-names-genera.txt | shuf -n 10  | while read -r acc ;
do 
	nw_distance -n -m l $tree2 $acc $origin |
# note - this finds distance between EHEC and LCA with the genus of interest - not the sum of distances	
	paste -d "\t"  - -  | awk '{print $4}' ;
done | 
	awk '{ SUM += $1} END { if (NR>0) print "'$genus'" "\t" SUM/NR}' ;
done > distances-$f & 
done ;

wait ; 
cat distances-genera-$bed[0-9][0-9] > LCA-distances-$bed.txt ;
 
 
### 
# All genera hit for each query ORF, with average similarity for hits in genus    
# Then add distance to each genus by matching with earlier step 
###


cat query-list-"$bed"_*2.txt | while read -r query ;
do 
	awk -F "\t" '{if ($1=="'$query'") print $0}' concat2-$bed > tmp/concat-$query ;
	
	cat tmp/concat-$query | awk -F "\t" '{ print $(NF-1) "\t" $NF }' | sed -e 's|%||g' |
	
	awk 'NR>1{arr[$1]+=$2 ; count[$1]+=1}
    END{for (i in arr) {print "'$query'" "\t" i "\t" arr[i] / count[i]}}' 
	
done > all-genera-similarities-$bed ;


awk -F "\t" 'NR==FNR { genus[NR]=$1; distance[NR]=$2; next } NR>FNR { for (i in genus) if ( $2 == genus[i] ) print $1 "\t" $2 "\t" distance[i] "\t" $3 ;}' LCA-distances-$bed.txt all-genera-similarities-$bed > all-genera-distances-$bed ;


cat query-list-"$bed"_minus2.txt | awk -F "-" '{print $1 "\t" $0}' | sort -n > query-list-"$bed"_minus2.txt-sorted ;

cat query-list-"$bed"_plus2.txt | awk -F '-|_' '{print $2 "\t" $0}' | sort -n > query-list-"$bed"_plus2.txt-sorted ;


cat query-list-"$bed"_*2.txt-sorted | sort -n | awk '{print $2 "\t" NR }' | awk -F "\t" 'NR==FNR { query[NR]=$1; ORFnum[NR]=$2; next } NR>FNR { for (i in query) if ( $1==query[i]) print ORFnum[i] "\t" $3 "\t" $4 }' - all-genera-distances-$bed > all-genera-plot-$bed ; 
 

 
 
# Example Gnuplot 

Shigella=$(cat all-LCA-distances-inb.txt | grep Shigella | awk '{print $2}') ;
Salm=$(cat all-LCA-distances-inb.txt | grep Salmonella | awk '{print $2}') ;
Achr=$(cat all-LCA-distances-inb.txt | grep Achromobacter | awk '{print $2}') ;
echo 'set term pngcairo size 1050,550' >> gnuplot.in ;


echo > gnuplot.in  
echo 'set term pngcairo size 1050,550' >> gnuplot.in ;
echo 'set title "Putative Genes without BLASTp hits" font ", 20"' >> gnuplot.in ; 
echo 'unset xtics' >> gnuplot.in ; 
echo 'set xlabel "ORFs (206)" font ", 15"' >> gnuplot.in ;
echo 'set ylabel "Evolutionary Distance (from 16S rRNA tree)" font ", 15"' >> gnuplot.in ;
echo 'set output "No BLASTp.png"' >> gnuplot.in ;

echo 'set arrow from 0,"'$Shigella'" to 206,"'$Shigella'" nohead front lt 0' >> gnuplot.in ;
echo 'set ytics add ("Shigella", "'$Shigella'") ' >> gnuplot.in 
 
echo 'set arrow from 0,"'$Salm'" to 206,"'$Salm'" nohead front lt 0' >> gnuplot.in ;
echo 'set ytics add ("Salmonella", "'$Salm'") ' >> gnuplot.in 

echo 'set arrow from 0,"'$Achr'" to 206,"'$Achr'" nohead front lt 0' >> gnuplot.in ;
echo 'set ytics add ("Achromobacter", "'$Achr'") ' >> gnuplot.in ;

echo 'plot "all-genera-plot-'$bed'" using 1:2:3 with points pointtype 7 pointsize 0.7 palette notitle' >> gnuplot.in ;
gnuplot gnuplot.in  ;


#################################################################

#################################################################

#################################################################
