# Supplementary material for: Discovery of numerous novel small genes in the intergenic regions of the Escherichia coli O157:H7 Sakai genome
Source: PLoS One. 2017 Sep 13;12(9):e0184119. doi: 10.1371/journal.pone.0184119 (PMC5597208; doi:10.1371/journal.pone.0184119)
Supplement: S3 File — (BASH) [file pone.0184119.s015.bash]

#Interage - bash script to run on Unix command line
# finds intergenic sequences, to be used in ORFage script 

# contact: Zachary Ardern: zachary.ardern@tum.de 

# requires ENTREZ Direct (Edirect) tool from NCBI, available here: https://www.ncbi.nlm.nih.gov/books/NBK179288/ 


# Set Chromosome 

chr=NC_002695.1 

# Set Input - bed file; (set "$bed" in "$bed".bed): 

bed=blastp_hits


#####################################


esearch -db nucleotide -query "$chr" < /dev/null |
 efetch -format ft > $chr.ft ; 


cat $chr.ft | awk '{if ($1~/^[0-9]+$/ && $3=="CDS") print }' | 
awk '{if ($1<$2) print $0 "\t" "plus" ; else if ($1>$2) print $2 "\t" $1 "\t" $3 "\t" "minus"}' > genes-table.txt ;


#Upstream Sequence Regions (for plus and minus-strand genes of interest) 

above1=0 ;
cat $bed.bed | awk '{if ($4=="+") print}' | sort -nk 2 | while read -r ch first last strand ; 
do 
	above=$(awk '{if ($2<'$first') print $2 }' genes-table.txt | tail -1) ; 

#only print if annotated gene last position does not match previous value 
	test "$above" -gt "$above1" && echo -e $chr "\t" $above "\t" $first "\t" $strand ;
	above1=$(echo $above) ;

done  > up1-$bed.bed ; 

below1=99999999999 ; 
cat $bed.bed | awk '{if ($4=="-") print}' | sort -nrk 2  | while read -r ch first last strand ; 
do 
	below=$(awk '{if ($1>'$last') print $1 }' genes-table.txt | head -1) ;

#only print if annotated gene first position does not match previous value 
	test "$below" -lt "$below1" && echo -e $chr "\t" $last "\t" $below "\t" $strand ;
	below1=$(echo $below) ;

done  > up2-$bed.bed ; 
 
cat  up1-$bed.bed up2-$bed.bed > upstream$bed.bed ; 


#Downstream Sequence Regions (for plus and minus-strand genes of interest) 

above1=0 ;
cat $bed.bed | awk '{if ($4=="-") print}' | sort -nk 2 | while read -r ch first last strand ; 
do 
	above=$(awk '{if ($2<'$first') print $2 }' genes-table.txt | tail -1) ; 

#only print if annotated gene last position does not match previous value 
	test "$above" -gt "$above1" && echo -e $chr "\t" $above "\t" $first "\t" $strand ;
	above1=$(echo $above) ;

done  > down1-$bed.bed ; 

below1=99999999999 ; 
cat $bed.bed | awk '{if ($4=="+") print}' | sort -nrk 2  | while read -r ch first last strand ; 
do 
	below=$(awk '{if ($1>'$last') print $1 }' genes-table.txt | head -1) ;

#only print if annotated gene first position does not match previous value 
	test "$below" -lt "$below1" && echo -e $chr "\t" $last "\t" $below "\t" $strand ;
	below1=$(echo $below) ;

done  > down2-$bed.bed ; 
 
cat  down1-$bed.bed down2-$bed.bed > downstream$bed.bed ; 


 
